# Supplementary material for: Effects of shallow natural gas well structures and associated roads on grassland songbird reproductive success in Alberta, Canada
Source: PLoS One. 2017 Mar 29;12(3):e0174243. doi: 10.1371/journal.pone.0174243 (PMC5371322; doi:10.1371/journal.pone.0174243)
Supplement: S1 File — (XLSX) [file pone.0174243.s002.xlsx]

## Sheet: ALL NESTS
nestnumber	nestnum	site	gaswelldensity	sitecode	year	dateinitiated	julian_ini	julian_visit	species	interval	intervallength	outcome	trampled	invalid	abandoned	eggpredated	deadnestling	nestlingpredated	nearestgaswell	NGWnorthing	NGWeasting	nearestroad_gis	roadkm	log_nearestroad	roadtype	lowimpactroad	lowimpactroadkm	loglowimpactroad	distWHole	distWHolekm	distNAGW	distNAGWkm	log(distNAGW)	Age_NAGW	distNGW	Age_NGW	distNOW	Age_NOW	distNCBM	distanygas	distanyinfrastructure	norandomeffects
AM1	1	101714	6	7	2010	2010-05-19	140	146	WEME	1	6	1	0	0	0	1		0	367			549	0.549	2.73957	dirt	283	0.283	2.45179	-	-	616.418	0.616418	2.78988	36	616.418	36	2685.09	8	242.47	242.47	242.47	333
AM1	1	101714	6	7	2010	2010-05-19	140	152	WEME	2	6	0	0	0	0	1		0	367			549	0.549	2.73957	dirt	283	0.283	2.45179	-	-	616.418	0.616418	2.78988	36	616.418	36	2685.09	8	242.47	242.47	242.47	333
AM2	2	051412	0	4	2010	2010-05-21	142	147	CCLO	1	5	1	0	0	0	0		0	677			436	0.436	2.63949	low impact road	436	0.436	2.63949	1129	1.129	416.423	0.416423	2.61953	11	416.423	11	15759.9	8	5.57303e+06	416.423	416.423	1
AM2	2	051412	0	4	2010	2010-05-21	142	151	CCLO	2	4	1	0	0	0	0		0	677			436	0.436	2.63949	low impact road	436	0.436	2.63949	1129	1.129	416.423	0.416423	2.61953	11	416.423	11	15759.9	8	5.57303e+06	416.423	416.423	2
AM2	2	051412	0	4	2010	2010-05-21	142	156	CCLO	3	5	1	0	0	0	0		0	677			436	0.436	2.63949	low impact road	436	0.436	2.63949	1129	1.129	416.423	0.416423	2.61953	11	416.423	11	15759.9	8	5.57303e+06	416.423	416.423	3
AM2	2	051412	0	4	2010	2010-05-21	142	160	CCLO	4	4	1	0	0	0	0		0	677			436	0.436	2.63949	low impact road	436	0.436	2.63949	1129	1.129	416.423	0.416423	2.61953	11	416.423	11	15759.9	8	5.57303e+06	416.423	416.423	4
AM2	2	051412	0	4	2010	2010-05-21	142	162	CCLO	5	2	1	0	0	0	0		0	677			436	0.436	2.63949	low impact road	436	0.436	2.63949	1129	1.129	416.423	0.416423	2.61953	11	416.423	11	15759.9	8	5.57303e+06	416.423	416.423	5
AM2	2	051412	0	4	2010	2010-05-21	142	167	CCLO	6	5	1	0	0	0	0		0	677			436	0.436	2.63949	low impact road	436	0.436	2.63949	1129	1.129	416.423	0.416423	2.61953	11	416.423	11	15759.9	8	5.57303e+06	416.423	416.423	6
AM2	2	051412	0	4	2010	2010-05-21	141	171	CCLO	7	4	1	0	0	0	0		0	677			436	0.436	2.63949	low impact road	436	0.436	2.63949	1129	1.129	416.423	0.416423	2.61953	11	416.423	11	15759.9	8	5.57303e+06	416.423	416.423	7
AM3	3	02s1816/35n1716	7	3	2010	2010-05-23	144	152	unksp	1	8	0	0	0	0	1		0	200			1646	1.646	3.21643	dirt	400	0.4	2.60206	-		239.722	0.239722	2.37971	10	239.722	10	4498.05	4	5.60961e+06	239.722	239.722	89
AM4	4	121817	7	10	2010	2010-05-26	147	151	CCLO	1	4	0	0	0	0	1		0	125			396	0.396	2.5977	gravel	161	0.161	2.20683	1498	1.498	427.851	0.427851	2.63129	10	427.851	10	10442.7	16	170.86	170.86	170.86	90
AM6	5	361911	10	29	2010	2010-06-01	153	159	CCLO	1	6	1	0	0	0	0		0	200			501	0.501	2.69984	gravel	120	0.12	2.07918	263	0.263	266.966	0.266966	2.42646	14	266.966	14	5592.54	4	5.6302e+06	266.966	266.966	91
AM6	5	361911	10	29	2010	2010-06-01	153	164	CCLO	2	5	0	0	0	0	0		1	200			501	0.501	2.69984	gravel	120	0.12	2.07918	263	0.263	266.966	0.266966	2.42646	14	266.966	14	5592.54	4	5.6302e+06	266.966	266.966	92
AM8	6	241912	9	21	2010	2010-06-02	154	159	CCLO	1	5	1	0	0	0	0		0	155			500	0.5	2.69897	dirt	20	0.02	1.30103	1465	1.465	170.144	0.170144	2.23082	35	170.144	35	1704.91	8	135.709	135.709	135.709	93
AM8	6	241912	9	21	2010	2010-06-02	154	162	CCLO	2	3	1	0	0	0	0		0	155			500	0.5	2.69897	dirt	20	0.02	1.30103	1465	1.465	170.144	0.170144	2.23082	35	170.144	35	1704.91	8	135.709	135.709	135.709	94
AM8	6	241912	9	21	2010	2010-06-02	154	167	CCLO	3	5	1	0	0	0	0		0	155			500	0.5	2.69897	dirt	20	0.02	1.30103	1465	1.465	170.144	0.170144	2.23082	35	170.144	35	1704.91	8	135.709	135.709	135.709	95
AM8	6	241912	9	21	2010	2010-06-02	154	171	CCLO	4	4	0	0	0	0	1		0	155			500	0.5	2.69897	dirt	20	0.02	1.30103	1465	1.465	170.144	0.170144	2.23082	35	170.144	35	1704.91	8	135.709	135.709	135.709	96
AM10	7	351415	1	28	2010	2010-06-11	163	172	CCLO	1	9	1	0	0	0	0		0	600			20	0.02	1.30103	dirt	240	0.24	2.38021	979	0.979	853.84	0.85384	2.93138	9	414.484	29	1118.31	30	5.58053e+06	414.484	414.484	97
AM10	7	351415	1	28	2010	2010-06-11	163	179	CCLO	2	7	1	0	0	0	0		0	600			20	0.02	1.30103	dirt	240	0.24	2.38021	979	0.979	853.84	0.85384	2.93138	9	414.484	29	1118.31	30	5.58053e+06	414.484	414.484	98
AM10	7	351415	1	28	2010	2010-06-11	163	183	CCLO	3	4	1	0	0	0	0		0	600			20	0.02	1.30103	dirt	240	0.24	2.38021	979	0.979	853.84	0.85384	2.93138	9	414.484	29	1118.31	30	5.58053e+06	414.484	414.484	99
AM11	8	281611	11	23	2010	2010-06-11	163	169	CCLO	1	6	0	0	0	0	0		0	442			429	0.429	2.63246	highway	80	0.08	1.90309	468	0.468	460.223	0.460223	2.66297	26	460.223	26	1496.55	15	5.60007e+06	460.223	460.223	100
AM12	9	331718	5	27	2010	2010-06-26	178	182	CCLO	1	4	1	0	0	0	0		0	125			347	0.347	2.54033	dirt	87	0.087	1.93952	349	0.349	1438.61	1.43861	3.15794	6	1438.61	6	4815.69	7	5.60724e+06	1438.61	1438.61	101
AM12	9	331718	5	27	2010	2010-06-26	178	187	CCLO	2	5	1	0	0	0	0		0	125			347	0.347	2.54033	dirt	87	0.087	1.93952	349	0.349	1438.61	1.43861	3.15794	6	1438.61	6	4815.69	7	5.60724e+06	1438.61	1438.61	102
AM12	9	331718	5	27	2010	2010-06-26	178	190	CCLO	3	3	1	0	0	0	0		0	125			347	0.347	2.54033	dirt	87	0.087	1.93952	349	0.349	1438.61	1.43861	3.15794	6	1438.61	6	4815.69	7	5.60724e+06	1438.61	1438.61	103
AM12	9	331718	5	27	2010	2010-06-26	178	197	CCLO	4	7	1	0	0	0	0		0	125			347	0.347	2.54033	dirt	87	0.087	1.93952	349	0.349	1438.61	1.43861	3.15794	6	1438.61	6	4815.69	7	5.60724e+06	1438.61	1438.61	104
AM12	9	331718	5	27	2010	2010-06-26	178	202	CCLO	5	5	1	0	0	0	0		0	125			347	0.347	2.54033	dirt	87	0.087	1.93952	349	0.349	1438.61	1.43861	3.15794	6	1438.61	6	4815.69	7	5.60724e+06	1438.61	1438.61	105
AM13	10	101818	3	8	2010	2010-07-06	188	197	CCSP	1	9	0	0	0	1	0		0	350			590	0.59	2.77085	dirt	356	0.356	2.55145	196	0.196	273.037	0.273037	2.43622	16	273.037	16	19714.2	0	5.61047e+06	273.037	273.037	106
AM14	11	4n9s1516	0	34	2010	2010-07-07	189	195	SAVS	1	6	0	1	0	0	0		0	636			501	0.501	2.69984	dirt	203	0.203	2.3075	513	0.513	1051.02	1.05102	3.02161	16	640.198	37	2124.63	21	5.58066e+06	640.198	640.198	107
AM16	12	051412	0	4	2010	2010-07-14	195	202	CCLO	1	7	1	0	0	0	0		0	824			424	0.424	2.62737	low impact road	424	0.424	2.62737	267	0.267	1045.82	1.04582	3.01946	11	781.144	19	14670.8	8	5.57416e+06	781.144	781.144	108
AM16	12	051412	0	4	2010	2010-07-14	196	208	CCLO	2	6	1	0	0	0	0		0	824			424	0.424	2.62737	low impact road	424	0.424	2.62737	267	0.267	1045.82	1.04582	3.01946	11	781.144	19	14670.8	8	5.57416e+06	781.144	781.144	109
AM16	12	051412	0	4	2010	2010-07-14	196	214	CCLO	3	6	1	0	0	0	0		0	824			424	0.424	2.62737	low impact road	424	0.424	2.62737	267	0.267	1045.82	1.04582	3.01946	11	781.144	19	14670.8	8	5.57416e+06	781.144	781.144	110
AM16	12	051412	0	4	2010	2010-07-14	196	219	CCLO	4	5	1	0	0	0	0		0	824			424	0.424	2.62737	low impact road	424	0.424	2.62737	267	0.267	1045.82	1.04582	3.01946	11	781.144	19	14670.8	8	5.57416e+06	781.144	781.144	111
AM17	13	331718	5	27	2010	2010-07-16	198	202	CCLO	1	4	1	0	0	0	0		0	60			1137	1.137	3.05576	dirt	317	0.317	2.50106	261	0.261	69.4333	0.0694333	1.84157	7	69.4333	7	4877.75	7	5.60657e+06	69.4333	69.4333	112
AM17	13	331718	5	27	2010	2010-07-16	198	207	CCLO	2	5	1	0	0	0	0		0	60			1137	1.137	3.05576	dirt	317	0.317	2.50106	261	0.261	69.4333	0.0694333	1.84157	7	69.4333	7	4877.75	7	5.60657e+06	69.4333	69.4333	113
AM17	13	331718	5	27	2010	2010-07-16	198	211	CCLO	3	4	1	0	0	0	0		0	60			1137	1.137	3.05576	dirt	317	0.317	2.50106	261	0.261	69.4333	0.0694333	1.84157	7	69.4333	7	4877.75	7	5.60657e+06	69.4333	69.4333	114
AM18	14	331718	5	27	2010	2010-07-16	198	216	SAVS	2	5	1	0	0	0	0		0	100			219	0.219	2.34044	dirt	143	0.143	2.15534	391	0.391	197.148	0.197148	2.29479	7	197.148	7	5424.58	7	5.6072e+06	197.148	197.148	116
AM18	14	331718	5	27	2010	2010-07-16	198	220	SAVS	3	4	1	0	0	0	0		0	100			219	0.219	2.34044	dirt	143	0.143	2.15534	391	0.391	197.148	0.197148	2.29479	7	197.148	7	5424.58	7	5.6072e+06	197.148	197.148	117
AM18	14	331718	5	27	2010	2010-07-16	198	226	SAVS	4	6	1	0	0	0	0		0	100			219	0.219	2.34044	dirt	143	0.143	2.15534	391	0.391	197.148	0.197148	2.29479	7	197.148	7	5424.58	7	5.6072e+06	197.148	197.148	118
AM18	14	331718	5	27	2010	2010-07-16	198	202	SAVS	1	4	1	0	0	0	0		0	100			219	0.219	2.34044	dirt	143	0.143	2.15534	391	0.391	197.148	0.197148	2.29479	7	197.148	7	5424.58	7	5.6072e+06	197.148	197.148	115
CG	15	102317	10	9	2010	2010-06-04	156	161	CCLO	1	5	0	1	0	0	0		0	200			803	0.803	2.90472	dirt	144	0.144	2.15836	-		324.344	0.324344	2.51101	10	324.344	10	1023.14	14	5.65843e+06	324.344	324.344	119
CG4	18	102317	10	9	2010	2010-06-06	158	160	SAVS	1	2	1	0	0	0	0		0	150			826	0.826	2.91698	dirt	119	0.119	2.27646	-		301.489	0.301489	2.47927	10	301.489	10	1048.09	14	5.6584e+06	301.489	301.489	125
CG4	18	102317	10	9	2010	2010-06-06	158	165	SAVS	2	5	1	0	0	0	0		0	150			826	0.826	2.91698	dirt	119	0.119	2.27646	-		301.489	0.301489	2.47927	10	301.489	10	1048.09	14	5.6584e+06	301.489	301.489	126
CG4	18	102317	10	9	2010	2010-06-06	158	174	SAVS	3	9	0	0	1	0	0		0	150			826	0.826	2.91698	dirt	119	0.119	2.27646	-		301.489	0.301489	2.47927	10	301.489	10	1048.09	14	5.6584e+06	301.489	301.489	127
CG5	19	102317	10	9	2010	2010-06-06	158	160	BAIS	1	2	1	0	0	0	0		0	500			754	0.754	2.87737	dirt	76	0.076	2.27646	-		411.378	0.411378	2.61424	10	411.378	10	967.349	14	5.65836e+06	411.378	411.378	128
CG5	19	102317	10	9	2010	2010-06-06	158	165	BAIS	2	5	1	0	0	0	0		0	500			754	0.754	2.87737	dirt	76	0.076		-		411.378	0.411378	2.61424	10	411.378	10	967.349	14	5.65836e+06	411.378	411.378	129
CG5	19	102317	10	9	2010	2010-06-06	158	176	BAIS	3	11	1	0	0	0	0		0	500			754	0.754	2.87737	dirt	76	0.076	2.07555	-		411.378	0.411378	2.61424	10	411.378	10	967.349	14	5.65836e+06	411.378	411.378	130
CG6	20	361911	10	29	2010	2010-06-19	171	176	VESP	1	5	1	0	0	0	0		0	300			202	0.202	2.30535	gravel	28	0.028	2.07555	546	0.546	151.726	0.151726	2.18106	7	151.726	7	6203.45	4	5.63093e+06	151.726	151.726	131
CG6	20	361911	10	29	2010	2010-06-19	171	180	VESP	2	4	0	0	0	0	1		0	300			202	0.202	2.30535	gravel	28	0.028	2.07555	546	0.546	151.726	0.151726	2.18106	7	151.726	7	6203.45	4	5.63093e+06	151.726	151.726	132
CH1	21	5n8s2117	11	36	2010	2010-05-15	136	140	WEME	1	4	1	0	0	0	0		0	12			299	0.299	2.47567	gravel	133	0.133	1.88081	337	0.337	250.648	0.250648	2.39906	6	250.648	6	1294.35	3	5.63904e+06	250.648	250.648	133
CH1	21	5n8s2117	11	36	2010	2010-05-15	136	146	WEME	2	6	1	0	0	0	0		0	12			299	0.299	2.47567	gravel	133	0.133	1.88081	337	0.337	250.648	0.250648	2.39906	6	250.648	6	1294.35	3	5.63904e+06	250.648	250.648	134
CH1	21	5n8s2117	11	36	2010	2010-05-15	136	151	WEME	3	5	0	0	0	0	0		1	12			299	0.299	2.47567	gravel	133	0.133	1.88081	337	0.337	250.648	0.250648	2.39906	6	250.648	6	1294.35	3	5.63904e+06	250.648	250.648	135
CH3	22	02s1816/35n1716	7	3	2010	2010-05-23	144	151	CCLO	1	7	1	0	0	0	0		0	300			1880	1.88	3.27416	highway	50	0.05	1.44716	629	0.629	286.919	0.286919	2.45776	10	286.919	10	4666.15	4	286.919	286.919	286.919	136
CH3	22	02s1816/35n1716	7	3	2010	2010-05-23	144	155	CCLO	2	4	0	0	0	0	0		0	300			1880	1.88	3.27416	highway	50	0.05	1.44716	629	0.629	286.919	0.286919	2.45776	10	286.919	10	4666.15	4	286.919	286.919	286.919	136
CH4	23	02s1816/35n1716	7	3	2010	2010-05-25	146	151	CCLO	1	5	1	0	0	0	0		0	100			652	0.652	2.81425	highway	510	0.51	2.12385	650	0.65	230.431	0.230431	2.36254	10	230.431	10	4397.33	4	5.60823e+06	230.431	230.431	137
CH4	23	02s1816/35n1716	7	3	2010	2010-05-25	146	154	CCLO	2	3	1	0	0	0	0		0	100			652	0.652	2.81425	highway	510	0.51	2.12385	650	0.65	230.431	0.230431	2.36254	10	230.431	10	4397.33	4	5.60823e+06	230.431	230.431	138
CH4	23	02s1816/35n1716	7	3	2010	2010-05-25	146	158	CCLO	3	4	0	0	0	0	0		1	100			652	0.652	2.81425	highway	510	0.51	2.12385	650	0.65	230.431	0.230431	2.36254	10	230.431	10	4397.33	4	5.60823e+06	230.431	230.431	139
CH6	24	361911	10	29	2010	2010-06-01	153	156	VESP	1	3	1	0	0	0	0		0	60			816	0.816	2.91169	gravel	23	0.023	1.69897	316	0.316	117.346	0.117346	2.06947	14	117.346	14	5644.36	4	5.63012e+06	117.346	117.346	140
CH6	24	361911	10	29	2010	2010-06-01	153	159	VESP	2	3	1	0	0	0	0		0	60			816	0.816	2.91169	gravel	23	0.023	1.69897	316	0.316	117.346	0.117346	2.06947	14	117.346	14	5644.36	4	5.63012e+06	117.346	117.346	141
CH6	24	361911	10	29	2010	2010-06-01	153	164	VESP	3	5	1	0	0	0	0		0	60			816	0.816	2.91169	gravel	23	0.023	2.70757	316	0.316	117.346	0.117346	2.06947	14	117.346	14	5644.36	4	5.63012e+06	117.346	117.346	142
CH6	24	361911	10	29	2010	2010-06-01	153	171	VESP	4	7	0	0	0	0	0		0	60			816	0.816	2.91169	gravel	23	0.023	2.70757	316	0.316	117.346	0.117346	2.06947	14	117.346	14	5644.36	4	5.63012e+06	117.346	117.346	143
CH8	26	102317	10	9	2010	2010-06-06	158	160	CCLO	1	2	1	0	0	0	0		0	450			800	0.8	2.90309	dirt	50	0.05	2.70757	-		405.612	0.405612	2.60811	10	405.612	10	984.799	14	5.65833e+06	405.612	405.612	146
CH8	26	102317	10	9	2010	2010-06-06	158	165	CCLO	2	5	1	0	0	0	0		0	450			800	0.8	2.90309	dirt	50	0.05	1.36173	-		405.612	0.405612	2.60811	10	405.612	10	984.799	14	5.65833e+06	405.612	405.612	147
CH8	26	102317	10	9	2010	2010-06-06	158	176	CCLO	3	11	0	0	0	0	0		1	450			800	0.8	2.90309	dirt	50	0.05	1.36173	-		405.612	0.405612	2.60811	10	405.612	10	984.799	14	5.65833e+06	405.612	405.612	148
CH11	28	281611	11	23	2010	2010-07-06	176	164	CCLO	1	3	1	0	0	0	0		0	25			27	0.027	1.43136	gravel	194	0.194	1.36173	1048	1.048	31.929	0.031929	1.50419	7	31.929	7	1890.05	6	5.59923e+06	31.929	31.929	150
CH11	28	281611	11	23	2010	2010-06-11	163	#REF!	CCLO	2	6	0	0	0	0	0		1	25			27	0.027	1.43136	gravel	194	0.194	1.36173	1048	1.048	31.929	0.031929	1.50419	7	31.929	7	1890.05	6	5.59923e+06	31.929	31.929	151
CH14	30	321611	9	26	2010	2010-06-11	163	165	CCLO	1	2	1	0	0	0	0		0	500			509	0.509	2.70672	gravel	472	0.472	1.30103	263	0.263	475.695	0.475695	2.67733	33	475.695	33	1886.36	0	5.60109e+06	475.695	475.695	156
CH14	30	321611	9	26	2010	2010-06-11	163	177	CCLO	2	12	1	0	0	0	0		0	500			509	0.509	2.70672	gravel	472	0.472	1.30103	263	0.263	475.695	0.475695	2.67733	33	475.695	33	1886.36	0	5.60109e+06	475.695	475.695	157
CH16	32	321611	9	26	2010	2010-06-13	165	171	CCLO	1	6	0	0	0	0	0		0	80			177	0.177	2.24797	highway	236	0.236	1.69897	133	0.133	98.0796	0.0980796	1.99158	38	98.0796	38	1214.69	0	5.60177e+06	98.0796	98.0796	160
CH17	33	321611	9	26	2010	2010-06-13	165	176	CCLO	1	11	1	0	0	0	0		0	413			501	0.501	2.69984	gravel	413	0.413	1.69897	349	0.349	395.596	0.395596	2.59725	33	395.596	33	1805.28	0	5.60118e+06	395.596	395.596	161
CH17	33	321611	9	26	2010	2010-06-13	165	179	CCLO	2	3	0	0	0	1	0		0	413			501	0.501	2.69984	gravel	413	0.413	1.69897	349	0.349	395.596	0.395596	2.59725	33	395.596	33	1805.28	0	5.60118e+06	395.596	395.596	162
CH18	34	281611	11	23	2010	2010-06-19	171	177	CCLO	1	6	1	0	0	0	0		0	300			525	0.525	2.72016	highway	90	0.09	2.19033	473	0.473	323.981	0.323981	2.51052	34	323.981	34	1639.99	15	5.60007e+06	323.981	323.981	163
CH18	34	281611	11	23	2010	2010-06-19	171	182	CCLO	2	5	1	0	0	0	0		0	300			525	0.525	2.72016	highway	90	0.09	2.2878	473	0.473	323.981	0.323981	2.51052	34	323.981	34	1639.99	15	5.60007e+06	323.981	323.981	164
CH18	34	281611	11	23	2010	2010-06-19	171	188	CCLO	3	6	1	0	0	0	0		0	300			525	0.525	2.72016	highway	90	0.09	2.2878	473	0.473	323.981	0.323981	2.51052	34	323.981	34	1639.99	15	5.60007e+06	323.981	323.981	165
CH18	34	281611	11	23	2010	2010-06-19	171	190	CCLO	4	2	1	0	0	0	0		0	300			525	0.525	2.72016	highway	90	0.09	2.75587	473	0.473	323.981	0.323981	2.51052	34	323.981	34	1639.99	15	5.60007e+06	323.981	323.981	165
CH20	36	151718	4	12	2010	2010-06-22	174	179	CCLO	1	5	1	0	0	0	0		0	300			1486	1.486	3.17202	highway	28	0.028	2.75587	403	0.403	720.609	0.720609	2.8577	4	720.609	4	451.421	7	5.60288e+06	720.609	451.421	166
CH20	36	151718	4	12	2010	2010-06-22	174	187	CCLO	2	8	1	0	0	0	0		0	300			1486	1.486	3.17202	highway	28	0.028	2.75587	403	0.403	720.609	0.720609	2.8577	4	720.609	4	451.421	7	5.60288e+06	720.609	451.421	167
CH20	36	151718	4	12	2010	2010-06-22	174	190	CCLO	3	3	1	0	0	0	0		0	300			1486	1.486	3.17202	highway	28	0.028	2.75587	403	0.403	720.609	0.720609	2.8577	4	720.609	4	451.421	7	5.60288e+06	720.609	451.421	168
CH20	36	151718	4	12	2010	2010-06-22	174	194	CCLO	4	4	1	0	0	0	0		0	300			1486	1.486	3.17202	highway	28	0.028	2.67394	403	0.403	720.609	0.720609	2.8577	4	720.609	4	451.421	7	5.60288e+06	720.609	451.421	169
CH21	37	202317	4	17	2010	2010-06-25	177	187	SAVS	1	10	1	0	0	0	0		0	150			2	0.002	0.30103	dirt	-		2.67394	-		679.337	0.679337	2.83209	30	679.337	30	1269.23	27	5.66242e+06	679.337	679.337	170
CH21	37	202317	4	17	2010	2010-06-25	177	203	SAVS	2	16	0	0	0	0	0		0	150			2	0.002	0.30103	dirt	-		2.43616	-		679.337	0.679337	2.83209	30	679.337	30	1269.23	27	5.66242e+06	679.337	679.337	171
CH23	38	351415	1	28	2010	2010-07-08	190	195	CCLO	1	5	1	0	0	0	0		0	800			1102	1.102	3.04218	dirt	791	0.791	2.43616	1026	1.026	756.937	0.756937	2.87906	9	541.521	37	2237.82	30	5.57951e+06	541.521	541.521	172
CH23	38	351415	1	28	2010	2010-07-08	190	200	CCLO	2	5	0	0	0	1	0		0	800			1102	1.102	3.04218	dirt	791	0.791	2.37291	1026	1.026	756.937	0.756937	2.87906	9	541.521	37	2237.82	30	5.57951e+06	541.521	541.521	173
CH25	39	221718	3	18	2010	2010-07-15	196	201	CCSP	1	5	0	0	0	0	0		1	505			488	0.488	2.68842	dirt	320	0.32	2.61595	1105	1.105	502.785	0.502785	2.70138	5	376.652	22	1412.06	7	5.60407e+06	376.652	376.652	174
CH26	40	331718	5	27	2010	2010-07-16	198	202	unksp	1	4	1	0	0	0	0		0	302			237	0.237	2.37475	dirt	133	0.133	2.61595	1035	1.035	236.047	0.236047	2.373	4	236.047	4	4154.38	7	5.60655e+06	236.047	236.047	175
CH26	40	331718	5	27	2010	2010-07-16	198	207	unksp	2	5	1	0	0	0	0		0	302			237	0.237	2.37475	dirt	133	0.133	1.95424	1035	1.035	236.047	0.236047	2.373	4	236.047	4	4154.38	7	5.60655e+06	236.047	236.047	176
CH26	40	331718	5	27	2010	2010-07-16	198	211	unksp	3	4	1	0	0	0	0		0	302			237	0.237	2.37475	dirt	133	0.133	1.95424	1035	1.035	236.047	0.236047	2.373	4	236.047	4	4154.38	7	5.60655e+06	236.047	236.047	177
CH27	41	331718	5	27	2010	2010-07-15	198	203	CCLO	1	5	1	0	0	0	0		0	100			351	0.351	2.54531	dirt	94	0.094	1.95424	123	0.123	197.178	0.197178	2.29486	7	197.178	7	4976.21	7	5.60671e+06	197.178	197.178	178
CH27	41	331718	5	27	2010	2010-07-15	198	208	CCLO	2	5	1	0	0	0	0		0	100			351	0.351	2.54531	dirt	94	0.094	1.95424	123	0.123	197.178	0.197178	2.29486	7	197.178	7	4976.21	7	5.60671e+06	197.178	197.178	179
CH27	41	331718	5	27	2010	2010-07-15	198	212	CCLO	3	4	0	0	0	0	1		0	100			351	0.351	2.54531	dirt	94	0.094	1.44716	123	0.123	197.178	0.197178	2.29486	7	197.178	7	4976.21	7	5.60671e+06	197.178	197.178	180
CH28	42	331718	5	27	2010	2010-07-16	198	202	CCLO	1	4	1	0	0	0	0		0	55			1140	1.14	3.0569	dirt	65	0.065	1.44716	318	0.318	81.0541	0.0810541	1.90878	7	81.0541	7	4871.6	7	5.60653e+06	81.0541	81.0541	181
CH28	42	331718	5	27	2010	2010-07-16	198	207	CCLO	2	5	1	0	0	0	0		0	55			1140	1.14	3.0569	dirt	65	0.065	1.44716	327	0.327	81.0541	0.0810541	1.90878	7	81.0541	7	4871.6	7	5.60653e+06	81.0541	81.0541	182
CH28	42	331718	5	27	2010	2010-07-16	198	211	CCLO	3	4	1	0	0	0	0		0	55			1140	1.14	3.0569	dirt	65	0.065	1.44716	327	0.327	81.0541	0.0810541	1.90878	7	81.0541	7	4871.6	7	5.60653e+06	81.0541	81.0541	183
CH29	43	331718	5	27	2010	2010-07-16	198	202	CCLO	1	4	1	0	0	0	0		0	100			1036	1.036	3.01536	dirt	257	0.257		186	0.186	186.775	0.186775	2.27132	7	186.775	7	4993.23	7	5.60667e+06	186.775	186.775	184
CH30	44	061911	10	6	2010	2010-07-21	203	209	CCLO	1	6	1	0	0	0	0		0	100			258	0.258	2.41162	gravel	124	0.124		599	0.599	170.787	0.170787	2.23245	4	170.787	4	258.075	2	5.62224e+06	170.787	170.787	185
CH30	44	061911	10	6	2010	2010-07-21	203	214	CCLO	2	5	0	0	0	0	0		1	100			258	0.258	2.41162	gravel	124	0.124	2.89818	599	0.599	170.787	0.170787	2.23245	4	170.787	4	258.075	2	5.62224e+06	170.787	170.787	186
CH31	45	061911	10	6	2010	2010-07-22	204	209	VESP	1	5	1	0	0	0	0		0	100			666	0.666	2.82347	dirt	88	0.088	2.89818	892	0.892	187.676	0.187676	2.27341	2	187.676	2	176.966	5	5.62265e+06	187.676	176.966	187
CH31	45	061911	10	6	2010	2010-07-22	204	214	VESP	2	5	1	0	0	0	0		0	100			666	0.666	2.82347	dirt	88	0.088	2.50515	892	0.892	187.676	0.187676	2.27341	2	187.676	2	176.966	5	5.62265e+06	187.676	176.966	188
CH31	45	061911	10	6	2010	2010-07-22	204	219	VESP	3	5	1	0	0	0	0		0	100			666	0.666	2.82347	dirt	88	0.088	2.12385	892	0.892	187.676	0.187676	2.27341	2	187.676	2	176.966	5	5.62265e+06	187.676	176.966	189
CH31	45	061911	10	6	2010	2010-07-22	204	223	VESP	4	4	1	0	0	0	0		0	100			666	0.666	2.82347	dirt	88	0.088	2.12385	892	0.892	187.676	0.187676	2.27341	2	187.676	2	176.966	5	5.62265e+06	187.676	176.966	190
CH32	46	11613	5	2	2010	2010-07-29	211	217	VESP	1	6	1	0	0	0	0		0	150			582	0.582	2.76492	dirt	480	0.48	2.12385	512	0.512	205.1	0.2051	2.31196	8	205.1	8	5062.74	8	5.5931e+06	205.1	205.1	191
CH32	46	11613	5	2	2010	2010-07-29	211	221	VESP	2	4	1	0	0	0	0		0	150			582	0.582	2.76492	dirt	480	0.48	1.97313	512	0.512	205.1	0.2051	2.31196	8	205.1	8	5062.74	8	5.5931e+06	205.1	205.1	192
CH32	46	11613	5	2	2010	2010-07-29	211	225	VESP	3	4	1	0	0	0	0		0	150			582	0.582	2.76492	dirt	480	0.48	1.97313	512	0.512	205.1	0.2051	2.31196	8	205.1	8	5062.74	8	5.5931e+06	205.1	205.1	193
CH33	47	11613	5	2	2010	2010-07-29	211	217	SAVS	1	6	1	0	0	0	0		0	70			100	0.1	2	dirt	230	0.23	1.97313	477	0.477	181.02	0.18102	2.25773	8	181.02	8	4554.74	8	5.59263e+06	181.02	181.02	194
CH33	47	11613	5	2	2010	2010-07-29	211	220	SAVS	2	3	1	0	0	0	0		0	70			100	0.1	2	dirt	230	0.23	1.81291	477	0.477	181.02	0.18102	2.25773	8	181.02	8	4554.74	8	5.59263e+06	181.02	181.02	195
CH33	47	11613	5	2	2010	2010-07-29	211	224	SAVS	3	4	1	0	0	0	0		0	70			100	0.1	2	dirt	230	0.23	1.81291	477	0.477	181.02	0.18102	2.25773	8	181.02	8	4554.74	8	5.59263e+06	181.02	181.02	196
CH33	47	11613	5	2	2010	2010-07-29	211	228	SAVS	4	4	0	0	0	0	0		0	70			100	0.1	2	dirt	230	0.23	1.81291	477	0.477	181.02	0.18102	2.25773	8	181.02	8	4554.74	8	5.59263e+06	181.02	181.02	197
CM2	49	361911	10	29	2010	2010-05-19	140	146	CCLO	1	6	1	0	0	0	0		0	200			283	0.283	2.45179	highway	194	0.194	2.40993	1047	1.047	290.042	0.290042	2.46246	36	290.042	36	7192.34	4	5.6316e+06	290.042	290.042	200
CM2	49	361911	10	29	2010	2010-05-19	140	151	CCLO	2	5	0	0	0	0	1		0	200			283	0.283	2.45179	highway	194	0.194	2.09342	1047	1.047	290.042	0.290042	2.46246	36	290.042	36	7192.34	4	5.6316e+06	290.042	290.042	201
CM3	50	051412	0	4	2010	2010-05-22	143	147	CCLO	1	4	0	0	0	0	1		0	861			153	0.153	2.18469	low impact road	153	0.153	2.09342	536	0.536	967.233	0.967233	2.98553	11	885.502	19	14610	8	5.57415e+06	885.502	885.502	202
CM5	51	02s1816/35n1716	7	3	2010	2010-05-25	146	151	CCLO	1	5	0	0	0	0	1		0	175			1005	1.005	3.00217	dirt	60	0.06	1.94448	1765	1.765	247.411	0.247411	2.39342	6	247.411	6	5024.36	4	5.6099e+06	247.411	247.411	203
CM6	52	331718	5	27	2010	2010-06-06	158	165	BAIS	1	7	0	0	0	0	1		0	100			1308	1.308	3.11661	dirt	554	0.554	1.94448	1765	1.765	111.906	0.111906	2.04885	6	111.906	6	4442.72	7	5.60598e+06	111.906	111.906	204
CM7	53	281611	11	23	2010	2010-06-11	163	165	CCLO	1	2	1	0	0	0	0		0	50			404	0.404	2.60638	gravel	150	0.15	1.94448	774	0.774	52.1224	0.0521224	1.71702	3	52.1224	3	1595.43	15	5.59962e+06	52.1224	52.1224	205
CM7	53	281611	11	23	2010	2010-06-11	163	171	CCLO	2	6	1	0	0	0	0		0	50			404	0.404	2.60638	gravel	150	0.15	1.94448	774	0.774	52.1224	0.0521224	1.71702	3	52.1224	3	1595.43	15	5.59962e+06	52.1224	52.1224	206
CM7	53	281611	11	23	2010	2010-06-11	163	177	CCLO	3	6	1	0	0	0	0		0	50			404	0.404	2.60638	gravel	150	0.15	2.68124	774	0.774	52.1224	0.0521224	1.71702	3	52.1224	3	1595.43	15	5.59962e+06	52.1224	52.1224	207
CM7	53	281611	11	23	2010	2010-06-11	163	179	CCLO	4	2	1	0	0	0	0		0	50			404	0.404	2.60638	gravel	150	0.15	2.68124	774	0.774	52.1224	0.0521224	1.71702	3	52.1224	3	1595.43	15	5.59962e+06	52.1224	52.1224	208
CM7	53	281611	11	23	2010	2010-06-11	163	186	CCLO	5	7	1	0	0	0	0		1	50			404	0.404	2.60638	gravel	150	0.15	2.68124	774	0.774	52.1224	0.0521224	1.71702	3	52.1224	3	1595.43	15	5.59962e+06	52.1224	52.1224	209
CM9	55	362013	13	30	2010	2010-06-13	165	171	SAVS	1	6	1	0	0	0	0		0	110			623	0.623	2.79449	highway	152	0.152	2.36173	-		146.546	0.146546	2.16597	18	146.546	18	14791.9	7	5.63994e+06	146.546	146.546	212
CM9	55	362013	13	30	2010	2010-06-13	165	176	SAVS	2	5	1	0	0	0	0		0	110			623	0.623	2.79449	highway	152	0.152	2.36173	-		146.546	0.146546	2.16597	18	146.546	18	14791.9	7	5.63994e+06	146.546	146.546	213
CM12	57	121817	7	10	2010	2010-06-19	171	177	unksp	1	6	1	0	0	0	0		0	150			268	0.268	2.42813	dirt	544	0.544	2.36173	632	0.632	274.422	0.274422	2.43842	10	274.422	10	9384.9	16	236.349	236.349	236.349	215
CM12	57	121817	7	10	2010	2010-06-19	171	183	unksp	2	6	1	0	0	0	0		0	150			268	0.268	2.42813	dirt	544	0.544	2.36173	632	0.632	274.422	0.274422	2.43842	10	274.422	10	9384.9	16	236.349	236.349	236.349	216
CM12	57	121817	7	10	2010	2010-06-19	171	188	unksp	3	5	1	0	0	0	0		0	150			268	0.268	2.42813	dirt	544	0.544	1.87506	632	0.632	274.422	0.274422	2.43842	10	274.422	10	9384.9	16	236.349	236.349	236.349	217
CM13	58	26w27e1718	0	22	2010	2010-06-22	174	179	SAVS	1	5	1	0	0	0	0		0	1133			609	0.609	2.78462	dirt	508	0.508	1.87506	625	0.625	718.062	0.718062	2.85616	7	718.062	7	2094.25	7	5.60525e+06	718.062	718.062	218
CM13	58	26w27e1718	0	22	2010	2010-06-22	174	188	SAVS	2	9	1	0	0	0	0		0	1133			609	0.609	2.78462	dirt	508	0.508	2.2878	625	0.625	718.062	0.718062	2.85616	7	718.062	7	2094.25	7	5.60525e+06	718.062	718.062	219
CM13	58	26w27e1718	0	22	2010	2010-06-22	174	191	SAVS	3	3	1	0	0	0	0		0	1133			609	0.609	2.78462	dirt	508	0.508	2.2878	625	0.625	718.062	0.718062	2.85616	7	718.062	7	2094.25	7	5.60525e+06	718.062	718.062	220
CM13	58	26w27e1718	0	22	2010	2010-06-22	174	195	SAVS	4	4	1	0	0	0	0		0	1133			609	0.609	2.78462	dirt	508	0.508	2.18469	625	0.625	718.062	0.718062	2.85616	7	718.062	7	2094.25	7	5.60525e+06	718.062	718.062	221
CM14B	60	TILLEY	7	31	2010	2010-06-25	177	182	CCLO	1	5	1	0	0	0	0		0	256			531	0.531	2.72509	gravel	239	0.239	1.77815	628	0.628	235.939	0.235939	2.3728	26	235.939	26	7483	0	5.61637e+06	235.939	235.939	226
CM14B	60	TILLEY	7	31	2010	2010-06-25	177	188	CCLO	2	6	1	0	0	0	0		0	256			531	0.531	2.72509	gravel	239	0.239	2.74351	628	0.628	235.939	0.235939	2.3728	26	235.939	26	7483	0	5.61637e+06	235.939	235.939	227
CM14B	60	TILLEY	7	31	2010	2010-06-25	177	193	CCLO	3	5	1	0	0	0	0		0	256			531	0.531	2.72509	gravel	239	0.239	2.17609	628	0.628	235.939	0.235939	2.3728	26	235.939	26	7483	0	5.61637e+06	235.939	235.939	228
CM14B	60	TILLEY	7	31	2010	2010-06-25	177	195	CCLO	4	2	1	0	0	0	0		0	256			531	0.531	2.72509	gravel	239	0.239	2.17609	628	0.628	235.939	0.235939	2.3728	26	235.939	26	7483	0	5.61637e+06	235.939	235.939	229
CM14B	60	TILLEY	7	31	2010	2010-06-25	177	199	CCLO	5	4	1	0	0	0	0		0	256			531	0.531	2.72509	gravel	239	0.239	2.17609	628	0.628	235.939	0.235939	2.3728	26	235.939	26	7483	0	5.61637e+06	235.939	235.939	230
CM15	61	TILLEY	7	31	2010	2010-06-25	177	182	VESP	1	5	1	0	0	0	0		0	57			908	0.908	2.95809	gravel	54	0.054	2.17609	1114	1.114	81.9708	0.0819708	1.91366	33	81.9708	33	7856.64	0	5.61579e+06	81.9708	81.9708	231
CM15	61	TILLEY	7	31	2010	2010-06-25	177	189	VESP	2	7	1	0	0	0	0		0	57			908	0.908	2.95809	gravel	54	0.054	2.17609	1114	1.114	81.9708	0.0819708	1.91366	33	81.9708	33	7856.64	0	5.61579e+06	81.9708	81.9708	232
CM15	61	TILLEY	7	31	2010	2010-06-25	177	192	VESP	3	3	1	0	0	0	0		0	57			908	0.908	2.95809	gravel	54	0.054	2.15836	1114	1.114	81.9708	0.0819708	1.91366	33	81.9708	33	7856.64	0	5.61579e+06	81.9708	81.9708	233
CM15	61	TILLEY	7	31	2010	2010-06-25	177	199	VESP	4	7	1	0	0	0	0		0	57			908	0.908	2.95809	gravel	54	0.054	2.15836	1114	1.114	81.9708	0.0819708	1.91366	33	81.9708	33	7856.64	0	5.61579e+06	81.9708	81.9708	234
CM16	62	201512	4	16	2010	2010-06-29	181	187	CCLO	1	6	1	0	0	0	0		0	270			630	0.63	2.79934	dirt	121	0.121	2.18184	717	0.717	353.57	0.35357	2.54847	32	353.57	32	2558.4	8	5.58805e+06	353.57	353.57	235
CM16	62	201512	4	16	2010	2010-06-29	181	190	CCLO	2	3	0	0	0	0	1		0	270			630	0.63	2.79934	dirt	121	0.121	2.18184	717	0.717	353.57	0.35357	2.54847	32	353.57	32	2558.4	8	5.58805e+06	353.57	353.57	236
CM17	63	201512	4	16	2010	2010-06-29	181	187	CCLO	1	6	0	0	0	0	1		0	275			612	0.612	2.78675	dirt	103	0.103	2.62428	651	0.651	304.984	0.304984	2.48428	32	304.984	32	2574.67	8	5.58797e+06	304.984	304.984	237
CM18	64	151718	4	12	2010	2010-06-30	182	188	unksp	1	6	1	0	0	0	0		0	600			404	0.404	2.60638	highway	400	0.4	2.7356	822	0.822	326.706	0.326706	2.51416	5	326.706	5	1659.75	7	5.60175e+06	326.706	326.706	238
CM18	64	151718	4	12	2010	2010-06-30	182	191	unksp	2	3	1	0	0	0	0		0	600			404	0.404	2.60638	highway	400	0.4	2.7356	822	0.822	326.706	0.326706	2.51416	5	326.706	5	1659.75	7	5.60175e+06	326.706	326.706	239
CM18	64	151718	4	12	2010	2010-06-30	182	195	unksp	3	4	1	0	0	0	0		0	600			404	0.404	2.60638	highway	400	0.4	2.7356	822	0.822	326.706	0.326706	2.51416	5	326.706	5	1659.75	7	5.60175e+06	326.706	326.706	240
CM19	65	151718	4	12	2010	2010-06-30	182	187	CCLO	1	5	1	0	0	0	0		0	110			331	0.331	2.51983	highway	450	0.45	2.70586	965	0.965	318.329	0.318329	2.50288	5	318.329	5	1826.79	7	5.60166e+06	318.329	318.329	241
CM19	65	151718	4	12	2010	2010-06-30	182	190	CCLO	2	3	1	0	0	0	0		0	110			331	0.331	2.51983	highway	450	0.45	2.70586	965	0.965	318.329	0.318329	2.50288	5	318.329	5	1826.79	7	5.60166e+06	318.329	318.329	242
CM19	65	151718	4	12	2010	2010-06-30	182	194	CCLO	3	4	1	0	0	0	0		0	110			331	0.331	2.51983	highway	450	0.45	2.70586	965	0.965	318.329	0.318329	2.50288	5	318.329	5	1826.79	7	5.60166e+06	318.329	318.329	243
CM19	65	151718	4	12	2010	2010-06-30	182	197	CCLO	4	3	1	0	0	0	0		0	110			331	0.331	2.51983	highway	450	0.45	2.70586	965	0.965	318.329	0.318329	2.50288	5	318.329	5	1826.79	7	5.60166e+06	318.329	318.329	244
CM20	66	151718	4	12	2010	2010-06-30	182	187	unksp	1	5	1	0	0	0	0		0	358			396	0.396	2.5977	highway	596	0.596	1.14613	921	0.921	218.886	0.218886	2.34022	5	218.886	5	1792.62	7	5.60175e+06	218.886	218.886	245
CM20	66	151718	4	12	2010	2010-06-30	182	190	unksp	2	3	1	0	0	0	0		0	358			396	0.396	2.5977	highway	596	0.596	1.14613	921	0.921	218.886	0.218886	2.34022	5	218.886	5	1792.62	7	5.60175e+06	218.886	218.886	246
CM20	66	151718	4	12	2010	2010-06-30	182	194	unksp	3	4	1	0	0	0	0		0	358			396	0.396	2.5977	highway	596	0.596	1.14613	921	0.921	218.886	0.218886	2.34022	5	218.886	5	1792.62	7	5.60175e+06	218.886	218.886	247
CM20	66	151718	4	12	2010	2010-06-30	182	197	unksp	4	3	0	0	0	0	0		1	358			396	0.396	2.5977	highway	596	0.596	1.14613	921	0.921	218.886	0.218886	2.34022	5	218.886	5	1792.62	7	5.60175e+06	218.886	218.886	248
CM21	67	151718	4	12	2010	2010-06-30	182	187	CCLO	1	5	1	0	0	0	0		0	250			477	0.477	2.67852	highway	682	0.682	2.3784	938	0.938	115.198	0.115198	2.06145	5	115.198	5	1820.74	7	5.6018e+06	115.198	115.198	249
CM21	67	151718	4	12	2010	2010-06-30	182	190	CCLO	2	3	1	0	0	0	0		0	250			477	0.477	2.67852	highway	682	0.682	2.3784	938	0.938	115.198	0.115198	2.06145	5	115.198	5	1820.74	7	5.6018e+06	115.198	115.198	250
CM21	67	151718	4	12	2010	2010-06-30	182	194	CCLO	3	4	0	0	0	0	0		0	250			477	0.477	2.67852	highway	682	0.682	2.3784	938	0.938	115.198	0.115198	2.06145	5	115.198	5	1820.74	7	5.6018e+06	115.198	115.198	251
CM22	68	14n23s1812	15	32	2010	2010-07-05	187	193	unksp	1	6	1	0	0	0	0		0	300			1665	1.665	3.22141	dirt	-		2.3784	4675	4.675	200.495	0.200495	2.3021	6	200.495	6	4933.69	0	5.61656e+06	200.495	200.495	252
CM22	68	14n23s1812	15	32	2010	2010-07-05	187	197	unksp	2	4	1	0	0	0	0		0	300			1665	1.665	3.22141	dirt	-		2.3784	4675	4.675	200.495	0.200495	2.3021	6	200.495	6	4933.69	0	5.61656e+06	200.495	200.495	253
CM22	68	14n23s1812	15	32	2010	2010-07-05	186	203	unksp	3	6	0	0	0	0	1		0	300			1665	1.665	3.22141	dirt	-		1.73239	4675	4.675	200.495	0.200495	2.3021	6	200.495	6	4933.69	0	5.61656e+06	200.495	200.495	254
CM23	69	14n23s1812	15	32	2010	2010-07-05	187	192	SAVS	1	5	1	0	0	0	0		0	175			3200	3.2	3.50515	dirt	32	0.032	1.73239	4707	4.707	116.23	0.11623	2.06532	6	116.23	6	5025.86	0	5.61646e+06	116.23	116.23	255
CM23	69	14n23s1812	15	32	2010	2010-07-05	187	197	SAVS	2	5	1	0	0	0	0		0	175			3200	3.2	3.50515	dirt	32	0.032	1.73239	4707	4.707	116.23	0.11623	2.06532	6	116.23	6	5025.86	0	5.61646e+06	116.23	116.23	256
CM23	69	14n23s1812	15	32	2010	2010-07-05	187	203	SAVS	3	6	1	0	0	0	0		0	175			3200	3.2	3.50515	dirt	32	0.032	1.73239	4707	4.707	116.23	0.11623	2.06532	6	116.23	6	5025.86	0	5.61646e+06	116.23	116.23	257
CM23	69	14n23s1812	15	32	2010	2010-07-05	187	209	SAVS	4	6	1	0	0	0	0		0	175			3200	3.2	3.50515	dirt	32	0.032	2.08279	4707	4.707	116.23	0.11623	2.06532	6	116.23	6	5025.86	0	5.61646e+06	116.23	116.23	258
CM24	70	202317	4	17	2010	2010-07-06	188	191	CCLO	1	3	1	0	0	0	0		0	650			1300	1.3	3.11394	dirt	-		2.08279	-		457.378	0.457378	2.66027	7	457.378	7	368.442	27	5.66271e+06	457.378	368.442	259
CM24	70	202317	4	17	2010	2010-07-06	188	195	CCLO	2	4	1	0	0	0	0		0	650			1300	1.3	3.11394	dirt	-		2.01284	-		457.378	0.457378	2.66027	7	457.378	7	368.442	27	5.66271e+06	457.378	368.442	260
CM24	70	202317	4	17	2010	2010-07-06	188	199	CCLO	3	4	0	0	0	0	0		1	650			1300	1.3	3.11394	dirt	-		2.60206	-		457.378	0.457378	2.66027	7	457.378	7	368.442	27	5.66271e+06	457.378	368.442	261
CM25	71	4n9s1711	9	35	2010	2010-07-07	189	192	unksp	1	3	1	0	0	0	0		0	120			905	0.905	2.95665	dirt	23	0.023	2.60206	-		115.814	0.115814	2.06376	3	115.814	3	891.976	0	5.60232e+06	115.814	115.814	262
CM25	71	4n9s1711	9	35	2010	2010-07-07	189	195	unksp	2	3	1	0	0	0	0		0	120			905	0.905	2.95665	dirt	23	0.023	2.60206	-		115.814	0.115814	2.06376	3	115.814	3	891.976	0	5.60232e+06	115.814	115.814	263
CM25	71	4n9s1711	9	35	2010	2010-07-07	189	201	unksp	3	6	0	0	0	0	0		1	120			905	0.905	2.95665	dirt	23	0.023	2.65321	-		115.814	0.115814	2.06376	3	115.814	3	891.976	0	5.60232e+06	115.814	115.814	264
CM26	72	351415	1	28	2010	2010-07-08	190	195	WEME	1	5	1	0	0	0	0		0	150			780	0.78	2.89209	dirt	108	0.108	2.65321	417	0.417	170.696	0.170696	2.23222	25	170.696	25	1856.53	30	5.57979e+06	170.696	170.696	265
CM26	72	351415	1	28	2010	2010-07-08	190	200	WEME	2	5	1	0	0	0	0		0	150			780	0.78	2.89209	dirt	108	0.108	2.65321	417	0.417	170.696	0.170696	2.23222	25	170.696	25	1856.53	30	5.57979e+06	170.696	170.696	266
CM26	72	351415	1	28	2010	2010-07-08	190	204	WEME	3	4	1	0	0	0	0		0	150			780	0.78	2.89209	dirt	108	0.108	2.65321	417	0.417	170.696	0.170696	2.23222	25	170.696	25	1856.53	30	5.57979e+06	170.696	170.696	267
CM26	72	351415	1	28	2010	2010-07-08	190	212	WEME	4	8	1	0	0	0	0		0	150			780	0.78	2.89209	dirt	108	0.108	2.77525	417	0.417	170.696	0.170696	2.23222	25	170.696	25	1856.53	30	5.57979e+06	170.696	170.696	268
CM28	73	KIPP	10	37	2010	2010-07-14	196	201	SAVS	1	5	1	0	0	0	0		0	122			186	0.186	2.26951	gravel	337	0.337	2.77525	1249	1.249	346.23	0.34623	2.53936	4	346.23	4	3374.62	5	336.968	336.968	336.968	269
CM28	73	KIPP	10	37	2010	2010-07-14	196	205	SAVS	2	4	1	0	0	0	0		0	122			186	0.186	2.26951	gravel	337	0.337	2.77525	1249	1.249	346.23	0.34623	2.53936	4	346.23	4	3374.62	5	336.968	336.968	336.968	270
CM28	73	KIPP	10	37	2010	2010-07-14	196	209	SAVS	3	4	1	0	0	0	0		0	122			186	0.186	2.26951	gravel	337	0.337	2.77525	1249	1.249	346.23	0.34623	2.53936	4	346.23	4	3374.62	5	336.968	336.968	336.968	271
CM28	73	KIPP	10	37	2010	2010-07-14	196	213	SAVS	4	4	1	0	0	0	0		0	122			186	0.186	2.26951	gravel	337	0.337	2.83378	1249	1.249	346.23	0.34623	2.53936	4	346.23	4	3374.62	5	336.968	336.968	336.968	272
CM29	74	201512	4	16	2010	2010-07-15	197	202	CCLO	1	5	1	0	0	0	0		0	300			614	0.614	2.78817	dirt	121	0.121	2.83378	716	0.716	370.458	0.370458	2.56874	32	370.458	32	2565.59	8	5.58807e+06	370.458	370.458	273
CM29	74	201512	4	16	2010	2010-07-15	197	209	CCLO	2	7	1	0	0	0	0		0	300			614	0.614	2.78817	dirt	121	0.121	2.83378	716	0.716	370.458	0.370458	2.56874	32	370.458	32	2565.59	8	5.58807e+06	370.458	370.458	274
CM29	74	201512	4	16	2010	2010-07-15	197	217	CCLO	3	8	0	0	0	0	0		0	300			614	0.614	2.78817	dirt	121	0.121		716	0.716	370.458	0.370458	2.56874	32	370.458	32	2565.59	8	5.58807e+06	370.458	370.458	275
CM30	75	331718	5	27	2010	2010-07-20	202	209	CCLO	1	7	1	0	0	0	0		0	200			137	0.137	2.13672	dirt	142	0.142		350	0.35	141.865	0.141865	2.15187	4	141.865	4	4726.55	7	5.60726e+06	141.865	141.865	276
CM30	75	331718	5	27	2010	2010-07-20	202	211	CCLO	2	2	1	0	0	0	0		0	200			137	0.137	2.13672	dirt	142	0.142		350	0.35	141.865	0.141865	2.15187	4	141.865	4	4726.55	7	5.60726e+06	141.865	141.865	277
CM31	76	331718	5	27	2010	2010-07-20	202	207	unksp	1	5	1	0	0	0	0		0	400			298	0.298	2.47422	dirt	208	0.208	1.50515	177	0.177	352.161	0.352161	2.54674	7	352.161	7	5218.34	7	5.60701e+06	352.161	352.161	279
CM31	76	331718	5	27	2010	2010-07-20	202	211	unksp	2	4	1	0	0	0	0		0	400			298	0.298	2.47422	dirt	208	0.208	1.50515	177	0.177	352.161	0.352161	2.54674	7	352.161	7	5218.34	7	5.60701e+06	352.161	352.161	280
CM31	76	331718	5	27	2010	2010-07-20	202	217	unksp	3	6	1	0	0	0	0		0	400			298	0.298	2.47422	dirt	208	0.208	1.50515	177	0.177	352.161	0.352161	2.54674	7	352.161	7	5218.34	7	5.60701e+06	352.161	352.161	281
CM32	77	201512	4	16	2010	2010-07-21	203	209	SAVS	1	6	1	0	0	0	0		0	250			460	0.46	2.66276	dirt	169	0.169	1.50515	1081	1.081	432.842	0.432842	2.63633	32	432.842	32	2179.25	8	5.5882e+06	432.842	432.842	282
CM33	78	171412	0	14	2010	2010-07-26	208	215	CCLO	1	7	1	0	0	0	0		0	1160			3640	3.64	3.5611	dirt	863	0.863		467	0.467	3027.05	3.02705	3.48102	11	1043.46	57	12745.2	8	5.57619e+06	1043.46	1043.46	283
JR1A	80	051815	7	5	2010	2010-05-20	141	144	WEME	1	3	0	0	0	0	1		0	100			800	0.8	2.90309	highway	171	0.171		550	0.55	94.3266	0.0943266	1.97463	0	94.3266	0	1320.72	4	82.8919	82.8919	82.8919	288
JR6	82	331718	5	27	2010	2010-06-13	165	171	CCLO	1	6	1	0	0	0	0		0	155			227	0.227	2.35603	dirt	543	0.543		876	0.876	209.545	0.209545	2.32128	6	209.545	6	4513.9	7	5.60596e+06	209.545	209.545	293
JR6	82	331718	5	27	2010	2010-06-13	165	174	CCLO	2	3	0	0	0	0	1		0	155			227	0.227	2.35603	dirt	543	0.543	1.36173	876	0.876	209.545	0.209545	2.32128	6	209.545	6	4513.9	7	5.60596e+06	209.545	209.545	294
JR7	83	121817	7	10	2010	2010-06-15	166	170	CCLO	1	4	1	0	0	0	0		0	271			80	0.08	1.90309	gravel	504	0.504	1.36173	1749	1.749	296.959	0.296959	2.4727	7	296.959	7	10486.4	16	296.959	296.959	296.959	295
JR7	83	121817	7	10	2010	2010-06-15	166	176	CCLO	2	6	0	0	0	0	1		0	271			80	0.08	1.90309	gravel	504	0.504	1.36173	1749	1.749	296.959	0.296959	2.4727	7	296.959	7	10486.4	16	296.959	296.959	296.959	296
JR11	85	TILLEY	7	31	2010	2010-06-25	177	182	CCLO	1	5	1	0	0	0	0		0	200			795	0.795	2.90037	gravel	62	0.062	2.03342	753	0.753	213.547	0.213547	2.32949	32	213.547	32	7036.78	0	5.61674e+06	213.547	213.547	298
JR14	86	351415	1	28	2010	2010-07-22	204	209	unksp	1	5	1	0	0	0	0		0	500			953	0.953	2.97909	gravel	418	0.418	2.03342	642	0.642	400.73	0.40073	2.60285	25	400.73	25	2026.34	30	5.57964e+06	400.73	400.73	299
JR14	86	351415	1	28	2010	2010-07-22	204	212	unksp	2	3	0	0	0	0	0		1	500			953	0.953	2.97909	gravel	418	0.418	2.03342	642	0.642	400.73	0.40073	2.60285	25	400.73	25	2026.34	30	5.57964e+06	400.73	400.73	300
JR16	87	171412	0	14	2010	2010-07-26	208	215	SAVS	1	7	1	0	0	0	0		0	746			3478	3.478	3.54133	dirt	1146	1.146	2.03342	845	0.845	2987.95	2.98795	3.47537	11	649.238	57	12980.6	8	5.57606e+06	649.238	649.238	301
JR16	87	171412	0	14	2010	2010-07-26	207	220	SAVS	2	5	1	0	0	0	0		0	746			3478	3.478	3.54133	dirt	1146	1.146	2.52763	845	0.845	2987.95	2.98795	3.47537	11	649.238	57	12980.6	8	5.57606e+06	649.238	649.238	302
JR16	87	171412	0	14	2010	2010-07-26	207	224	SAVS	3	4	1	0	0	0	0		0	746			3478	3.478	3.54133	dirt	1146	1.146	2.52763	845	0.845	2987.95	2.98795	3.47537	11	649.238	57	12980.6	8	5.57606e+06	649.238	649.238	303
JR16	87	171412	0	14	2010	2010-07-26	207	228	SAVS	4	4	1	0	0	0	0		0	746			3478	3.478	3.54133	dirt	1146	1.146	2.52763	845	0.845	2987.95	2.98795	3.47537	11	649.238	57	12980.6	8	5.57606e+06	649.238	649.238	304
JR17	88	191511	9	15	2010	2010-07-30	212	217	CCLO	1	5	1	0	0	0	0		0	200			150	0.15	2.17609	dirt	113	0.113	2.52763	1325	1.325	255.333	0.255333	2.40711	9	255.333	9	2577.6	13	5.58859e+06	255.333	255.333	305
LL1	89	121817	7	10	2010	2010-05-23	144	147	CCLO	1	3	1	0	0	0	0		0	80			1021	1.021	3.00903	gravel	61	0.061	2.08279	1072	1.072	80	0.08	1.90309	10	5.03601e+07	10	9883	16	653.398	653.398	653.398	306
LL1	89	121817	7	10	2010	2010-05-23	144	151	CCLO	2	4	0	0	0	0	1		0	80			1021	1.021	3.00903	gravel	61	0.061	2.08279	1072	1.072	80	0.08	1.90309	10	5.03601e+07	10	9883	16	653.398	653.398	653.398	307
LL2	90	121817	7	10	2010	2010-05-23	144	146	CCLO	1	3	1	0	0	0	0		0	500			588	0.588	2.76938	gravel	190	0.19	2.08279	1332	1.332	321.361	0.321361	2.50699	10	321.361	10	10262.1	16	216.835	216.835	216.835	308
LL2	90	121817	7	10	2010	2010-05-23	144	150	CCLO	2	4	1	0	0	0	0		0	500			588	0.588	2.76938	gravel	190	0.19	2.15229	1332	1.332	321.361	0.321361	2.50699	10	321.361	10	10262.1	16	216.835	216.835	216.835	309
LL2	90	121817	7	10	2010	2010-05-23	144	154	CCLO	3	4	1	0	0	0	0		0	500			588	0.588	2.76938	gravel	190	0.19	2.15229	1332	1.332	321.361	0.321361	2.50699	10	321.361	10	10262.1	16	216.835	216.835	216.835	310
LL2	90	121817	7	10	2010	2010-05-23	144	158	CCLO	4	4	0	0	0	0	1		0	500			588	0.588	2.76938	gravel	190	0.19	2.31806	1332	1.332	321.361	0.321361	2.50699	10	321.361	10	10262.1	16	216.835	216.835	216.835	311
LL3	91	051412	0	4	2010	2010-05-26	147	151	CCLO	1	4	1	0	0	0	0		0	908			821	0.821	2.91434	low impact road	821	0.821	2.31806	1177	1.177	798.625	0.798625	2.90234	11	798.625	11	15935.8	8	5.57295e+06	798.625	798.625	312
LL3	91	051412	0	4	2010	2010-05-26	147	156	CCLO	2	5	0	0	0	0	1		0	908			821	0.821	2.91434	low impact road	821	0.821	2.31806	1177	1.177	798.625	0.798625	2.90234	11	798.625	11	15935.8	8	5.57295e+06	798.625	798.625	313
LL5	93	241912	9	21	2010	2010-06-02	154	159	BAIS	1	5	1	0	0	0	0		0	120			982	0.982	2.99211	dirt	297	0.297	2.22789	1432	1.432	200.225	0.200225	2.30152	35	200.225	35	1672.81	8	99.3958	99.3958	99.3958	321
LL5	93	241912	9	21	2010	2010-06-02	154	162	BAIS	2	3	1	0	0	0	0		0	120			982	0.982	2.99211	dirt	297	0.297	2.93601	1432	1.432	200.225	0.200225	2.30152	35	200.225	35	1672.81	8	99.3958	99.3958	99.3958	322
LL5	93	241912	9	21	2010	2010-06-02	154	167	BAIS	3	5	1	0	0	0	0		0	120			982	0.982	2.99211	dirt	297	0.297	2.35218	1432	1.432	200.225	0.200225	2.30152	35	200.225	35	1672.81	8	99.3958	99.3958	99.3958	323
LL5	93	241912	9	21	2010	2010-06-02	154	171	BAIS	4	4	1	0	0	0	0		0	120			982	0.982	2.99211	dirt	297	0.297	2.35218	1432	1.432	200.225	0.200225	2.30152	35	200.225	35	1672.81	8	99.3958	99.3958	99.3958	324
LL6	94	02s1816/35n1716	7	3	2010	2010-06-03	155	159	CCLO	1	4	1	0	0	0	0		0	725			1494	1.494	3.17435	dirt	82	0.082	2.35218	1210	1.21	211.973	0.211973	2.32628	7	211.973	7	5154.73	4	5.60912e+06	211.973	211.973	325
LL6	94	02s1816/35n1716	7	3	2010	2010-06-03	155	166	CCLO	2	7	1	0	0	0	0		0	725			1494	1.494	3.17435	dirt	82	0.082	2.233	1210	1.21	211.973	0.211973	2.32628	7	211.973	7	5154.73	4	5.60912e+06	211.973	211.973	326
LL6	94	02s1816/35n1716	7	3	2010	2010-06-03	155	168	CCLO	3	2	1	0	0	0	0		0	725			1494	1.494	3.17435	dirt	82	0.082	1.30103	1210	1.21	211.973	0.211973	2.32628	7	211.973	7	5154.73	4	5.60912e+06	211.973	211.973	327
LL7	95	26w27e1718	0	22	2010	2010-06-06	158	165	CCLO	1	7	0	0	0	0	1		0	200			735	0.735	2.86629	dirt	218	0.218	1.30103	760	0.76	242.452	0.242452	2.38463	5	242.452	5	3002.19	7	5.60582e+06	242.452	242.452	328
LL8	96	26w27e1718	0	22	2010	2010-06-06	158	165	CCLO	1	7	1	0	0	0	0		0	811			254	0.254	2.40483	dirt	337	0.337	1.30103	302	0.302	560.828	0.560828	2.74883	7	560.828	7	1772.61	7	5.60492e+06	560.828	560.828	329
LL8	96	26w27e1718	0	22	2010	2010-06-06	158	174	CCLO	2	9	0	0	0	0	0		1	811			254	0.254	2.40483	dirt	337	0.337	1.30103	302	0.302	560.828	0.560828	2.74883	7	560.828	7	1772.61	7	5.60492e+06	560.828	560.828	330
LL10	97	241912	9	21	2010	2010-06-10	162	171	BAIS	1	9	1	0	0	0	0		0	177			810	0.81	2.90849	dirt	327	0.327	2.7348	1601	1.601	297.725	0.297725	2.47382	35	297.725	35	1648.3	8	208.877	208.877	208.877	8
LL10	97	241912	9	21	2010	2010-06-10	162	176	BAIS	2	5	1	0	0	0	0		0	177			810	0.81	2.90849	dirt	327	0.327	2.7348	1601	1.601	297.725	0.297725	2.47382	35	297.725	35	1648.3	8	208.877	208.877	208.877	9
LL10	97	241912	9	21	2010	2010-06-10	162	179	BAIS	3	3	1	0	0	0	0		0	177			810	0.81	2.90849	dirt	327	0.327	2.70243	1601	1.601	297.725	0.297725	2.47382	35	297.725	35	1648.3	8	208.877	208.877	208.877	10
LL10	97	241912	9	21	2010	2010-06-10	162	191	BAIS	4	12	1	0	0	0	0		0	177			810	0.81	2.90849	dirt	327	0.327	2.70243	1601	1.601	297.725	0.297725	2.47382	35	297.725	35	1648.3	8	208.877	208.877	208.877	11
LL11	98	281611	11	23	2010	6/11/210	163	165	CCLO	1	2	1	0	0	0	0		0	282			488	0.488	2.68842	gravel	42	0.042	2.41162	626	0.626	180.966	0.180966	2.2576	3	180.966	3	1432.29	15	5.59974e+06	180.966	180.966	12
LL11	98	281611	11	23	2010	6/11/210	163	171	CCLO	2	6	0	0	0	1	0		0	282			488	0.488	2.68842	gravel	42	0.042	1.79239	626	0.626	180.966	0.180966	2.2576	3	180.966	3	1432.29	15	5.59974e+06	180.966	180.966	13
LL12	99	321611	9	26	2010	2010-06-13	165	171	CCLO	1	6	0	0	0	0	0		0	150			279	0.279	2.4456	highway	89	0.089	2.62118	307	0.307	99.3195	0.0993195	1.99703	33	99.3195	33	1360.61	0	5.60162e+06	99.3195	99.3195	14
LL15	102	362013	13	30	2010	2010-06-14	166	171	unksp	1	5	1	0	0	0	0		0	126			913	0.913	2.96047	highway	196	0.196	2.62118	-		141.591	0.141591	2.15103	18	141.591	18	14608.9	7	5.63992e+06	141.591	141.591	331
LL15	102	362013	13	30	2010	2010-06-14	166	176	unksp	2	5	1	0	0	0	0		0	126			913	0.913	2.96047	highway	196	0.196	3.05918	-		141.591	0.141591	2.15103	18	141.591	18	14608.9	7	5.63992e+06	141.591	141.591	332
LL18	104	281611	11	23	2010	2010-06-25	177	182	CCLO	1	5	1	0	0	0	0		0	415			628	0.628	2.79796	highway	85	0.085	3.05918	538	0.538	341.042	0.341042	2.53281	3	341.042	3	1603.85	15	5.59991e+06	341.042	341.042	25
LL18	104	281611	11	23	2010	2010-06-25	177	188	CCLO	2	6	1	0	0	0	0		0	415			628	0.628	2.79796	highway	85	0.085	3.05918	538	0.538	341.042	0.341042	2.53281	3	341.042	3	1603.85	15	5.59991e+06	341.042	341.042	26
LL18	104	281611	11	23	2010	2010-06-25	177	193	CCLO	3	5	1	0	0	0	0		0	415			628	0.628	2.79796	highway	85	0.085	3.05918	538	0.538	341.042	0.341042	2.53281	3	341.042	3	1603.85	15	5.59991e+06	341.042	341.042	27
LL18	104	281611	11	23	2010	2010-06-25	177	198	CCLO	4	5	1	0	0	0	0		0	415			628	0.628	2.79796	highway	85	0.085	2.05308	538	0.538	341.042	0.341042	2.53281	3	341.042	3	1603.85	15	5.59991e+06	341.042	341.042	28
LL18	104	281611	11	23	2010	2010-06-25	177	201	CCLO	5	3	1	0	0	0	0		0	415			628	0.628	2.79796	highway	85	0.085	1.78533	538	0.538	341.042	0.341042	2.53281	3	341.042	3	1603.85	15	5.59991e+06	341.042	341.042	29
LL19	105	5n8s2117	11	36	2010	2010-06-26	178	183	SAVS	1	5	1	0	0	0	0		1	100			493	0.493	2.69285	gravel	160	0.16	1.78533	375	0.375	108.63	0.10863	2.03595	6	108.63	6	1078.4	3	5.63891e+06	108.63	108.63	30
LL19	105	5n8s2117	11	36	2010	2010-06-26	178	187	SAVS	2	4	0	0	0	0	0		1	100			493	0.493	2.69285	gravel	160	0.16	2.27875	375	0.375	108.63	0.10863	2.03595	6	108.63	6	1078.4	3	5.63891e+06	108.63	108.63	30
LL20	106	102317	10	9	2010	2010-06-27	179	187	SAVS	1	8	1	0	0	0	0		0	60			20	0.02	1.30103	dirt	515	0.515	2.27875	-		407.507	0.407507	2.61014	30	407.507	30	191.013	14	5.65876e+06	407.507	191.013	31
LL20	106	102317	10	9	2010	2010-06-27	179	191	SAVS	2	4	0	0	0	0	1		0	60			20	0.02	1.30103	dirt	515	0.515	2.27875	-		407.507	0.407507	2.61014	30	407.507	30	191.013	14	5.65876e+06	407.507	191.013	32
LL21	107	202317	4	17	2010	2010-06-27	179	187	SAVS	1	8	0	0	0	0	1		0	400			15	0.015	1.17609	dirt	-		2.27875	-		389.396	0.389396	2.59039	7	389.396	7	399.99	27	5.66289e+06	389.396	389.396	33
LL22	108	202317	4	17	2010	2010-06-27	179	187	CCLO	1	8	1	0	0	0	0		0	384.62			1109	1.109	3.04493	dirt	-		2.91434	-		311.754	0.311754	2.49381	5	311.754	5	872.076	27	5.66196e+06	311.754	311.754	34
LL22	108	202317	4	17	2010	2010-06-27	179	191	CCLO	2	4	1	0	0	0	0		0	384.62			1109	1.109	3.04493	dirt	-		2.91434	-		311.754	0.311754	2.49381	5	311.754	5	872.076	27	5.66196e+06	311.754	311.754	35
LL22	108	202317	4	17	2010	2010-06-27	179	194	CCLO	3	3	1	0	0	0	0		0	384.62			1109	1.109	3.04493	dirt	-		1.73239	-		311.754	0.311754	2.49381	5	311.754	5	872.076	27	5.66196e+06	311.754	311.754	36
LL22	108	202317	4	17	2010	2010-06-27	179	199	CCLO	4	5	1	0	0	0	0		0	384.62			1109	1.109	3.04493	dirt	-		1.73239	-		311.754	0.311754	2.49381	5	311.754	5	872.076	27	5.66196e+06	311.754	311.754	37
LL22	108	202317	4	17	2010	2010-06-27	179	203	CCLO	5	4	1	0	0	0	0		0	384.62			1109	1.109	3.04493	dirt	-		1.73239	-		311.754	0.311754	2.49381	5	311.754	5	872.076	27	5.66196e+06	311.754	311.754	38
LL24	109	121817	7	10	2010	2010-07-06	188	193	SAVS	1	5	1	0	0	0	0		0	214			46	0.046	1.66276	dirt	623	0.623	1.73239	775	0.775	462.438	0.462438	2.66505	10	462.438	10	9301.4	16	91.8335	91.8335	91.8335	39
LL24	109	121817	7	10	2010	2010-07-06	188	199	SAVS	2	6	1	0	0	0	0		0	214			46	0.046	1.66276	dirt	623	0.623	1.73239	775	0.775	462.438	0.462438	2.66505	10	462.438	10	9301.4	16	91.8335	91.8335	91.8335	40
LL25	110	4n9s1516	0	34	2010	2010-07-07	189	195	SAVS	1	6	0	0	0	0	1		0	851			291	0.291	2.46389	gravel	249	0.249	1.73239	654	0.654	1309.42	1.30942	3.11708	16	557.39	16	2327.2	21	5.58081e+06	557.39	557.39	41
LL27	111	KIPP	10	37	2010	2010-07-14	196	201	VESP	1	5	1	0	0	0	0		0	300			452	0.452	2.65514	highway	455	0.455	1.73239	1724	1.724	499.674	0.499674	2.69869	8	499.674	8	3652.27	8	382.769	382.769	382.769	42
LL27	111	KIPP	10	37	2010	2010-07-14	196	205	VESP	2	4	1	0	0	0	0		0	300			452	0.452	2.65514	highway	455	0.455	2.47276	1724	1.724	499.674	0.499674	2.69869	8	499.674	8	3652.27	8	382.769	382.769	382.769	43
LL27	111	KIPP	10	37	2010	2010-07-14	196	209	VESP	3	4	1	0	0	0	0		0	300			452	0.452	2.65514	highway	455	0.455	2.47276	1724	1.724	499.674	0.499674	2.69869	8	499.674	8	3652.27	8	382.769	382.769	382.769	44
LL27	111	KIPP	10	37	2010	2010-07-14	196	213	VESP	4	4	1	0	0	0	0		0	300			452	0.452	2.65514	highway	455	0.455	2.47276	1724	1.724	499.674	0.499674	2.69869	8	499.674	8	3652.27	8	382.769	382.769	382.769	45
LL27	111	KIPP	10	37	2010	2010-07-14	196	218	VESP	5	5	1	0	0	0	0		0	300			452	0.452	2.65514	highway	538	0.538	2.47276	1724	1.724	499.674	0.499674	2.69869	8	499.674	8	3652.27	8	382.769	382.769	382.769	46
LL28	112	KIPP	10	37	2010	2010-07-14	196	201	VESP	1	5	1	0	0	0	0		0	350			493	0.493	2.69285	highway	368	0.368	1.91381	1720	1.72	596.729	0.596729	2.77578	8	596.729	8	3694.15	8	443.058	443.058	443.058	47
LL28	112	KIPP	10	37	2010	2010-07-14	196	205	VESP	2	4	1	0	0	0	0		0	350			493	0.493	2.69285	highway	368	0.368	1.91381	1720	1.72	596.729	0.596729	2.77578	8	596.729	8	3694.15	8	443.058	443.058	443.058	48
LL28	112	KIPP	10	37	2010	2010-07-14	196	209	VESP	3	4	1	0	0	0	0		0	350			493	0.493	2.69285	highway	368	0.368	1.91381	1720	1.72	596.729	0.596729	2.77578	8	596.729	8	3694.15	8	443.058	443.058	443.058	49
LL28	112	KIPP	10	37	2010	2010-07-14	196	213	VESP	4	4	0	0	0	0	0		1	350			493	0.493	2.69285	highway	368	0.368	2.33846	1720	1.72	596.729	0.596729	2.77578	8	596.729	8	3694.15	8	443.058	443.058	443.058	50
LL29	113	221718	3	18	2010	2010-07-15	197	202	VESP	1	5	0	0	0	0	0		1	400			234	0.234	2.36922	dirt	393	0.393	2.52763	740	0.74	264.762	0.264762	2.42286	5	264.762	5	1582.24	7	5.60435e+06	264.762	264.762	51
LL30	114	26w27e1718	0	22	2010	2010-07-16	198	202	SAVS	1	4	1	0	0	0	0		0	648			775	0.775	2.8893	dirt	648	0.648	2.52763	600	0.6	501.84	0.50184	2.70057	4	501.84	4	3400.36	7	5.60627e+06	501.84	501.84	52
LL30	114	26w27e1718	0	22	2010	2010-07-16	198	207	SAVS	2	5	1	0	0	0	0		0	648			775	0.775	2.8893	dirt	648	0.648	2.51455	600	0.6	501.84	0.50184	2.70057	4	501.84	4	3400.36	7	5.60627e+06	501.84	501.84	53
LL30	114	26w27e1718	0	22	2010	2010-07-16	198	211	SAVS	3	4	1	0	0	0	0		0	648			775	0.775	2.8893	dirt	648	0.648	2.51455	600	0.6	501.84	0.50184	2.70057	4	501.84	4	3400.36	7	5.60627e+06	501.84	501.84	54
LL30	114	26w27e1718	0	22	2010	2010-07-16	198	217	SAVS	4	6	1	0	0	0	0		0	648			775	0.775	2.8893	dirt	648	0.648	2.51455	600	0.6	501.84	0.50184	2.70057	4	501.84	4	3400.36	7	5.60627e+06	501.84	501.84	55
LL31	115	26w27e1718	0	22	2010	2010-07-16	198	202	CCLO	1	4	1	0	0	0	0		0	329			945	0.945	2.97543	dirt	571	0.571	2.51455	654	0.654	363.796	0.363796	2.56086	5	363.796	5	2816.34	7	5.60572e+06	363.796	363.796	56
LL31	115	26w27e1718	0	22	2010	2010-07-16	198	207	CCLO	2	5	1	0	0	0	0		0	329			945	0.945	2.97543	dirt	329	0.329	1.62325	654	0.654	363.796	0.363796	2.56086	5	363.796	5	2816.34	7	5.60572e+06	363.796	363.796	57
LL31	115	26w27e1718	0	22	2010	2010-07-16	198	211	CCLO	3	4	1	0	0	0	0		0	329			945	0.945	2.97543	dirt	329	0.329	1.62325	654	0.654	363.796	0.363796	2.56086	5	363.796	5	2816.34	7	5.60572e+06	363.796	363.796	58
LL31	115	26w27e1718	0	22	2010	2010-07-16	198	217	CCLO	4	6	1	0	0	0	0		0	329			945	0.945	2.97543	dirt	329	0.329	1.94939	654	0.654	363.796	0.363796	2.56086	5	363.796	5	2816.34	7	5.60572e+06	363.796	363.796	59
LL32	116	351415	1	28	2010	2010-07-18	200	204	CCLO	1	4	1	0	0	0	0		0	800			1027	1.027	3.01157	dirt	772	0.772	2.62428	986	0.986	718.571	0.718571	2.85647	9	465.131	37	2161.45	30	5.57958e+06	465.131	465.131	60
LL32	116	351415	1	28	2010	2010-07-18	200	209	CCLO	2	5	1	0	0	0	0		0	800			1027	1.027	3.01157	dirt	772	0.772	2.62428	986	0.986	718.571	0.718571	2.85647	9	465.131	37	2161.45	30	5.57958e+06	465.131	465.131	61
LL34	117	231512	6	19	2010	2010-07-27	209	217	CCLO	1	8	1	0	0	0	0		0	175			622	0.622	2.79379	dirt	218	0.218	2.62428	2871	2.871	238.285	0.238285	2.3771	7	238.285	7	892.724	2	5.58836e+06	238.285	238.285	62
LL34	117	231512	6	19	2010	2010-07-27	209	220	CCLO	2	3	0	0	0	0	0		1	175			622	0.622	2.79379	dirt	218	0.218	2.62428	2871	2.871	238.285	0.238285	2.3771	7	238.285	7	892.724	2	5.58836e+06	238.285	238.285	63
YK1	119	14n23s1812	15	32	2010	2010-06-23	175	179	CCLO	1	4	1	0	0	0	0		0	50			2268	2.268	3.35564	dirt	87	0.087	2.58771	5549	5.549	51.9039	0.0519039	1.7152	3	51.9039	3	5407.23	0	5.61591e+06	51.9039	51.9039	67
YK1	119	14n23s1812	15	32	2010	2010-06-23	175	186	CCLO	2	7	1	0	0	0	0		0	50			2268	2.268	3.35564	dirt	87	0.087	2.58771	5549	5.549	51.9039	0.0519039	1.7152	3	51.9039	3	5407.23	0	5.61591e+06	51.9039	51.9039	68
YK1	119	14n23s1812	15	32	2010	2010-06-23	175	192	CCLO	3	6	1	0	0	0	0		0	50			2268	2.268	3.35564	dirt	87	0.087	2.58771	5549	5.549	51.9039	0.0519039	1.7152	3	51.9039	3	5407.23	0	5.61591e+06	51.9039	51.9039	69
YK2	120	14n23s1812	15	32	2010	2010-06-23	175	180	unksp	1	5	0	0	0	0	1		0	116			2238	2.238	3.34986	dirt	15	0.015	2.29226	5612	5.612	152.546	0.152546	2.1834	3	152.546	3	5285.48	0	5.61602e+06	152.546	152.546	70
YK3	121	5n8s2117	11	36	2010	2010-06-26	178	183	WEME	1	5	0	0	0	0	1		0	400			743	0.743	2.87099	gravel	51	0.051	2.29226	596	0.596	198.738	0.198738	2.29828	7	166.181	0	954.201	3	5.63888e+06	166.181	166.181	71
YK4	122	5n8s2117	11	36	2010	2010-06-26	178	183	CCLO	1	5	0	0	0	0	1		0	15			420	0.42	2.62325	gravel	109	0.109	1.47712	285	0.285	24.9697	0.0249697	1.39741	6	24.9697	6	1063.47	3	5.63885e+06	24.9697	24.9697	72
YK5	123	202317	4	17	2010	2010-06-27	179	187	CCLO	1	8	0	0	0	1	0		0	84.5039			1329	1.329	3.12352	dirt	-		1.47712	-		1284.22	1.28422	3.10864	5	1284.22	5	1390.3	27	5.66227e+06	1284.22	1284.22	73
YK6	124	151718	4	12	2010	2010-06-30	182	187	CCLO	1	5	1	0	0	0	0		0	336			840	0.84	2.92428	dirt	480	0.48	1.47712	478	0.478	256.8	0.2568	2.4096	8	256.8	8	1299.64	7	5.60245e+06	256.8	256.8	74
YK6	124	151718	4	12	2010	2010-06-30	182	190	CCLO	2	3	1	0	0	0	0		0	336			840	0.84	2.92428	dirt	480	0.48	1.92942	478	0.478	256.8	0.2568	2.4096	8	256.8	8	1299.64	7	5.60245e+06	256.8	256.8	75
YK6	124	151718	4	12	2010	2010-06-30	182	194	CCLO	3	4	1	0	0	0	0		0	336			840	0.84	2.92428	dirt	480	0.48	1.92942	478	0.478	256.8	0.2568	2.4096	8	256.8	8	1299.64	7	5.60245e+06	256.8	256.8	76
YK6	124	151718	4	12	2010	2010-06-30	182	197	CCLO	4	3	1	0	0	0	0		0	336			840	0.84	2.92428	dirt	480	0.48	1.92942	478	0.478	256.8	0.2568	2.4096	8	256.8	8	1299.64	7	5.60245e+06	256.8	256.8	77
YK7	125	151718	4	12	2010	2010-06-30	182	187	CCLO	1	5	1	0	0	0	0		0	268			630	0.63	2.79934	highway	605	0.605	1.92942	743	0.743	267.949	0.267949	2.42805	5	267.949	5	1631.04	7	5.60198e+06	267.949	267.949	78
YK7	125	151718	4	12	2010	2010-06-30	182	190	CCLO	2	3	1	0	0	0	0		0	268			630	0.63	2.79934	highway	605	0.605	1.92942	743	0.743	267.949	0.267949	2.42805	5	267.949	5	1631.04	7	5.60198e+06	267.949	267.949	79
YK7	125	151718	4	12	2010	2010-06-30	182	194	CCLO	3	4	1	0	0	0	0		0	268			630	0.63	2.79934	highway	605	0.605	2.20412	743	0.743	267.949	0.267949	2.42805	5	267.949	5	1631.04	7	5.60198e+06	267.949	267.949	80
YK7	125	151718	4	12	2010	2010-06-30	182	197	CCLO	4	3	1	0	0	0	0		0	268			630	0.63	2.79934	highway	605	0.605	2.20412	743	0.743	267.949	0.267949	2.42805	5	267.949	5	1631.04	7	5.60198e+06	267.949	267.949	81
YK8	126	202317	4	17	2010	2010-07-06	188	191	CCLO	1	3	1	0	0	0	0		0	354			1093	1.093	3.03862	dirt	-		2.71181	-		290.049	0.290049	2.46247	5	290.049	5	876.514	27	5.66194e+06	290.049	290.049	82
YK8	126	202317	4	17	2010	2010-07-06	188	195	CCLO	2	4	1	0	0	0	0		0	354			1093	1.093	3.03862	dirt	-		2.71181	-		290.049	0.290049	2.46247	5	290.049	5	876.514	27	5.66194e+06	290.049	290.049	83
YK8	126	202317	4	17	2010	2010-07-06	188	199	CCLO	3	4	0	0	0	0	0		1	354			1093	1.093	3.03862	dirt	-			-		290.049	0.290049	2.46247	5	290.049	5	876.514	27	5.66194e+06	290.049	290.049	84
YK11	127	201512	4	16	2010	2010-07-21	203	209	WEME	1	6	1	0	0	0	0		0	55			55	0.055	1.74036	dirt	382	0.382		703	0.703	120.897	0.120897	2.08241	32	120.897	32	2422.63	8	5.58767e+06	120.897	120.897	85
YK11	127	201512	4	16	2010	2010-07-21	203	217	WEME	2	8	1	0	0	0	0		0	55			55	0.055	1.74036	dirt	382	0.382		703	0.703	120.897	0.120897	2.08241	32	120.897	32	2422.63	8	5.58767e+06	120.897	120.897	86
YK12	128	031911	11	25	2010	2010-07-22	204	209	SAVS	1	5	1	0	0	0	0		0	600			603	0.603	2.78032	dirt	131	0.131		2068	2.068	220.69	0.22069	2.34378	29	220.69	29	373.42	5	5.623e+06	220.69	220.69	87
YK12	128	031911	11	25	2010	2010-07-22	204	214	SAVS	2	5	0	0	0	1	0		0	600			603	0.603	2.78032	dirt	410	0.41		2068	2.068	220.69	0.22069	2.34378	29	220.69	29	373.42	5	5.623e+06	220.69	220.69	88
WEME	129	5n8s2117	11	36	2010	2010-05-11	132	136	WEME	1	4	1	0	0	0	0		0	172			533	0.533	2.72673	gravel	-			-		189.342	0.189342	2.27725	6	189.342	6	1255.99	3	5.63911e+06	189.342	189.342	334
WEME	129	5n8s2117	11	36	2010	2010-05-11	132	140	WEME	2	4	1	0	0	0	0		0	172			533	0.533	2.72673	gravel	-		2.79449	-		189.342	0.189342	2.27725	6	189.342	6	1255.99	3	5.63911e+06	189.342	189.342	335
WEME	129	5n8s2117	11	36	2010	2010-05-11	132	146	WEME	3	6	1	0	0	0	0		0	172			533	0.533	2.72673	gravel	-		2.79449	-		189.342	0.189342	2.27725	6	189.342	6	1255.99	3	5.63911e+06	189.342	189.342	336
WEME	129	5n8s2117	11	36	2010	2010-05-11	132	151	WEME	4	5	0	0	0	0	0		1	172			533	0.533	2.72673	gravel	-		2.3962	-		189.342	0.189342	2.27725	6	189.342	6	1255.99	3	5.63911e+06	189.342	189.342	337
AM24	130	361911	10	29	2011	2007-05-31	152	162	CCLO	1	10	0							-	5.61074e+06	472029	1139	1.139	3.05652	gravel	265	0.265	2.65801	678	0.678	#REF!	#REF!	#REF!	7	#REF!	7						338
AM26	131	361911	10	29	2011	2007-05-31	152	162	SAVS	1	10	1	0	0	0	0		0	-	5.61034e+06	471979	1259	1.259	3.10003	gravel	117	0.117	2.65801	711	0.711	#REF!	#REF!	#REF!	4	#REF!	4						339
AM26	131	361911	10	29	2011	2007-05-31	152	166	SAVS	2	4	0							-	5.61034e+06	471979	1259	1.259	3.10003	gravel	117	0.117	2.65801	711	0.711	#REF!	#REF!	#REF!	4	#REF!	4						340
AM39	132	131816	8	40	2011	2011-06-06	158	160	CCLO	1	2	1	0	0	0	0		0	-	5.5971e+06	423540	408	0.408	2.61066	dirt	666	0.666	2.65801	496	0.496	#REF!	#REF!	#REF!	13	#REF!	13		3				341
AM39	132	131816	8	40	2011	2011-06-06	158	164	CCLO	2	4	1	0	0	0	0		0	-	5.5971e+06	423540	408	0.408	2.61066	dirt	666	0.666	2.73078	496	0.496	#REF!	#REF!	#REF!	13	#REF!	13		3				342
AM39	132	131816	8	40	2011	2011-06-06	158	172	CCLO	3	8	1	0	0	0	0		0	-	5.5971e+06	423540	408	0.408	2.61066	dirt	666	0.666	2.56585	496	0.496	#REF!	#REF!	#REF!	13	#REF!	13		3				343
AM44	133	061911	10	6	2011	2011-06-14	166	176	CCLO	1	10	0							150	5.60315e+06	463397	230	0.23	2.36173	dirt	43	0.043	2.56585	502	0.502	#REF!	#REF!	#REF!	35	#REF!	35		3				344
AM45	134	171412	0	14	2011	2011-06-30	182	189	CCLO	1	7	1							-	5.55709e+06	457353	110	0.11	2.04139	dirt	110	0.11	2.56585	706	0.706	#REF!	#REF!	#REF!	12	#REF!	58						345
AM45	134	171412	0	14	2011	2011-06-30	182	191	CCLO	2	2	1							-	5.55709e+06	457353	110	0.11	2.04139	dirt	110	0.11	2.56585	706	0.706	#REF!	#REF!	#REF!	12	#REF!	58						346
AM45	134	171412	0	14	2011	2011-06-30	182	195	CCLO	3	4	1							-	5.55709e+06	457353	110	0.11	2.04139	dirt	110	0.11	2.59439	706	0.706	#REF!	#REF!	#REF!	12	#REF!	58						347
AM45	134	171412	0	14	2011	2011-06-30	182	200	CCLO	4	5	1							-	5.55709e+06	457353	110	0.11	2.04139	dirt	110	0.11	2.81158	706	0.706	#REF!	#REF!	#REF!	12	#REF!	58						348
AM46	135	202317	4	17	2011	2011-07-19	201	205	SAVS	1	4	1							-	5.64755e+06	405717	963	0.963	2.98363	dirt	-		2.81158	-		#REF!	#REF!	#REF!	31	#REF!	31						349
AM46	135	202317	4	17	2011	2011-07-19	201	208	SAVS	2	3	1							-	5.64755e+06	405717	963	0.963	2.98363	dirt	-		2.81158	-		#REF!	#REF!	#REF!	31	#REF!	31						350
JR21	136	11613	5	2	2011	2007-05-22	143	150	CCLO	1	7	1	0	0	0	0		0	-	5.57375e+06	452218	241	0.241	2.38202	dirt	65	0.065	2.81158	1181	1.181	#REF!	#REF!	#REF!	33	#REF!	33		9				351
JR21	136	11613	5	2	2011	2007-05-22	143	155	CCLO	2	5	1	0	0	0	0		0	-	5.57375e+06	452218	241	0.241	2.38202	dirt	65	0.065	2.75664	1181	1.181	#REF!	#REF!	#REF!	33	#REF!	33		9				352
JR21	136	11613	5	2	2011	2007-05-22	143	162	CCLO	3	7	1	0	0	0	0		0	-	5.57375e+06	452218	241	0.241	2.38202	dirt	65	0.065	2.5172	1181	1.181	#REF!	#REF!	#REF!	33	#REF!	33		9				353
JR21	136	11613	5	2	2011	2007-05-22	143	169	CCLO	4	7	1	0	0	0	0		0	-	5.57375e+06	452218	241	0.241	2.38202	dirt	65	0.065	2.5172	1181	1.181	#REF!	#REF!	#REF!	33	#REF!	33		9				354
JR22	137	281611	11	23	2011	2011-05-23	144	148	CCLO	1	4	1							100	5.58039e+06	466971	347	0.347	2.54033	gravel	44	0.044	2.5172	938	0.938	#REF!	#REF!	#REF!	16	#REF!	16						355
JR22	137	281611	11	23	2011	2011-05-23	144	151	CCLO	2	3	1							100	5.58039e+06	466971	347	0.347	2.54033	gravel	44	0.044	2.88762	938	0.938	#REF!	#REF!	#REF!	16	#REF!	16						356
JR22	137	281611	11	23	2011	2011-05-23	144	155	CCLO	3	4	1							100	5.58039e+06	466971	347	0.347	2.54033	gravel	44	0.044	2.88762	938	0.938	#REF!	#REF!	#REF!	16	#REF!	16						357
JR22	137	281611	11	23	2011	2011-05-23	144	160	CCLO	4	5	1							100	5.58039e+06	466971	347	0.347	2.54033	gravel	44	0.044	2.33846	938	0.938	#REF!	#REF!	#REF!	16	#REF!	16						358
JR24	138	281611	11	23	2011	2011-05-23	144	148	CCLO	1	4	1							110(HWY1)	5.58114e+06	468095	175	0.175	2.24304	highway	264	0.264	2.33846	108	0.108	#REF!	#REF!	#REF!	17	#REF!	17						359
JR24	138	281611	11	23	2011	2011-05-23	144	151	CCLO	2	3	1							110(HWY1)	5.58114e+06	468095	175	0.175	2.24304	highway	264	0.264	2.4014	108	0.108	#REF!	#REF!	#REF!	17	#REF!	17						360
JR24	138	281611	11	23	2011	2011-05-23	144	160	CCLO	3	9	1							110(HWY1)	5.58114e+06	468095	175	0.175	2.24304	highway	264	0.264	2.4014	108	0.108	#REF!	#REF!	#REF!	17	#REF!	17						361
JR25	139	281611	11	23	2011	2011-05-23	144	148	BAIS	1	4	1							250 (hwy1)	5.58043e+06	468090	377	0.377	2.57634	highway	145	0.145	2.4014	392	0.392	#REF!	#REF!	#REF!	27	#REF!	27						362
JR25	139	281611	11	23	2011	2011-05-23	144	151	BAIS	2	3	1							250 (hwy1)	5.58043e+06	468090	377	0.377	2.57634	highway	145	0.145	1.93952	392	0.392	#REF!	#REF!	#REF!	27	#REF!	27						363
JR25	139	281611	11	23	2011	2011-05-23	144	155	BAIS	3	4	1							250 (hwy1)	5.58043e+06	468090	377	0.377	2.57634	highway	145	0.145	1.93952	392	0.392	#REF!	#REF!	#REF!	27	#REF!	27						364
JR25	139	281611	11	23	2011	2011-05-23	144	160	BAIS	4	5	1							250 (hwy1)	5.58043e+06	468090	377	0.377	2.57634	highway	145	0.145	1.93952	392	0.392	#REF!	#REF!	#REF!	27	#REF!	27						365
JR25	139	281611	11	23	2011	2011-05-23	144	164	BAIS	5	4	1							250 (hwy1)	5.58043e+06	468090	377	0.377	2.57634	highway	145	0.145	1.17609	392	0.392	#REF!	#REF!	#REF!	27	#REF!	27						366
JR25	139	281611	11	23	2011	2011-05-23	144	168	BAIS	6	4	1							250 (hwy1)	5.58043e+06	468090	377	0.377	2.57634	highway	145	0.145	1.70757	392	0.392	#REF!	#REF!	#REF!	27	#REF!	27						367
JR26	140	281611	11	23	2011	2011-05-23	144	148	SAVS	1	4	1							75 (hwy1)	5.58114e+06	468095	136	0.136	2.13354	highway	457	0.457	2.03743	93	0.093	#REF!	#REF!	#REF!	17	#REF!	17						368
JR26	140	281611	11	23	2011	2011-05-23	144	151	SAVS	2	3	1							75 (hwy1)	5.58114e+06	468095	136	0.136	2.13354	highway	457	0.457		93	0.093	#REF!	#REF!	#REF!	17	#REF!	17						369
JR26	140	281611	11	23	2011	2011-05-23	144	155	SAVS	3	4	1							75 (hwy1)	5.58114e+06	468095	136	0.136	2.13354	highway	457	0.457	2.68124	93	0.093	#REF!	#REF!	#REF!	17	#REF!	17						370
JR26	140	281611	11	23	2011	2011-05-23	144	160	SAVS	4	5	0							75 (hwy1)	5.58114e+06	468095	136	0.136	2.13354	highway	457	0.457	2.68124	93	0.093	#REF!	#REF!	#REF!	17	#REF!	17						371
JR27	141	TILLEY	7	31	2011	2011-06-06	158	164	SAVS	1	6	1	0	0	0	0		0	-	5.59781e+06	456660	338	0.338	2.52892	dirt	340	0.34	2.68124	915	0.915	#REF!	#REF!	#REF!	27	#REF!	27						372
JR28	142	201512	4	16	2011	2011-06-22	174	178	VESP	1	4	1							-	5.56917e+06	455782	246	0.246	2.39094	dirt	90	0.09	2.68124	1336	1.336	#REF!	#REF!	#REF!	33	#REF!	33		9				373
JR28	142	201512	4	16	2011	2011-06-22	174	180	VESP	2	2	1							-	5.56917e+06	455782	246	0.246	2.39094	dirt	90	0.09	2.78176	1336	1.336	#REF!	#REF!	#REF!	33	#REF!	33		9				374
JR28	142	201512	4	16	2011	2011-06-22	174	182	VESP	3	2	1							-	5.56917e+06	455782	246	0.246	2.39094	dirt	90	0.09	2.78176	1336	1.336	#REF!	#REF!	#REF!	33	#REF!	33		9				375
JR28	142	201512	4	16	2011	2011-06-22	174	189	VESP	4	7	1							-	5.56917e+06	455782	246	0.246	2.39094	dirt	90	0.09	2.78176	1336	1.336	#REF!	#REF!	#REF!	33	#REF!	33		9				376
JR28	142	201512	4	16	2011	2011-06-22	174	178	VESP	5	4	1							-	5.56917e+06	455782	246	0.246	2.39094	dirt	90	0.09	2.78176	1336	1.336	#REF!	#REF!	#REF!	33	#REF!	33		9				377
JR30	143	231512	6	19	2011	2007-06-23	175	178	CCLO	1	3	1							-	5.5693e+06	459993	221	0.221	2.34439	low impact road	221	0.221		2680	2.68	#REF!	#REF!	#REF!	8	#REF!	8		3				378
JR30	143	231512	6	19	2011	2007-06-23	175	180	CCLO	2	2	1							-	5.5693e+06	459993	221	0.221	2.34439	low impact road	221	0.221		2680	2.68	#REF!	#REF!	#REF!	8	#REF!	8		3				379
JR30	143	231512	6	19	2011	2007-06-23	175	182	CCLO	3	2	1							-	5.5693e+06	459993	221	0.221	2.34439	low impact road	221	0.221		2680	2.68	#REF!	#REF!	#REF!	8	#REF!	8		3				380
JR30	143	231512	6	19	2011	2007-06-23	175	188	CCLO	4	6	1							-	5.5693e+06	459993	221	0.221	2.34439	low impact road	221	0.221	2.58206	2680	2.68	#REF!	#REF!	#REF!	8	#REF!	8		3				381
JR30	143	231512	6	19	2011	2007-06-23	175	193	CCLO	5	5	0							-	5.5693e+06	459993	221	0.221	2.34439	low impact road	221	0.221	2.58206	2680	2.68	#REF!	#REF!	#REF!	8	#REF!	8		3				382
JR31	144	171412	0	14	2011	2011-06-28	180	182	CCLO	1	2	0							-	5.55709e+06	457353	400	0.4	2.60206	dirt	400	0.4	2.11727	600	0.6	#REF!	#REF!	#REF!	12	#REF!	58						383
JGY2	145	5n8s2117	11	36	2011	2011-05-17	138	142	WEME	1	4	1							-	5.62418e+06	406197	268	0.268	2.42813	gravel	243	0.243	2.61278	176	0.176	#REF!	#REF!	#REF!	7	#REF!	7						384
JGY2	145	5n8s2117	11	36	2011	2011-05-17	138	151	WEME	2	9	1							-	5.62418e+06	406197	268	0.268	2.42813	gravel	243	0.243		176	0.176	#REF!	#REF!	#REF!	7	#REF!	7						385
JGY2	145	5n8s2117	11	36	2011	2011-05-17	138	157	WEME	3	6	1							-	5.62418e+06	406197	268	0.268	2.42813	gravel	243	0.243		176	0.176	#REF!	#REF!	#REF!	7	#REF!	7						386
JGY2	145	5n8s2117	11	36	2011	2011-05-17	138	163	WEME	4	6	1							-	5.62418e+06	406197	268	0.268	2.42813	gravel	243	0.243		176	0.176	#REF!	#REF!	#REF!	7	#REF!	7						387
JGY7	146	281611	11	23	2011	2011-05-23	144	148	CCLO	1	4	1							-	5.58043e+06	468090	327	0.327	2.51455	highway	230	0.23		323	0.323	#REF!	#REF!	#REF!	27	#REF!	27						388
JGY7	146	281611	11	23	2011	2011-05-23	144	151	CCLO	2	3	1							-	5.58043e+06	468090	327	0.327	2.51455	highway	230	0.23	2.42325	323	0.323	#REF!	#REF!	#REF!	27	#REF!	27						389
JGY7	146	281611	11	23	2011	2011-05-23	144	155	CCLO	3	4	1							-	5.58043e+06	468090	327	0.327	2.51455	highway	230	0.23	2.06819	323	0.323	#REF!	#REF!	#REF!	27	#REF!	27						390
JGY7	146	281611	11	23	2011	2011-05-23	144	160	CCLO	4	5	1							-	5.58043e+06	468090	327	0.327	2.51455	highway	230	0.23	2.06819	323	0.323	#REF!	#REF!	#REF!	27	#REF!	27						391
JGY7	146	281611	11	23	2011	2011-05-23	144	164	CCLO	5	4	1							-	5.58043e+06	468090	327	0.327	2.51455	highway	230	0.23	2.82347	323	0.323	#REF!	#REF!	#REF!	27	#REF!	27						392
JGY7	146	281611	11	23	2011	2011-05-23	144	168	CCLO	6	4	1							-	5.58043e+06	468090	327	0.327	2.51455	highway	230	0.23	2.82347	323	0.323	#REF!	#REF!	#REF!	27	#REF!	27						393
LL43	147	131816	8	40	2011	2011-05-29	150	153	SAVS	1	3	1	0	0	0	0		0	-	5.5971e+06	423540	572	0.572	2.7574	dirt	555	0.555	2.82347	689	0.689	#REF!	#REF!	#REF!	13	#REF!	13		3				394
LL43	147	131816	8	40	2011	2011-05-29	150	158	SAVS	2	5	1	0	0	0	0		0	-	5.5971e+06	423540	572	0.572	2.7574	dirt	555	0.555	1.63347	689	0.689	#REF!	#REF!	#REF!	13	#REF!	13		3				395
LL43	147	131816	8	40	2011	2011-05-29	150	158	SAVS	3	0	1	0	0	0	0		0	-	5.5971e+06	423540	572	0.572	2.7574	dirt	555	0.555	2.04139	689	0.689	#REF!	#REF!	#REF!	13	#REF!	13		3				396
LL43	147	131816	8	40	2011	2011-05-29	150	160	SAVS	4	2	1	0	0	0	0		0	-	5.5971e+06	423540	572	0.572	2.7574	dirt	555	0.555	2.04139	689	0.689	#REF!	#REF!	#REF!	13	#REF!	13		3				397
LL43	147	131816	8	40	2011	2011-05-29	150	164	SAVS	5	4	1	0	0	0	0		0	-	5.5971e+06	423540	572	0.572	2.7574	dirt	555	0.555	2.04139	689	0.689	#REF!	#REF!	#REF!	13	#REF!	13		3				398
LL43	147	131816	8	40	2011	2011-05-29	150	173	SAVS	6	9	0							-	5.5971e+06	423540	572	0.572	2.7574	dirt	555	0.555	2.04139	689	0.689	#REF!	#REF!	#REF!	13	#REF!	13		3				399
LL44	148	321611	9	26	2011	2011-05-30	151	155	CCLO	1	4	0							400/400	5.58139e+06	465672	265	0.265	2.42325	dirt	-			348	0.348	#REF!	#REF!	#REF!	8	#REF!	8						400
LL45	149	281611	11	23	2011	2011-05-30	151	155	CCLO	1	4	1							100	5.58004e+06	467090	53	0.053	1.72428	low impact road	53	0.053		1208	1.208	#REF!	#REF!	#REF!	4	#REF!	4						401
LL45	149	281611	11	23	2011	2011-05-30	151	160	CCLO	2	5	1							100	5.58004e+06	467090	53	0.053	1.72428	low impact road	53	0.053	1.81291	1208	1.208	#REF!	#REF!	#REF!	4	#REF!	4						402
LL45	149	281611	11	23	2011	2011-05-30	151	160	CCLO	3	0	1							100	5.58004e+06	467090	53	0.053	1.72428	low impact road	53	0.053	1.81291	1208	1.208	#REF!	#REF!	#REF!	4	#REF!	4						403
LL45	149	281611	11	23	2011	2011-05-30	151	164	CCLO	4	4	1							100	5.58004e+06	467090	53	0.053	1.72428	low impact road	53	0.053	1.81291	1208	1.208	#REF!	#REF!	#REF!	4	#REF!	4						404
LL45	149	281611	11	23	2011	2011-05-30	151	167	CCLO	5	3	1							100	5.58004e+06	467090	53	0.053	1.72428	low impact road	53	0.053	1.81291	1208	1.208	#REF!	#REF!	#REF!	4	#REF!	4						405
LL45	149	281611	11	23	2011	2011-05-30	151	172	CCLO	6	5	1							100	5.58004e+06	467090	53	0.053	1.72428	low impact road	53	0.053	1.64345	1208	1.208	#REF!	#REF!	#REF!	4	#REF!	4						406
LL47	150	171412	0	14	2011	2007-05-31	152	157	CCLO	1	5	1							-	5.55709e+06	457353	15	0.015	1.17609	low impact road	15	0.015	1.64345	901	0.901	#REF!	#REF!	#REF!	12	#REF!	58						407
LL47	150	171412	0	14	2011	2007-05-31	152	162	CCLO	2	5	1							-	5.55709e+06	457353	15	0.015	1.17609	low impact road	15	0.015	1.64345	901	0.901	#REF!	#REF!	#REF!	12	#REF!	58						408
LL47	150	171412	0	14	2011	2007-05-31	152	168	CCLO	3	6	0							-	5.55709e+06	457353	15	0.015	1.17609	low impact road	15	0.015	1.64345	901	0.901	#REF!	#REF!	#REF!	12	#REF!	58						409
LL50	151	131816	8	40	2011	2011-06-01	153	158	VESP	1	5	1	0	0	0	0		0	-	5.5971e+06	423540	723	0.723	2.85914	dirt	378	0.378	2.4216	1344	1.344	#REF!	#REF!	#REF!	13	#REF!	13		17				410
LL50	151	131816	8	40	2011	2011-06-01	153	160	VESP	2	2	0							-	5.5971e+06	423540	723	0.723	2.85914	dirt	378	0.378	2.4216	1344	1.344	#REF!	#REF!	#REF!	13	#REF!	13		17				411
LL51	152	231714	16	20	2011	2007-06-03	155	162	VESP	1	7	1							100	5.58878e+06	441326	838	0.838	2.92324	gravel	219	0.219	2.4216	691	0.691	#REF!	#REF!	#REF!	7	#REF!	7						412
LL51	152	231714	16	20	2011	2007-06-03	155	170	VESP	2	8	1							100	5.58878e+06	441326	838	0.838	2.92324	gravel	219	0.219	2.16137	691	0.691	#REF!	#REF!	#REF!	7	#REF!	7						413
LL51	152	231714	16	20	2011	2007-06-03	155	179	VESP	3	9	1							100	5.58878e+06	441326	838	0.838	2.92324	gravel	219	0.219	2.16137	691	0.691	#REF!	#REF!	#REF!	7	#REF!	7						414
LL51	152	231714	16	20	2011	2007-06-03	155	184	VESP	4	5	1							100	5.58878e+06	441326	838	0.838	2.92324	gravel	219	0.219	2.16137	691	0.691	#REF!	#REF!	#REF!	7	#REF!	7						415
LL52	153	281718	4	38	2011	2007-06-04	156	162	CCLO	1	6	1							-	5.59085e+06	399870	34	0.034	1.53148	dirt	185	0.185	2.16137	356	0.356	#REF!	#REF!	#REF!	9	#REF!	9		9				416
LL52	153	281718	4	38	2011	2007-06-04	156	165	CCLO	2	3	1							-	5.59085e+06	399870	34	0.034	1.53148	dirt	185	0.185	2.16137	356	0.356	#REF!	#REF!	#REF!	9	#REF!	9		9				417
LL52	153	281718	4	38	2011	2007-06-04	156	173	CCLO	3	8	1							-	5.59085e+06	399870	34	0.034	1.53148	dirt	185	0.185	2.16137	356	0.356	#REF!	#REF!	#REF!	9	#REF!	9		9				418
LL53	154	281718	4	38	2011	2007-06-04	156	162	SAVS	1	6	1							-	5.59085e+06	399870	54	0.054	1.73239	dirt	104	0.104	2.65992	334	0.334	#REF!	#REF!	#REF!	9	#REF!	9		9				419
LL53	154	281718	4	38	2011	2007-06-04	156	165	SAVS	2	3	1							-	5.59085e+06	399870	54	0.054	1.73239	dirt	104	0.104	2.65992	334	0.334	#REF!	#REF!	#REF!	9	#REF!	9		9				420
LL53	154	281718	4	38	2011	2007-06-04	156	173	SAVS	3	8	1							-	5.59085e+06	399870	54	0.054	1.73239	dirt	104	0.104	2.65992	334	0.334	#REF!	#REF!	#REF!	9	#REF!	9		9				421
LL53	154	281718	4	38	2011	2007-06-04	156	176	SAVS	4	3	1							-	5.59085e+06	399870	54	0.054	1.73239	dirt	104	0.104	2.65992	334	0.334	#REF!	#REF!	#REF!	9	#REF!	9		9				422
LL53	154	281718	4	38	2011	2007-06-04	156	180	SAVS	5	4	1							-	5.59085e+06	399870	54	0.054	1.73239	dirt	104	0.104	2.53148	334	0.334	#REF!	#REF!	#REF!	9	#REF!	9		9				423
LL54	155	281718	4	38	2011	2007-06-04	156	162	CCSP	1	6	1							-	5.59015e+06	399856	109	0.109	2.03743	dirt	154	0.154	1.95424	405	0.405	#REF!	#REF!	#REF!	6	#REF!	6		9				424
LL54	155	281718	4	38	2011	2007-06-04	156	165	CCSP	2	3	1							-	5.59015e+06	399856	109	0.109	2.03743	dirt	154	0.154	1.95424	405	0.405	#REF!	#REF!	#REF!	6	#REF!	6		9				425
LL54	155	281718	4	38	2011	2007-06-04	156	173	CCSP	3	8	0							-	5.59015e+06	399856	109	0.109	2.03743	dirt	154	0.154	1.95424	405	0.405	#REF!	#REF!	#REF!	6	#REF!	6		9				426
LL55	156	102317	10	9	2011	2011-06-05	157	164	SAVS	1	7	1							500	5.64342e+06	408929	305	0.305	2.4843	dirt	287	0.287	1.95424	-		#REF!	#REF!	#REF!	8	#REF!	8						427
LL55	156	102317	10	9	2011	2011-06-05	157	175	SAVS	2	11	1							500	5.64342e+06	408929	305	0.305	2.4843	dirt	287	0.287	1.95424	-		#REF!	#REF!	#REF!	8	#REF!	8						428
LL56	157	321611	9	26	2011	2011-06-08	160	164	SAVS	1	4	0							-	5.582e+06	466472	293	0.293	2.46687	dirt	-		2.34439	436	0.436	#REF!	#REF!	#REF!	27	#REF!	27						429
LL58	159	281611	11	23	2011	2011-06-09	161	166	CCLO	1	5	1							400	5.58105e+06	466936	0	0	#NUM!	low impact road	0	0	2.34439	926	0.926	#REF!	#REF!	#REF!	18	#REF!	18						431
LL58	159	281611	11	23	2011	2011-06-09	161	168	CCLO	2	2	1							400	5.58105e+06	466936	0	0	#NUM!	low impact road	0	0	2.34439	926	0.926	#REF!	#REF!	#REF!	18	#REF!	18						432
LL58	159	281611	11	23	2011	2011-06-09	161	174	CCLO	3	6	1							400	5.58105e+06	466936	0	0	#NUM!	low impact road	0	0	2.34439	926	0.926	#REF!	#REF!	#REF!	18	#REF!	18						433
LL58	159	281611	11	23	2011	2011-06-09	161	179	CCLO	4	5	1							400	5.58105e+06	466936	0	0	#NUM!	low impact road	0	0	2.34439	926	0.926	#REF!	#REF!	#REF!	18	#REF!	18						434
LL58	159	281611	11	23	2011	2011-06-09	161	182	CCLO	5	3	1							400	5.58105e+06	466936	0	0	#NUM!	low impact road	0	0	2.60206	926	0.926	#REF!	#REF!	#REF!	18	#REF!	18						435
LL59	160	281611	11	23	2011	2011-06-09	161	164	CCLO	1	3	1							-	5.58114e+06	468095	50	0.05	1.69897	highway	172	0.172	2.38561	185	0.185	#REF!	#REF!	#REF!	17	#REF!	17						436
LL59	160	281611	11	23	2011	2011-06-09	161	168	CCLO	2	4	0							-	5.58114e+06	468095	50	0.05	1.69897	highway	172	0.172	2.38561	185	0.185	#REF!	#REF!	#REF!	17	#REF!	17						437
LL60	161	281611	11	23	2011	2011-06-09	161	164	CCLO	1	3	1							100	5.58036e+06	466456	60	0.06	1.77815	gravel	55	0.055	2.38561	1233	1.233	#REF!	#REF!	#REF!	12	#REF!	12						438
LL60	161	281611	11	23	2011	2011-06-09	161	168	CCLO	2	4	1							100	5.58036e+06	466456	60	0.06	1.77815	gravel	55	0.055	2.38561	1233	1.233	#REF!	#REF!	#REF!	12	#REF!	12						439
LL60	161	281611	11	23	2011	2011-06-09	161	174	CCLO	3	6	1							100	5.58036e+06	466456	60	0.06	1.77815	gravel	55	0.055	2.36173	1233	1.233	#REF!	#REF!	#REF!	12	#REF!	12						440
LL62	162	101714	6	7	2011	2011-06-14	166	176	SAVS	1	10	1	0	0	0	0		0	500	5.58554e+06	439623	401	0.401	2.60314	dirt	877	0.877	2.36173	-		#REF!	#REF!	#REF!	14	#REF!	14						441
LL63	163	101714	6	7	2011	2011-06-14	166	175	SPPI	1	9	1	0	0	0	0		0	400	5.58633e+06	439542	951	0.951	2.97818	low impact road	308	0.308	2.36173	-		#REF!	#REF!	#REF!	8	#REF!	8						442
LL63	163	101714	6	7	2011	2011-06-14	166	180	SPPI	2	5	1	0	0	0	0		0	400	5.58633e+06	439542	951	0.951	2.97818	low impact road	308	0.308	2.36173	-		#REF!	#REF!	#REF!	8	#REF!	8						443
LL63	163	101714	6	7	2011	2011-06-14	166	188	SPPI	3	8	1	0	0	0	0		0	400	5.58633e+06	439542	951	0.951	2.97818	low impact road	308	0.308	2.36173	-		#REF!	#REF!	#REF!	8	#REF!	8						444
LL65	164	081310	0	39	2011	2007-07-04	186	190	SAVS	1	4	1	0	0	0	0		0	-	5.54725e+06	476832	869	0.869	2.93902	low impact road	869	0.869	2.36173	809	0.809	#REF!	#REF!	#REF!	6	#REF!	59						445
LL65	164	081310	0	39	2011	2007-07-04	186	196	SAVS	2	6	1	0	0	0	0		0	-	5.54725e+06	476832	869	0.869	2.93902	low impact road	869	0.869	2.74429	809	0.809	#REF!	#REF!	#REF!	6	#REF!	59						446
LL65	164	081310	0	39	2011	2007-07-04	186	201	SAVS	3	5	1	0	0	0	0		0	-	5.54725e+06	476832	869	0.869	2.93902	low impact road	869	0.869	2.74429	809	0.809	#REF!	#REF!	#REF!	6	#REF!	59						447
LL66	165	KIPP	10	37	2011	2007-07-05	187	190	SAVS	1	3	1							4 in a row	5.59004e+06	437397	171	0.171	2.233	dirt	204	0.204	2.74429	1321	1.321	#REF!	#REF!	#REF!	1	#REF!	1						448
LL66	165	KIPP	10	37	2011	2007-07-05	187	193	SAVS	2	3	1							4 in a row	5.59004e+06	437397	171	0.171	2.233	dirt	204	0.204	2.74429	1321	1.321	#REF!	#REF!	#REF!	1	#REF!	1						449
LL66	165	KIPP	10	37	2011	2007-07-05	187	198	SAVS	3	5	1							4 in a row	5.59004e+06	437397	171	0.171	2.233	dirt	204	0.204	2.74429	1321	1.321	#REF!	#REF!	#REF!	1	#REF!	1						450
LL67	166	061911	10	6	2011	2011-07-07	189	192	SAVS	1	3	1	0	0	0	0		0	150(screwpunkmp)	5.60231e+06	463359	70	0.07	1.8451	dirt	227	0.227	2.74429	1246	1.246	#REF!	#REF!	#REF!	33	#REF!	33		3				451
LL67	166	061911	10	6	2011	2011-07-07	189	195	SAVS	2	3	1	0	0	0	0		0	150(screwpunkmp)	5.60231e+06	463359	70	0.07	1.8451	dirt	227	0.227		1246	1.246	#REF!	#REF!	#REF!	33	#REF!	33		3				452
LL67	166	061911	10	6	2011	2011-07-07	189	198	SAVS	3	3	1	0	0	0	0		0	150(screwpunkmp)	5.60231e+06	463359	70	0.07	1.8451	dirt	227	0.227	1.72428	1246	1.246	#REF!	#REF!	#REF!	33	#REF!	33		3				453
LL67	166	061911	10	6	2011	2011-07-07	189	201	SAVS	4	3	1	0	0	0	0		0	150(screwpunkmp)	5.60231e+06	463359	70	0.07	1.8451	dirt	227	0.227	1.72428	1246	1.246	#REF!	#REF!	#REF!	33	#REF!	33		3				454
LL67	166	061911	10	6	2011	2011-07-07	189	202	SAVS	5	1	1	0	0	0	0		0	150(screwpunkmp)	5.60231e+06	463359	70	0.07	1.8451	dirt	227	0.227	1.72428	1246	1.246	#REF!	#REF!	#REF!	33	#REF!	33		3				455
LL67	166	061911	10	6	2011	2011-07-07	189	204	SAVS	6	2	1	0	0	0	0		0	150(screwpunkmp)	5.60231e+06	463359	70	0.07	1.8451	dirt	227	0.227	1.72428	1246	1.246	#REF!	#REF!	#REF!	33	#REF!	33		3				456
LL67	166	061911	10	6	2011	2011-07-07	189	210	SAVS	7	6	1	0	0	0	0		0	150(screwpunkmp)	5.60231e+06	463359	70	0.07	1.8451	dirt	227	0.227	1.72428	1246	1.246	#REF!	#REF!	#REF!	33	#REF!	33		3				457
LL68	167	061911	10	6	2011	2011-07-07	189	192	SAVS	1	3	1	0	0	0	0		0	150 (screw punkmp)	5.6023e+06	463740	80	0.08	1.90309	dirt	5	0.005	1.72428	1136	1.136	#REF!	#REF!	#REF!	7	#REF!	7		3				458
LL68	167	061911	10	6	2011	2011-07-07	189	213	SAVS	2	3	0							150 (screw punkmp)	5.6023e+06	463740	80	0.08	1.90309	dirt	5	0.005	1.17609	1136	1.136	#REF!	#REF!	#REF!	7	#REF!	7		3				459
LL69	168	101714	6	7	2011	2011-07-08	190	193	BAIS	1	3	1	0	0	0	0		0	-	5.58633e+06	439542	775	0.775	2.8893	dirt	306	0.306	1.17609	-		#REF!	#REF!	#REF!	8	#REF!	8						460
LL69	168	101714	6	7	2011	2011-07-08	190	198	BAIS	2	5	1	0	0	0	0		0	-	5.58633e+06	439542	775	0.775	2.8893	dirt	306	0.306	1.17609	-		#REF!	#REF!	#REF!	8	#REF!	8						461
LL69	168	101714	6	7	2011	2011-07-08	190	201	BAIS	3	3	0							-	5.58633e+06	439542	775	0.775	2.8893	dirt	306	0.306	2.57749	-		#REF!	#REF!	#REF!	8	#REF!	8						462
LL70	169	101714	6	7	2011	2011-07-08	190	193	SAVS	1	3	1	0	0	0	0		0	-	5.58633e+06	439542	854	0.854	2.93146	low impact road	258	0.258	2.57749	-		#REF!	#REF!	#REF!	8	#REF!	8						463
LL70	169	101714	6	7	2011	2011-07-08	190	198	SAVS	2	5	1	0	0	0	0		0	-	5.58633e+06	439542	854	0.854	2.93146	low impact road	258	0.258	2.34044	-		#REF!	#REF!	#REF!	8	#REF!	8						464
LL73	170	061911	10	6	2011	2011-07-13	195	201	SAVS	1	6	1	0	0	0	0		0	-	5.60275e+06	463886	310	0.31	2.49136	dirt	191	0.191	2.34044	820	0.82	#REF!	#REF!	#REF!	6	#REF!	6		3				465
LL73	170	061911	10	6	2011	2011-07-13	195	205	SAVS	2	4	1	0	0	0	0		0	-	5.60275e+06	463886	310	0.31	2.49136	dirt	191	0.191	2.34044	820	0.82	#REF!	#REF!	#REF!	6	#REF!	6		3				466
LL73	170	061911	10	6	2011	2011-07-13	195	210	SAVS	3	5	1	0	0	0	0		0	-	5.60275e+06	463886	310	0.31	2.49136	dirt	191	0.191	2.34044	820	0.82	#REF!	#REF!	#REF!	6	#REF!	6		3				467
LL73	170	061911	10	6	2011	2011-07-13	195	213	SAVS	4	3	1	0	0	0	0		0	-	5.60275e+06	463886	310	0.31	2.49136	dirt	191	0.191	2.26717	820	0.82	#REF!	#REF!	#REF!	6	#REF!	6		3				468
LL74	171	281611	11	23	2011	2011-07-14	196	199	CCLO	1	3	1							-	5.58114e+06	468095	188	0.188	2.27416	highway	417	0.417	2.26717	122	0.122	#REF!	#REF!	#REF!	17	#REF!	17						469
LL74	171	281611	11	23	2011	2011-07-14	196	203	CCLO	2	4	1							-	5.58114e+06	468095	188	0.188	2.27416	highway	417	0.417	2.26717	122	0.122	#REF!	#REF!	#REF!	17	#REF!	17						470
LL74	171	281611	11	23	2011	2011-07-14	196	207	CCLO	3	4	1							-	5.58114e+06	468095	188	0.188	2.27416	highway	417	0.417	2.01703	122	0.122	#REF!	#REF!	#REF!	17	#REF!	17						471
LM1	172	11613	5	2	2011	2007-05-20	141	150	CCLO	1	9	1	0	0	0	0		0	-	5.57375e+06	452218	56	0.056	1.74819	dirt	439	0.439	2.01703	893	0.893	#REF!	#REF!	#REF!	33	#REF!	33		9				472
LM1	172	11613	5	2	2011	2007-05-20	141	155	CCLO	2	5	1	0	0	0	0		0	-	5.57375e+06	452218	56	0.056	1.74819	dirt	439	0.439	2.01703	893	0.893	#REF!	#REF!	#REF!	33	#REF!	33		9				473
LM1	172	11613	5	2	2011	2007-05-20	141	156	CCLO	3	1	1	0	0	0	0		0	-	5.57375e+06	452218	56	0.056	1.74819	dirt	439	0.439	2.01703	893	0.893	#REF!	#REF!	#REF!	33	#REF!	33		9				474
LM6	174	231714	16	20	2011	2007-05-28	149	155	BAIS	1	6	1							50	5.58814e+06	441706	1515	1.515	3.18041	low impact road	22	0.022	2.01703	1573	1.573	#REF!	#REF!	#REF!	39	#REF!	1						479
LM6	174	231714	16	20	2011	2007-05-28	149	162	BAIS	2	7	0							50	5.58814e+06	441706	1515	1.515	3.18041	low impact road	22	0.022	2.18752	1573	1.573	#REF!	#REF!	#REF!	39	#REF!	1						480
LM11	175	281611	11	23	2011	2011-06-03	155	160	CCLO	1	5	0							-	5.57972e+06	467378	150	0.15	2.17609	gravel	239	0.239	2.18752	1172	1.172	#REF!	#REF!	#REF!	8	#REF!	8						481
LM12	176	321611	9	26	2011	2011-06-03	155	160	CCLO	1	5	0							150	5.582e+06	466472	42	0.042	1.62325	gravel	-		2.18752	587	0.587	#REF!	#REF!	#REF!	27	#REF!	27						482
LM13	177	281718	4	38	2011	2007-06-04	156	162	CCLO	1	6	1							-	5.59015e+06	399856	135	0.135	2.13033	dirt	167	0.167	2.45788	297	0.297	#REF!	#REF!	#REF!	6	#REF!	6		9				483
LM14	178	281718	4	38	2011	2007-06-04	156	162	SAVS	1	6	1							-	5.59164e+06	399885	93	0.093	1.96848	dirt	264	0.264	2.45788	758	0.758	#REF!	#REF!	#REF!	7	#REF!	7		9				484
LM14	178	281718	4	38	2011	2007-06-04	156	165	SAVS	2	3	1							-	5.59164e+06	399885	93	0.093	1.96848	dirt	264	0.264		758	0.758	#REF!	#REF!	#REF!	7	#REF!	7		9				485
LM14	178	281718	4	38	2011	2007-06-04	156	173	SAVS	3	8	1							-	5.59164e+06	399885	93	0.093	1.96848	dirt	264	0.264		758	0.758	#REF!	#REF!	#REF!	7	#REF!	7		9				486
LM14	178	281718	4	38	2011	2007-06-04	156	176	SAVS	4	3	1							-	5.59164e+06	399885	93	0.093	1.96848	dirt	264	0.264		758	0.758	#REF!	#REF!	#REF!	7	#REF!	7		9				487
JY08	179	131816	8	40	2011	2011-05-28	149	153	SAVS	1	4	1	0	0	0	0		0	50	5.59697e+06	424331	60	0.06	1.77815	dirt	543	0.543		395	0.395	#REF!	#REF!	#REF!	13	#REF!	13		3				488
JY08	179	131816	8	40	2011	2011-05-28	149	158	SAVS	2	5	1	0	0	0	0		0		5.59697e+06	424331	60	0.06	1.77815	dirt	543	0.543		395	0.395	#REF!	#REF!	#REF!	13	#REF!	13		3				489
JY08	179	131816	8	40	2011	2011-05-28	149	161	SAVS	3	3	1	0	0	0	0		0		5.59697e+06	424331	60	0.06	1.77815	dirt	543	0.543		395	0.395	#REF!	#REF!	#REF!	13	#REF!	13		3				490
JY08	179	131816	8	40	2011	2011-05-28	149	164	SAVS	4	3	1	0	0	0	0		0		5.59697e+06	424331	60	0.06	1.77815	dirt	543	0.543		395	0.395	#REF!	#REF!	#REF!	13	#REF!	13		3				491
JY08	179	131816	8	40	2011	2011-05-28	149	173	SAVS	5	9	1	0	0	0	0		0		5.59697e+06	424331	60	0.06	1.77815	dirt	543	0.543	2.23553	395	0.395	#REF!	#REF!	#REF!	13	#REF!	13		3				492
JY11	180	131816	8	40	2011	2011-05-29	150	153	SAVS	1	3	1	0	0	0	0		0	-	5.59792e+06	422731	475	0.475	2.67669	dirt	625	0.625	2.23553	1803	1.803	#REF!	#REF!	#REF!	13	#REF!	13		17				493
JY11	180	131816	8	40	2011	2011-05-29	150	158	SAVS	2	5	1	0	0	0	0		0		5.59792e+06	422731	475	0.475	2.67669	dirt	625	0.625	1.74036	1803	1.803	#REF!	#REF!	#REF!	13	#REF!	13		17				494
JY11	180	131816	8	40	2011	2011-05-29	150	161	SAVS	3	3	1	0	0	0	0		0		5.59792e+06	422731	475	0.475	2.67669	dirt	625	0.625	1.74036	1803	1.803	#REF!	#REF!	#REF!	13	#REF!	13		17				495
JY11	180	131816	8	40	2011	2011-05-29	150	164	SAVS	4	3	1	0	0	0	0		0		5.59792e+06	422731	475	0.475	2.67669	dirt	625	0.625	1.74036	1803	1.803	#REF!	#REF!	#REF!	13	#REF!	13		17				496
JY11	180	131816	8	40	2011	2011-05-29	150	173	SAVS	5	9	1	0	0	0	0		0		5.59792e+06	422731	475	0.475	2.67669	dirt	625	0.625	2.943	1803	1.803	#REF!	#REF!	#REF!	13	#REF!	13		17				497
JY12	181	131816	8	40	2011	2011-05-29	150	153	SAVS	1	3	1	0	0	0	0		0	80	5.5971e+06	423540	449	0.449	2.65225	dirt	637	0.637	2.48855	547	0.547	#REF!	#REF!	#REF!	13	#REF!	13		3				498
JY12	181	131816	8	40	2011	2011-05-29	150	158	SAVS	2	5	1	0	0	0	0		0		5.5971e+06	423540	449	0.449	2.65225	dirt	637	0.637	2.48855	547	0.547	#REF!	#REF!	#REF!	13	#REF!	13		3				499
JY12	181	131816	8	40	2011	2011-05-29	150	161	SAVS	3	3	1	0	0	0	0		0		5.5971e+06	423540	449	0.449	2.65225	dirt	637	0.637	2.48855	547	0.547	#REF!	#REF!	#REF!	13	#REF!	13		3				500
JY12	181	131816	8	40	2011	2011-05-29	150	164	SAVS	4	3	1	0	0	0	0		0		5.5971e+06	423540	449	0.449	2.65225	dirt	637	0.637	2.93902	547	0.547	#REF!	#REF!	#REF!	13	#REF!	13		3				501
JY12	181	131816	8	40	2011	2011-05-29	150	173	SAVS	5	9	1	0	0	0	0		0		5.5971e+06	423540	449	0.449	2.65225	dirt	637	0.637	2.93902	547	0.547	#REF!	#REF!	#REF!	13	#REF!	13		3				502
JY13	182	321611	9	26	2011	2011-05-30	151	155	CCLO	1	4	1	0	0	0	0		0	100	5.58171e+06	465349	31	0.031	1.49136	dirt	-		2.93902	620	0.62	#REF!	#REF!	#REF!	16	#REF!	16						503
JY13	182	321611	9	26	2011	2011-05-30	151	160	CCLO	2	5	1	0	0	0	0		0		5.58171e+06	465349	31	0.031	1.49136	dirt	-		2.30963	620	0.62	#REF!	#REF!	#REF!	16	#REF!	16						504
JY14	183	321611	9	26	2011	2011-05-30	151	155	CCLO	1	4	1	0	0	0	0		0	-	5.58139e+06	465672	497	0.497	2.69636	gravel	-		2.30963	119	0.119	#REF!	#REF!	#REF!	8	#REF!	8						505
JY14	183	321611	9	26	2011	2011-05-30	151	160	CCLO	2	5	0								5.58139e+06	465672	497	0.497	2.69636	gravel	-		2.30963	119	0.119	#REF!	#REF!	#REF!	8	#REF!	8						506
JY15	184	281611	11	23	2011	2011-05-30	151	155	SAVS	1	4	1							300	5.58044e+06	467182	588	0.588	2.76938	highway	176	0.176	2.35603	589	0.589	#REF!	#REF!	#REF!	37	#REF!	37						507
JY15	184	281611	11	23	2011	2011-05-30	151	160	SAVS	2	5	1								5.58044e+06	467182	588	0.588	2.76938	highway	176	0.176	2.35603	589	0.589	#REF!	#REF!	#REF!	37	#REF!	37						508
JY15	184	281611	11	23	2011	2011-05-30	151	164	SAVS	3	4	1								5.58044e+06	467182	588	0.588	2.76938	highway	176	0.176	2.35603	589	0.589	#REF!	#REF!	#REF!	37	#REF!	37						509
JY15	184	281611	11	23	2011	2011-05-30	151	168	SAVS	4	4	1								5.58044e+06	467182	588	0.588	2.76938	highway	176	0.176	2.35603	589	0.589	#REF!	#REF!	#REF!	37	#REF!	37						510
JY15	184	281611	11	23	2011	2011-05-30	151	179	SAVS	5	11	1								5.58044e+06	467182	588	0.588	2.76938	highway	176	0.176	2.35603	589	0.589	#REF!	#REF!	#REF!	37	#REF!	37						511
JY16	185	361911	10	29	2011	2007-05-31	152	162	CCLO	1	10	1	0	0	0	0		0	120	5.61156e+06	471925	415	0.415	2.61805	highway	169	0.169	2.35603	850	0.85	#REF!	#REF!	#REF!	5	#REF!	5						512
JY16	185	361911	10	29	2011	2007-05-31	152	166	CCLO	2	4	1	0	0	0	0		0		5.61156e+06	471925	415	0.415	2.61805	highway	169	0.169	2.35603	850	0.85	#REF!	#REF!	#REF!	5	#REF!	5						513
JY16	185	361911	10	29	2011	2007-05-31	152	174	CCLO	3	8	1								5.61156e+06	471925	415	0.415	2.61805	highway	169	0.169	0.69897	850	0.85	#REF!	#REF!	#REF!	5	#REF!	5						514
JY17	186	361911	10	29	2011	2007-05-31	152	162	CCLO	1	10	0							100	5.61078e+06	470921	88	0.088	1.94448	dirt	202	0.202	0.69897	822	0.822	#REF!	#REF!	#REF!	6	#REF!	6						515
JY18	187	281611	11	23	2011	2011-06-09	161	164	SAVS	1	3	1							200	5.57972e+06	467378	198	0.198	2.29667	low impact road	205	0.205	2.48572	1026	1.026	#REF!	#REF!	#REF!	8	#REF!	8						516
JY18	187	281611	11	23	2011	2011-06-09	161	168	SAVS	2	4	1								5.57972e+06	467378	198	0.198	2.29667	low impact road	205	0.205	2.48572	1026	1.026	#REF!	#REF!	#REF!	8	#REF!	8						517
JY18	187	281611	11	23	2011	2011-06-09	161	172	SAVS	3	4	1								5.57972e+06	467378	198	0.198	2.29667	low impact road	205	0.205	2.48572	1026	1.026	#REF!	#REF!	#REF!	8	#REF!	8						518
JY19	188	281611	11	23	2011	2011-06-09	161	164	CCLO	1	3	1							30	5.58036e+06	466456	24	0.024	1.38021	gravel	50	0.05	2.41162	1288	1.288	#REF!	#REF!	#REF!	12	#REF!	12						519
JY19	188	281611	11	23	2011	2011-06-09	161	168	CCLO	2	4	1								5.58036e+06	466456	24	0.024	1.38021	gravel	50	0.05	2.41162	1288	1.288	#REF!	#REF!	#REF!	12	#REF!	12						520
JY19	188	281611	11	23	2011	2011-06-09	161	175	CCLO	3	7	1								5.58036e+06	466456	24	0.024	1.38021	gravel	50	0.05	2.28103	1288	1.288	#REF!	#REF!	#REF!	12	#REF!	12						521
JY19	188	281611	11	23	2011	2011-06-09	161	179	CCLO	4	4	1								5.58036e+06	466456	24	0.024	1.38021	gravel	50	0.05	2.28103	1288	1.288	#REF!	#REF!	#REF!	12	#REF!	12						522
JY21	189	241912	9	21	2011	2007-06-14	166	174	CCLO	1	8	0							150	5.60801e+06	461719	1074	1.074	3.031	dirt	260	0.26	2.28103	1382	1.382	#REF!	#REF!	#REF!	36	#REF!	36		9				523
JY22	190	151718	4	12	2011	2007-06-20	172	175	CCLO	1	3	1	0	0	0	0		0	300	5.5875e+06	401191	190	0.19	2.27875	highway	130	0.13	2.28103	978	0.978	#REF!	#REF!	#REF!	6	#REF!	6		9				524
JY22	190	151718	4	12	2011	2007-06-20	172	176	CCLO	2	1	1	0	0	0	0		0		5.5875e+06	401191	190	0.19	2.27875	highway	130	0.13	2.62014	978	0.978	#REF!	#REF!	#REF!	6	#REF!	6		9				525
JY22	190	151718	4	12	2011	2007-06-20	172	180	CCLO	3	4	1	0	0	0	0		0		5.5875e+06	401191	190	0.19	2.27875	highway	130	0.13	2.62014	978	0.978	#REF!	#REF!	#REF!	6	#REF!	6		9				526
JY22	190	151718	4	12	2011	2007-06-20	172	184	CCLO	4	4	1	0	0	0	0		0		5.5875e+06	401191	190	0.19	2.27875	highway	130	0.13	2.62014	978	0.978	#REF!	#REF!	#REF!	6	#REF!	6		9				527
JY22	190	151718	4	12	2011	2007-06-20	172	187	CCLO	5	3	1	0	0	0	0		0		5.5875e+06	401191	190	0.19	2.27875	highway	130	0.13	2.64246	978	0.978	#REF!	#REF!	#REF!	6	#REF!	6		9				528
JY22	190	151718	4	12	2011	2007-06-20	172	191	CCLO	6	4	1	0	0	0	0		0		5.5875e+06	401191	190	0.19	2.27875	highway	130	0.13	2.64246	978	0.978	#REF!	#REF!	#REF!	6	#REF!	6		9				529
JY25	191	191310	0	42	2011	2007-06-30	182	186	CCLO	1	4	1							-	5.54889e+06	473548	956	0.956	2.98046	highway	-		2.64246	-		#REF!	#REF!	#REF!	8	#REF!	59						530
JY25	191	191310	0	42	2011	2007-06-30	182	190	CCLO	2	4	1								5.54889e+06	473548	956	0.956	2.98046	highway	-			-		#REF!	#REF!	#REF!	8	#REF!	59						531
JY26	192	281611	11	23	2011	2011-06-30	182	188	WEME	1	6	1							100	5.58044e+06	466462	105	0.105	2.02119	gravel	107	0.107		1105	1.105	#REF!	#REF!	#REF!	31	#REF!	31						532
JY26	192	281611	11	23	2011	2011-06-30	182	192	WEME	2	4	1								5.58044e+06	466462	105	0.105	2.02119	gravel	107	0.107		1105	1.105	#REF!	#REF!	#REF!	31	#REF!	31						533
JY26	192	281611	11	23	2011	2011-06-30	182	199	WEME	3	7	1								5.58044e+06	466462	105	0.105	2.02119	gravel	107	0.107		1105	1.105	#REF!	#REF!	#REF!	31	#REF!	31						534
JY26	192	281611	11	23	2011	2011-06-30	182	203	WEME	4	4	1								5.58044e+06	466462	105	0.105	2.02119	gravel	107	0.107	1.34242	1105	1.105	#REF!	#REF!	#REF!	31	#REF!	31						535
JY26	192	281611	11	23	2011	2011-06-30	182	207	WEME	5	4	1								5.58044e+06	466462	105	0.105	2.02119	gravel	107	0.107	1.34242	1105	1.105	#REF!	#REF!	#REF!	31	#REF!	31						536
JY30	193	351415	1	28	2011	2007-07-10	192	197	SAVS	1	5	1							-	5.56332e+06	433033	486	0.486	2.68664	gravel	996	0.996	2.3784	1334	1.334	#REF!	#REF!	#REF!	10	#REF!	13						537
JY30	193	351415	1	28	2011	2007-07-10	192	202	SAVS	2	5	1								5.56332e+06	433033	486	0.486	2.68664	gravel	996	0.996		1334	1.334	#REF!	#REF!	#REF!	10	#REF!	13						538
JY31	194	351415	1	28	2011	2007-07-10	192	197	CCLO	1	5	1							-	5.56323e+06	432508	457	0.457	2.65992	dirt	293	0.293	2.22272	716	0.716	#REF!	#REF!	#REF!	10	#REF!	38						539
JY31	194	351415	1	28	2011	2007-07-10	192	202	CCLO	2	5	1								5.56323e+06	432508	457	0.457	2.65992	dirt	293	0.293	2.4216	716	0.716	#REF!	#REF!	#REF!	10	#REF!	38						540
JY31	194	351415	1	28	2011	2007-07-10	192	206	CCLO	3	4	1								5.56323e+06	432508	457	0.457	2.65992	dirt	293	0.293	2.4216	716	0.716	#REF!	#REF!	#REF!	10	#REF!	38						541
JY32	195	4n9s1711	9	35	2011	2007-07-11	193	199	CCLO	1	6	0							100	5.58412e+06	467449	84	0.084	1.92428	dirt	-		2.4216	2067	2.067	#REF!	#REF!	#REF!	6	#REF!	6		4				542
JY33	196	121817	7	10	2011	2007-07-21	203	209	SAVS	1	6	0							-	5.59642e+06	413400	65	0.065	1.81291	gravel	145	0.145	2.4216	1831	1.831	#REF!	#REF!	#REF!	8	#REF!	8						543
LL41	197	321611	9	26	2011	2011-05-23	144	151	CCLO	1	7	1	0	0	0	0		0	500	5.582e+06	466472	281	0.281	2.44871	gravel	-		2.7348	372	0.372	500	0.5	2.69897	11	#REF!	27						544
LL41	197	321611	9	26	2011	2011-05-23	144	155	CCLO	2	4	1	0	0	0	0		0		5.582e+06	466472	281	0.281	2.44871	gravel	-		2.7348	372	0.372	500	0.5	2.69897	11	#REF!	27						545
LL41	197	321611	9	26	2011	2011-05-23	144	160	CCLO	3	5	1	0	0	0	0		0		5.582e+06	466472	281	0.281	2.44871	gravel	-		2.7348	372	0.372	500	0.5	2.69897	11	#REF!	27						546
LL41	197	321611	9	26	2011	2011-05-23	144	164	CCLO	4	4	1	0	0	0	0		0		5.582e+06	466472	281	0.281	2.44871	gravel	-		2.7348	372	0.372	500	0.5	2.69897	11	#REF!	27						547
LL41	197	321611	9	26	2011	2011-05-23	144	168	CCLO	5	4	1	0	0	0	0		0		5.582e+06	466472	281	0.281	2.44871	gravel	-		2.7348	372	0.372	500	0.5	2.69897	11	#REF!	27						548
LL42	198	121817	7	10	2011	2007-05-28	149	153	VESP	1	4	1	0	0	0	0		0	200	5.59481e+06	413758	786	0.786	2.89542	dirt	70	0.07	2.79588	1193	1.193	#REF!	#REF!	#REF!	11	#REF!	11						549
LL42	198	121817	7	10	2011	2007-05-28	149	158	VESP	2	5	1	0	0	0	0		0		5.59481e+06	413758	786	0.786	2.89542	dirt	70	0.07	2.79588	1193	1.193	#REF!	#REF!	#REF!	11	#REF!	11						550
LL42	198	121817	7	10	2011	2007-05-28	149	160	VESP	3	2	1	0	0	0	0		0		5.59481e+06	413758	786	0.786	2.89542	dirt	70	0.07	2.79588	1193	1.193	#REF!	#REF!	#REF!	11	#REF!	11						551
LL42	198	121817	7	10	2011	2007-05-28	149	164	VESP	4	4	1	0	0	0	0		0		5.59481e+06	413758	786	0.786	2.89542	dirt	70	0.07	2.79588	1193	1.193	#REF!	#REF!	#REF!	11	#REF!	11						552
LL42	198	121817	7	10	2011	2007-05-28	149	173	VESP	5	9	0								5.59481e+06	413758	786	0.786	2.89542	dirt	70	0.07	2.79588	1193	1.193	#REF!	#REF!	#REF!	11	#REF!	11						553
LM15	199	281718	4	38	2011	2007-06-04	156	162	WEME	1	6	1							-	5.59085e+06	399870	82	0.082	1.91381	dirt	127	0.127	2.80414	303	0.303	#REF!	#REF!	#REF!	11	#REF!	9		9				554
LM15	199	281718	4	38	2011	2007-06-04	156	165	WEME	2	3	1								5.59085e+06	399870	82	0.082	1.91381	dirt	127	0.127	2.80414	303	0.303	#REF!	#REF!	#REF!	11	#REF!	9		9				555
LM15	199	281718	4	38	2011	2007-06-04	156	173	WEME	3	8	1								5.59085e+06	399870	82	0.082	1.91381	dirt	127	0.127	2.80414	303	0.303	#REF!	#REF!	#REF!	9	#REF!	9		9				556
LM15	199	281718	4	38	2011	2007-06-04	156	176	WEME	4	3	1								5.59085e+06	399870	82	0.082	1.91381	dirt	127	0.127	2.80414	303	0.303	#REF!	#REF!	#REF!	9	#REF!	9		9				557
LM15	199	281718	4	38	2011	2007-06-04	156	180	WEME	5	4	0								5.59085e+06	399870	82	0.082	1.91381	dirt	127	0.127	2.80414	303	0.303	#REF!	#REF!	#REF!	9	#REF!	9		9				558
LM17	200	131816	8	40	2011	2011-06-09	161	164	SAVS	1	3	1	0	0	0	0		0	150	5.5979e+06	423371	470	0.47	2.6721	dirt	297	0.297		1079	1.079	#REF!	#REF!	#REF!	23	#REF!	23		17				559
LM17	200	131816	8	40	2011	2011-06-09	161	173	SAVS	2	9	1	0	0	0	0		0		5.5979e+06	423371	470	0.47	2.6721	dirt	297	0.297		1079	1.079	#REF!	#REF!	#REF!	23	#REF!	23		17				560
LM18	201	02s1816/35n1716	7	3	2011	2007-06-09	161	164	SAVS	1	3	1	0	0	0	0		0	-	5.59223e+06	422657	228	0.228	2.35793	highway	781	0.781		1075	1.075	#REF!	#REF!	#REF!	11	#REF!	11						561
LM18	201	02s1816/35n1716	7	3	2011	2007-06-09	161	173	SAVS	2	9	0								5.59223e+06	422657	228	0.228	2.35793	highway	781	0.781		1075	1.075	#REF!	#REF!	#REF!	11	#REF!	11						562
LM20	203	02s1816/35n1716	7	3	2011	2007-06-12	164	172	SAVS	1	8	1	0	0	0	0		0	-	5.59372e+06	422654	338	0.338	2.52892	low impact road	-		2.24551	-		#REF!	#REF!	#REF!	11	#REF!	11						564
LM20	203	02s1816/35n1716	7	3	2011	2007-06-12	164	173	SAVS	2	1	1	0	0	0	0		0		5.59372e+06	422654	338	0.338	2.52892	low impact road	-		2.24551	-		#REF!	#REF!	#REF!	11	#REF!	11						565
LM22	204	11613	5	2	2011	2007-06-17	169	173	CCLO	1	4	1	0	0	0	0		0	-	5.57419e+06	452512	41	0.041	1.61278	dirt	109	0.109	2.24551	588	0.588	#REF!	#REF!	#REF!	9	#REF!	9		9				566
LM22	204	11613	5	2	2011	2007-06-17	169	182	CCLO	2	9	1	0	0	0	0		0	-	5.57419e+06	452512	41	0.041	1.61278	dirt	109	0.109	2.24551	588	0.588	#REF!	#REF!	#REF!	9	#REF!	9		9				567
LM22	204	11613	5	2	2011	2007-06-17	169	189	CCLO	3	7	1	0	0	0	0		0	-	5.57419e+06	452512	41	0.041	1.61278	dirt	109	0.109	2.24551	588	0.588	#REF!	#REF!	#REF!	9	#REF!	9		9				568
LM23	205	051412	0	4	2011	2007-06-21	173	182	CCLO	1	9	1							-	5.55454e+06	455675	266	0.266	2.42488	low impact road	266	0.266	2.22789	829	0.829	#REF!	#REF!	#REF!	11	#REF!	11						569
LM23	205	051412	0	4	2011	2007-06-21	173	188	CCLO	2	6	1								5.55454e+06	455675	266	0.266	2.42488	low impact road	266	0.266	2.22789	829	0.829	#REF!	#REF!	#REF!	11	#REF!	11						570
LM23	205	051412	0	4	2011	2007-06-21	173	191	CCLO	3	3	1								5.55454e+06	455675	266	0.266	2.42488	low impact road	266	0.266	2.22789	829	0.829	#REF!	#REF!	#REF!	11	#REF!	11						571
LM24	206	081310	0	39	2011	2007-06-23	175	177	CCLO	1	2	1	0	0	0	0		0	-	5.54514e+06	474681	1411	1.411	3.14953	low impact road	1411	1.411	2.30535	995	0.995	#REF!	#REF!	#REF!	6	#REF!	41						572
LM24	206	081310	0	39	2011	2007-06-23	175	182	CCLO	2	5	1	0	0	0	0		0		5.54514e+06	474681	1411	1.411	3.14953	low impact road	1411	1.411	2.31175	995	0.995	#REF!	#REF!	#REF!	6	#REF!	41						573
LM24	206	081310	0	39	2011	2007-06-23	175	186	CCLO	3	4	1	0	0	0	0		0		5.54514e+06	474681	1411	1.411	3.14953	low impact road	1411	1.411	2.31175	995	0.995	#REF!	#REF!	#REF!	6	#REF!	41						574
LM29	207	231512	6	19	2011	2007-07-09	191	195	SAVS	1	4	1							-	5.56979e+06	460488	268	0.268	2.42813	dirt	110	0.11	2.31175	2944	2.944	#REF!	#REF!	#REF!	9	#REF!	9		3				575
LM29	207	231512	6	19	2011	2007-07-09	191	200	SAVS	2	5	1							-	5.56979e+06	460488	268	0.268	2.42813	dirt	110	0.11	1.69897	2944	2.944	#REF!	#REF!	#REF!	9	#REF!	9		3				576
LM30	208	231512	6	19	2011	2007-07-09	191	195	CCLO	1	4	1							-	5.56878e+06	461132	132	0.132	2.12057	low impact road	132	0.132	1.69897	1483	1.483	#REF!	#REF!	#REF!	17	#REF!	17		3				577
LM31	209	201512	4	16	2011	2011-07-11	193	200	SAVS	1	7	1							-	5.56917e+06	455782	441	0.441	2.64444	dirt	320	0.32	1.69897	1222	1.222	#REF!	#REF!	#REF!	33	#REF!	33		9				578
YK13	210	281611	11	23	2011	2011-05-13	134	140	CCLO	1	6	1							275	5.58044e+06	467182	496	0.496	2.69548	highway	52	0.052	1.69897	494	0.494	#REF!	#REF!	#REF!	37	#REF!	37						579
YK13	210	281611	11	23	2011	2011-05-13	134	144	CCLO	2	4	1								5.58044e+06	467182	496	0.496	2.69548	highway	52	0.052	2.41497	494	0.494	#REF!	#REF!	#REF!	37	#REF!	37						580
YK13	210	281611	11	23	2011	2011-05-13	134	148	CCLO	3	4	1								5.58044e+06	467182	496	0.496	2.69548	highway	52	0.052	2.11394	494	0.494	#REF!	#REF!	#REF!	37	#REF!	37						581
YK13	210	281611	11	23	2011	2011-05-13	134	151	CCLO	4	3	1								5.58044e+06	467182	496	0.496	2.69548	highway	52	0.052	2.11394	494	0.494	#REF!	#REF!	#REF!	37	#REF!	37						582
YK13	210	281611	11	23	2011	2011-05-13	134	155	CCLO	5	4	1								5.58044e+06	467182	496	0.496	2.69548	highway	52	0.052	2.11394	494	0.494	#REF!	#REF!	#REF!	37	#REF!	37						583
YK13	210	281611	11	23	2011	2011-05-13	134	160	CCLO	6	5	1								5.58044e+06	467182	496	0.496	2.69548	highway	52	0.052	2.11394	494	0.494	#REF!	#REF!	#REF!	37	#REF!	37						584
YK14	211	281611	11	23	2011	2011-05-13	134	140	CCLO	1	6	1							125	5.57972e+06	467378	87	0.087	1.93952	gravel	640	0.64	2.11394	1265	1.265	#REF!	#REF!	#REF!	8	#REF!	8						585
YK14	211	281611	11	23	2011	2011-05-13	134	144	CCLO	2	4	1								5.57972e+06	467378	87	0.087	1.93952	gravel	640	0.64	2.11394	1265	1.265	#REF!	#REF!	#REF!	8	#REF!	8						586
YK14	211	281611	11	23	2011	2011-05-13	134	148	CCLO	3	4	1								5.57972e+06	467378	87	0.087	1.93952	gravel	640	0.64		1265	1.265	#REF!	#REF!	#REF!	8	#REF!	8						587
YK14	211	281611	11	23	2011	2011-05-13	134	151	CCLO	4	3	0								5.57972e+06	467378	87	0.087	1.93952	gravel	640	0.64		1265	1.265	#REF!	#REF!	#REF!	8	#REF!	8						588
YK17	212	11613	5	2	2011	2007-05-22	143	150	BAIS	1	7	1	0	0	0	0		0	-	5.57488e+06	452558	620	0.62	2.79239	dirt	167	0.167	2.02938	78	0.078	#REF!	#REF!	#REF!	33	#REF!	33		9				589
YK17	212	11613	5	2	2011	2007-05-22	143	155	BAIS	2	5	1	0	0	0	0		0	-	5.57488e+06	452558	620	0.62	2.79239	dirt	167	0.167	2.02938	78	0.078	#REF!	#REF!	#REF!	33	#REF!	33		9				590
YK17	212	11613	5	2	2011	2007-05-22	143	162	BAIS	3	7	0							-	5.57488e+06	452558	620	0.62	2.79239	dirt	167	0.167	2.02938	78	0.078	#REF!	#REF!	#REF!	33	#REF!	33		9				591
YK18	213	131816	8	40	2011	2011-05-29	150	153	SAVS	1	3	1	0	0	0	0		0	40	5.59697e+06	424331	203	0.203	2.3075	dirt	742	0.742	2.02938	525	0.525	#REF!	#REF!	#REF!	13	#REF!	13		3				592
YK18	213	131816	8	40	2011	2011-05-29	150	158	SAVS	2	5	1	0	0	0	0		0		5.59697e+06	424331	203	0.203	2.3075	dirt	742	0.742	2.02938	525	0.525	#REF!	#REF!	#REF!	13	#REF!	13		3				593
YK18	213	131816	8	40	2011	2011-05-29	150	160	SAVS	3	2	1	0	0	0	0		0		5.59697e+06	424331	203	0.203	2.3075	dirt	742	0.742	2.99826	525	0.525	#REF!	#REF!	#REF!	13	#REF!	13		3				594
YK18	213	131816	8	40	2011	2011-05-29	150	164	SAVS	4	4	1	0	0	0	0		0		5.59697e+06	424331	203	0.203	2.3075	dirt	742	0.742	2.99826	525	0.525	#REF!	#REF!	#REF!	13	#REF!	13		3				595
YK20	215	171412	0	14	2011	2007-05-31	152	157	SAVS	1	5	1							-	5.55709e+06	457353	300	0.3	2.47712	dirt road	300	0.3	2.46687	652	0.652	#REF!	#REF!	#REF!	12	#REF!	58						599
YK20	215	171412	0	14	2011	2007-05-31	152	162	SAVS	2	5	1							-	5.55709e+06	457353	300	0.3	2.47712	dirt road	300	0.3	2.46687	652	0.652	#REF!	#REF!	#REF!	12	#REF!	58						600
YK20	215	171412	0	14	2011	2007-05-31	152	168	SAVS	3	6	0							-	5.55709e+06	457353	300	0.3	2.47712	dirt road	300	0.3	2.46687	652	0.652	#REF!	#REF!	#REF!	12	#REF!	58						601
YK23	216	171412	0	14	2011	2007-05-31	152	157	CCLO	1	5	1							-	5.55709e+06	457353	200	0.2	2.30103	dirt road	200	0.2		376	0.376	#REF!	#REF!	#REF!	12	#REF!	58						602
YK23	216	171412	0	14	2011	2007-05-31	152	162	CCLO	2	5	1							-	5.55709e+06	457353	200	0.2	2.30103	dirt road	200	0.2	2.16137	376	0.376	#REF!	#REF!	#REF!	12	#REF!	58						603
YK23	216	171412	0	14	2011	2007-05-31	152	168	CCLO	3	6	0							-	5.55709e+06	457353	200	0.2	2.30103	dirt road	200	0.2		376	0.376	#REF!	#REF!	#REF!	12	#REF!	58						604
YK25	218	051412	0	4	2011	2007-05-31	152	157	unksp	1	5	1							-	5.55454e+06	455675	757	0.757	2.8791	dirt	657	0.657		808	0.808	#REF!	#REF!	#REF!	11	#REF!	11						609
YK25	218	051412	0	4	2011	2007-05-31	152	162	unksp	2	5	1								5.55454e+06	455675	757	0.757	2.8791	dirt	657	0.657		808	0.808	#REF!	#REF!	#REF!	11	#REF!	11						610
YK25	218	051412	0	4	2011	2007-05-31	152	168	unksp	3	6	0								5.55454e+06	455675	757	0.757	2.8791	dirt	657	0.657		808	0.808	#REF!	#REF!	#REF!	11	#REF!	11						611
YK26	219	051412	0	4	2011	2007-05-31	152	157	unksp	1	5	1							-	5.55454e+06	455675	628	0.628	2.79796	low impact road	509	0.509		829	0.829	#REF!	#REF!	#REF!	11	#REF!	11						612
YK26	219	051412	0	4	2011	2007-05-31	152	162	unksp	2	5	1								5.55454e+06	455675	628	0.628	2.79796	low impact road	509	0.509	1.8451	829	0.829	#REF!	#REF!	#REF!	11	#REF!	11						613
YK26	219	051412	0	4	2011	2007-05-31	152	168	unksp	3	6	0								5.55454e+06	455675	628	0.628	2.79796	low impact road	509	0.509	1.8451	829	0.829	#REF!	#REF!	#REF!	11	#REF!	11						614
YK29	220	02s1816/35n1716	7	3	2011	2007-06-11	163	172	CCLO	1	9	1	0	0	0	0		0	-	5.5934e+06	421816	359	0.359	2.55509	low impact road	-		1.8451	-		#REF!	#REF!	#REF!	12	#REF!	30						615
YK29	220	02s1816/35n1716	7	3	2011	2007-06-11	163	179	CCLO	2	7	0								5.5934e+06	421816	359	0.359	2.55509	low impact road	-		1.8451	-		#REF!	#REF!	#REF!	12	#REF!	30						616
YK35	221	4n9s1711	9	35	2011	2007-07-11	193	199	SAVS	1	6	1							-	5.58337e+06	467299	303	0.303	2.48144	dirt	-		1.8451	1562	1.562	#REF!	#REF!	#REF!	6	#REF!	6		4				617
YK35	221	4n9s1711	9	35	2011	2007-07-11	193	203	SAVS	2	4	1								5.58337e+06	467299	303	0.303	2.48144	dirt	-		2.1038	1562	1.562	#REF!	#REF!	#REF!	6	#REF!	6		4				618
YK36	222	051412	0	4	2011	2007-07-13	195	200	BAIS	1	5	1							-	5.55454e+06	455675	485	0.485	2.68574	low impact road	485	0.485	2.1038	214	0.214	#REF!	#REF!	#REF!	11	#REF!	11						619
YK36	222	051412	0	4	2011	2007-07-13	195	203	BAIS	2	3	0								5.55454e+06	455675	485	0.485	2.68574	low impact road	485	0.485	2.1038	214	0.214	#REF!	#REF!	#REF!	11	#REF!	11						620
JY20	224	061311	0	41	2011	6/13/11	165	172	CCLO	1	7	1							-	5.5451e+06	464803	587	0.587	2.76864	highway	587	0.587	2.1038	587	0.587	#REF!	#REF!	#REF!	6	#REF!	45						624
JY20	224	061311	0	41	2011	6/13/11	165	175	CCLO	2	3	1								5.5451e+06	464803	587	0.587	2.76864	highway	587	0.587	2.1038	587	0.587	#REF!	#REF!	#REF!	6	#REF!	45						625
JY20	224	061311	0	41	2011	6/13/11	165	177	CCLO	3	2	1								5.5451e+06	464803	587	0.587	2.76864	highway	587	0.587	2.47276	587	0.587	#REF!	#REF!	#REF!	6	#REF!	45						626
JY20	224	061311	0	41	2011	6/13/11	165	182	CCLO	4	5	1								5.5451e+06	464803	587	0.587	2.76864	highway	587	0.587	2.47276	587	0.587	#REF!	#REF!	#REF!	6	#REF!	45						627
JY20	224	061311	0	41	2011	6/13/11	165	187	CCLO	5	5	1								5.5451e+06	464803	587	0.587	2.76864	highway	587	0.587	2.89265	587	0.587	#REF!	#REF!	#REF!	6	#REF!	45						628
LM25	228	362013	13	30	2011	6/28/11	179	185	CCSP	1	6	1							-	5.62049e+06	452295	1135	1.135	3.055	dirt	573	0.573	2.89265	-		#REF!	#REF!	#REF!	4	#REF!	4						629
LM25	228	362013	13	30	2011	6/28/11	179	189	CCSP	2	4	1								5.62049e+06	452295	1135	1.135	3.055	dirt	573	0.573	0.69897	-		#REF!	#REF!	#REF!	4	#REF!	4						630
LM25	228	362013	13	30	2011	6/28/11	179	192	CCSP	3	3	1								5.62049e+06	452295	1135	1.135	3.055	dirt	573	0.573		-		#REF!	#REF!	#REF!	4	#REF!	4						631
LM25	228	362013	13	30	2011	6/28/11	179	197	CCSP	4	5	1								5.62049e+06	452295	1135	1.135	3.055	dirt	573	0.573		-		#REF!	#REF!	#REF!	4	#REF!	4						632
LM25	228	362013	13	30	2011	6/28/11	179	204	CCSP	5	7	1								5.62049e+06	452295	1135	1.135	3.055	dirt	573	0.573	2.03743	-		#REF!	#REF!	#REF!	4	#REF!	4						633
LM26	229	KIPP	10	37	2011	6/29/11	180	187	VESP	1	7	1							-	5.59004e+06	437397	108	0.108	2.03342	dirt	222	0.222	2.03743	1227	1.227	#REF!	#REF!	#REF!	1	#REF!	1						634
LM26	229	KIPP	10	37	2011	6/29/11	180	190	VESP	2	3	1								5.59004e+06	437397	108	0.108	2.03342	dirt	222	0.222	2.03743	1227	1.227	#REF!	#REF!	#REF!	1	#REF!	1						635
LM26	229	KIPP	10	37	2011	6/29/11	180	193	VESP	3	3	1								5.59004e+06	437397	108	0.108	2.03342	dirt	222	0.222	2.42488	1227	1.227	#REF!	#REF!	#REF!	1	#REF!	1						636
LM26	229	KIPP	10	37	2011	6/29/11	180	200	VESP	4	7	1								5.59004e+06	437397	108	0.108	2.03342	dirt	222	0.222	2.42488	1227	1.227	#REF!	#REF!	#REF!	1	#REF!	1						637
LM26	229	KIPP	10	37	2011	6/29/11	180	209	VESP	5	9	1								5.59004e+06	437397	108	0.108	2.03342	dirt	222	0.222	2.42488	1227	1.227	#REF!	#REF!	#REF!	1	#REF!	1						638
YK30	231	061311	0	41	2011	6/13/11	165	172	CCLO	1	7	1							-	5.54328e+06	464457	466	0.466	2.66839	highway	466	0.466	3.14953	1039	1.039	#REF!	#REF!	#REF!	6	#REF!	11						640
YK30	231	061311	0	41	2011	6/13/11	165	175	CCLO	2	3	1								5.54328e+06	464457	466	0.466	2.66839	highway	466	0.466	3.14953	1039	1.039	#REF!	#REF!	#REF!	6	#REF!	11						641
YK30	231	061311	0	41	2011	6/13/11	165	177	CCLO	3	2	1								5.54328e+06	464457	466	0.466	2.66839	highway	466	0.466	3.14953	1039	1.039	#REF!	#REF!	#REF!	6	#REF!	11						642
YK30	231	061311	0	41	2011	6/13/11	165	182	CCLO	4	5	1								5.54328e+06	464457	466	0.466	2.66839	highway	466	0.466	2.04139	1039	1.039	#REF!	#REF!	#REF!	6	#REF!	11						643
YK30	231	061311	0	41	2011	6/13/11	165	187	CCLO	5	5	1								5.54328e+06	464457	466	0.466	2.66839	highway	466	0.466	2.04139	1039	1.039	#REF!	#REF!	#REF!	6	#REF!	11						644
YK31	232	061311	0	41	2011	6/13/11	165	177	CCLO	1	12	1							-	5.54406e+06	465417	996	0.996	2.99826	highway	996	0.996	2.12057	858	0.858	#REF!	#REF!	#REF!	6	#REF!	45						645
YK31	232	061311	0	41	2011	6/13/11	165	182	CCLO	2	5	1								5.54406e+06	465417	996	0.996	2.99826	highway	996	0.996	2.50515	858	0.858	#REF!	#REF!	#REF!	6	#REF!	45						646
YK33	233	KIPP	10	37	2011	6/29/11	180	187	SAVS	1	7	1							-	5.58918e+06	436891	240	0.24	2.38021	low impact road	218	0.218	1.716	1934	1.934	#REF!	#REF!	#REF!	9	#REF!	9						647
YK33	233	KIPP	10	37	2011	6/29/11	180	190	SAVS	2	3	1								5.58918e+06	436891	218	0.218	2.33846	low impact road	218	0.218	1.716	1934	1.934	#REF!	#REF!	#REF!	9	#REF!	9						648
YK33	233	KIPP	10	37	2011	6/29/11	180	193	SAVS	3	3	1								5.58918e+06	436891	218	0.218	2.33846	low impact road	218	0.218	1.716	1934	1.934	#REF!	#REF!	#REF!	9	#REF!	9						649
YK33	233	KIPP	10	37	2011	6/29/11	180	197	SAVS	4	4	1								5.58918e+06	436891	218	0.218	2.33846	low impact road	218	0.218	1.716	1934	1.934	#REF!	#REF!	#REF!	9	#REF!	9						650
YK34	234	KIPP	10	37	2011	6/29/11	180	187	SAVS	1	7	1							-	5.58961e+06	437210	394	0.394	2.5955	highway	124	0.124	1.716	1522	1.522	#REF!	#REF!	#REF!	14	#REF!	14						651
YK37	235	14n23s1812	15	32	2011	7/14/11	195	201	SAVS	1	6	1							-	5.5979e+06	460551	357	0.357	2.55267	dirt	-		1.716	4562	4.562	#REF!	#REF!	#REF!	7	#REF!	7						652
LM10	236	161517	1	43	2011	2011-06-01	153	162	SAVS	1	9	1							-	5.56851e+06	407709	213	0.213	2.32838	gravel	230	0.23	2.80618	-		#REF!	#REF!	#REF!	23	#REF!	23						653
LM10	236	161517	1	43	2011	2011-06-01	153	155	SAVS	2	2	1								5.56851e+06	407709	213	0.213	2.32838	gravel	230	0.23	2.80618	-		#REF!	#REF!	#REF!	23	#REF!	23						654
LM10	236	161517	1	43	2011	2011-06-01	153	162	SAVS	3	9	1								5.56851e+06	407709	213	0.213	2.32838	gravel	230	0.23	2.80618	-		#REF!	#REF!	#REF!	23	#REF!	23						655
LM10	236	161517	1	43	2011	2011-06-01	153	164	SAVS	4	11	1								5.56851e+06	407709	213	0.213	2.32838	gravel	230	0.23	2.80618	-		#REF!	#REF!	#REF!	23	#REF!	23						656
LL71	237	4n9s1516	0	34	2011	2011-07-10	192	196	SAVS	1	4	1							-	5.56514e+06	418529	460	0.46	2.66276	dirt	250	0.25	2.22272	540	0.54	#REF!	#REF!	#REF!	17	#REF!	38		22				657
JY29	238	4n9s1516	0	34	2011	2011-07-10	192	196	SAVS	1	4	1							-	5.56514e+06	418529	953	0.953	2.97909	dirt	241	0.241	2.22272	255	0.255	#REF!	#REF!	#REF!	17	#REF!	38		22				658
JY29	238	4n9s1516	0	34	2011	2011-07-10	192	205	SAVS	2	9	1								5.56514e+06	418529	953	0.953	2.97909	dirt	241	0.241	2.22272	255	0.255	#REF!	#REF!	#REF!	17	#REF!	38		22				659
JY29	238	4n9s1516	0	34	2011	2011-07-10	192	208	SAVS	3	3	1								5.56514e+06	418529	953	0.953	2.97909	dirt	241	0.241	2.8704	255	0.255	#REF!	#REF!	#REF!	17	#REF!	38		22				660
JY27	239	4n9s1516	0	34	2011	2011-07-02	184	188	SAVS	1	4	1							-	5.56514e+06	418529	1652	1.652	3.21801	dirt	485	0.485	2.8704	617	0.617	#REF!	#REF!	#REF!	17	#REF!	38		22				661
JY27	239	4n9s1516	0	34	2011	2011-07-02	184	192	SAVS	2	4	1								5.56514e+06	418529	1652	1.652	3.21801	dirt	485	0.485	2.8704	617	0.617	#REF!	#REF!	#REF!	17	#REF!	38		22				662
JY28	240	4n9s1516	0	34	2011	2011-07-10	192	196	SAVS	1	4	0							-	5.56514e+06	418529	1008	1.008	3.00346	dirt	345	0.345	2.8704	185	0.185	#REF!	#REF!	#REF!	17	#REF!	38		22				663
YK28	241	161517	1	43	2011	2011-06-05	157	162	SAVS	1	5	0							-	5.56851e+06	407709	622	0.622	2.79379	dirt road	852	0.852	2.7356	-		#REF!	#REF!	#REF!	23	#REF!	23						664
YK38	242	331718	5	27	2011	7/15/11	196	203	CCLO	1	7	1							-	5.59233e+06	398678	1054	1.054	3.02284	dirt	211	0.211	2.7356	230	0.23	#REF!	#REF!	#REF!	8	#REF!	8		9				665
YK38	242	331718	5	27	2011	7/15/11	196	211	CCLO	2	8	1								5.59233e+06	398678	1054	1.054	3.02284	dirt	211	0.211	2.7356	230	0.23	#REF!	#REF!	#REF!	8	#REF!	8		9				666
YK38	242	331718	5	27	2011	7/15/11	196	216	CCLO	3	5	1								5.59233e+06	398678	1054	1.054	3.02284	dirt	211	0.211	2.47712	230	0.23	#REF!	#REF!	#REF!	8	#REF!	8		9				667
LL75	243	221718	3	18	2011	7/15/11	196	205	SAVS	1	9	1	0	0	0	0		0	-	5.58989e+06	401195	335	0.335	2.52504	dirt road	700	0.7	2.47712	559	0.559	#REF!	#REF!	#REF!	6	#REF!	23		9				668
LM21	244	221718	3	18	2011	6/13/11	164	174	CCLO	1	10	1	0	0	0	0		0	-	5.58915e+06	400361	805	0.805	2.9058	dirt	543	0.543	2.47712	877	0.877	#REF!	#REF!	#REF!	6	#REF!	36		9				669
LM21	244	221718	3	18	2011	6/13/11	164	175	CCLO	2	1	1	0	0	0	0		0		5.58915e+06	400361	805	0.805	2.9058	dirt	543	0.543	2.30103	877	0.877	#REF!	#REF!	#REF!	6	#REF!	36		9				670
LM21	244	221718	3	18	2011	6/13/11	164	179	CCLO	3	4	1	0	0	0	0		0		5.58915e+06	400361	805	0.805	2.9058	dirt	543	0.543	2.30103	877	0.877	#REF!	#REF!	#REF!	6	#REF!	36		9				671
LM21	244	221718	3	18	2011	6/13/11	164	184	CCLO	4	5	1	0	0	0	0		0		5.58915e+06	400361	805	0.805	2.9058	dirt	543	0.543	2.30103	877	0.877	#REF!	#REF!	#REF!	6	#REF!	36		9				672
LM21	244	221718	3	18	2011	6/13/11	164	185	CCLO	5	1	0								5.58915e+06	400361	805	0.805	2.9058	dirt	543	0.543	2.90146	877	0.877	#REF!	#REF!	#REF!	6	#REF!	36		9				673
YK39	245	331718	5	27	2011	2011-07-15	197	206	VESP	1	9	1							.	5.59244e+06	399888	297	0.297	2.47276	dirt	132	0.132	2.90146	780	0.78	#REF!	#REF!	#REF!	5	#REF!	5		9				674
YK39	245	331718	5	27	2011	2011-07-15	197	212	VESP	2	6	1							.	5.59244e+06	399888	297	0.297	2.47276	dirt	132	0.132	2.90146	780	0.78	#REF!	#REF!	#REF!	5	#REF!	5		9				675
YK39	245	331718	5	27	2011	2011-07-15	197	216	VESP	3	4	1							.	5.59244e+06	399888	297	0.297	2.47276	dirt	132	0.132	2.90146	780	0.78	#REF!	#REF!	#REF!	5	#REF!	5		9				676
YK39	245	331718	5	27	2011	2011-07-15	197	221	VESP	4	5	1							.	5.59244e+06	399888	297	0.297	2.47276	dirt	132	0.132	2.81757	780	0.78	#REF!	#REF!	#REF!	5	#REF!	5		9				677
YK39	245	331718	5	27	2011	2011-07-15	197	222	VESP	5	1	1							.	5.59244e+06	399888	297	0.297	2.47276	dirt	132	0.132	2.81757	780	0.78	#REF!	#REF!	#REF!	5	#REF!	5		9				678
JY34	246	281718	4	38	2011	2007-07-24	206	212	CCLO	1	6	1							100	5.59104e+06	398820	498	0.498	2.69723	dirt	53	0.053	2.81757	-		#REF!	#REF!	#REF!	7	#REF!	7		9				679
JY34	246	281718	4	38	2011	2007-07-24	206	216	CCLO	2	4	1							100	5.59104e+06	398820	498	0.498	2.69723	dirt	53	0.053	2.70672	-		#REF!	#REF!	#REF!	7	#REF!	7		9				680
JY34	246	281718	4	38	2011	2007-07-24	206	221	CCLO	3	5	1							100	5.59104e+06	398820	498	0.498	2.69723	dirt	53	0.053	2.70672	-		#REF!	#REF!	#REF!	7	#REF!	7		9				681
AM40	247	11613	5	2	2011	2007-06-09	161	168	CCLO	1	7	0	0	0	0	1		0	-	5.57473e+06	452408	386	0.386	2.58659	dirt	240	0.24	2.70672	388	0.388	#REF!	#REF!	#REF!	9	#REF!	9		9				682
AM28	248	281611	11	23	2011	2007-06-02	154	159	CCLO	1	5	0	0	0	0	1		0		5.58105e+06	466936	78	0.078	1.89209	low impact road	78	0.078		929	0.929	#REF!	#REF!	#REF!	28	#REF!	28						683
AM35	249	202317	4	17	2011	2007-06-04	156	163	CCLO	1	7	0	0	0	0	1		0		5.64755e+06	405717	944	0.944	2.97497	dirt	-			-		#REF!	#REF!	#REF!	31	#REF!	31						684
AM36	250	202317	4	17	2011	2007-06-04	156	163	SAVS	1	7	0	0	0	0	1		0		5.64837e+06	405681	716	0.716	2.85491	dirt	-			-		#REF!	#REF!	#REF!	8	#REF!	8						685
AM37	251	02s1816/35n1716	7	3	2011	2007-06-05	157	158	SAVS	1	2	1	0	0	0	0		0		5.59223e+06	422657	813	0.813	2.91009	highway	1201	1.201		539	0.539	#REF!	#REF!	#REF!	11	#REF!	11						686
AM37	251	02s1816/35n1716	7	3	2011	2007-06-05	157	162	SAVS	2	4	1	0	0	0	0		0		5.59223e+06	422657	813	0.813	2.91009	highway	1201	1.201	2.68574	539	0.539	#REF!	#REF!	#REF!	11	#REF!	11						687
AM37	251	02s1816/35n1716	7	3	2011	2007-06-05	157	171	SAVS	3	9	1	0	0	0	0		0		5.59223e+06	422657	813	0.813	2.91009	highway	1201	1.201	2.68574	539	0.539	#REF!	#REF!	#REF!	11	#REF!	11						688
AM38	252	02s1816/35n1716	7	3	2011	2007-06-05	157	159	BAIS	1	2	1	0	0	0	0		0		5.59223e+06	422657	647	0.647	2.8109	highway	988	0.988	2.49276	655	0.655	#REF!	#REF!	#REF!	11	#REF!	11						689
AM38	252	02s1816/35n1716	7	3	2011	2007-06-05	157	163	BAIS	2	4	0	0	0	0	0		0		5.59223e+06	422657	647	0.647	2.8109	highway	988	0.988	2.49276	655	0.655	#REF!	#REF!	#REF!	11	#REF!	11						690
AM27	253	361911	10	29	2011	2007-05-30	151	161	unksp	1	10	1	0	0	0	0		0		5.61016e+06	471412	454	0.454	2.65706	dirt	72	0.072	2.49276	221	0.221	#REF!	#REF!	#REF!	4	#REF!	4						691
AM27	253	361911	10	29	2011	2007-05-30	151	165	unksp	2	4	1	0	0	0	0		0		5.61016e+06	471412	454	0.454	2.65706	dirt	72	0.072	2.76864	221	0.221	#REF!	#REF!	#REF!	4	#REF!	4						692
AM27	253	361911	10	29	2011	2007-05-30	151	173	unksp	3	8	1	0	0	0	0		0		5.61016e+06	471412	454	0.454	2.65706	dirt	72	0.072	2.76864	221	0.221	#REF!	#REF!	#REF!	4	#REF!	4						693
AM25	254	361911	10	29	2011	2007-05-30	151	161	SAVS	1	10	1	0	0	0	0		0		5.61156e+06	471925	433	0.433	2.63649	highway	222	0.222	2.76864	480	0.48	#REF!	#REF!	#REF!	5	#REF!	5						694
AM25	254	361911	10	29	2011	2007-05-30	151	165	SAVS	2	4	0	0	0	0	0		0		5.61156e+06	471925	433	0.433	2.63649	highway	222	0.222	2.76864	480	0.48	#REF!	#REF!	#REF!	5	#REF!	5						695
AM20	255	281611	11	23	2011	2007-05-26	147	150	CCLO	1	3	1	0	0	0	0		0		5.58043e+06	468090	268	0.268	2.42813	highway	311	0.311	2.76864	229	0.229	#REF!	#REF!	#REF!	27	#REF!	27						696
AM20	255	281611	11	23	2011	2007-05-26	147	154	CCLO	2	4	0	0	0	0	1		0		5.58043e+06	468090	268	0.268	2.42813	highway	311	0.311	2.75815	229	0.229	#REF!	#REF!	#REF!	27	#REF!	27						697
AM21	256	281611	11	23	2011	2007-05-26	147	150	CCLO	1	3	1	0	0	0	0		0		5.57972e+06	467378	40	0.04	1.60206	gravel road	667	0.667	2.75815	1312	1.312	#REF!	#REF!	#REF!	8	#REF!	8						698
AM21	256	281611	11	23	2011	2007-05-26	147	154	CCLO	2	4	1	0	0	0	0		0		5.57972e+06	467378	40	0.04	1.60206	gravel road	667	0.667	2.75815	1312	1.312	#REF!	#REF!	#REF!	8	#REF!	8						699
AM21	256	281611	11	23	2011	2007-05-26	147	159	CCLO	3	5	1	0	0	0	0		0		5.57972e+06	467378	40	0.04	1.60206	gravel road	667	0.667	2.75815	1312	1.312	#REF!	#REF!	#REF!	8	#REF!	8						700
AM21	256	281611	11	23	2011	2007-05-26	147	163	CCLO	4	4	1	0	0	0	0		0		5.57972e+06	467378	40	0.04	1.60206	gravel road	667	0.667	2.75815	1312	1.312	#REF!	#REF!	#REF!	8	#REF!	8						701
AM21	256	281611	11	23	2011	2007-05-26	147	167	CCLO	5	4	1	0	0	0	0		0		5.57972e+06	467378	40	0.04	1.60206	gravel road	667	0.667	2.34635	1312	1.312	#REF!	#REF!	#REF!	8	#REF!	8						702
AM21	256	281611	11	23	2011	2007-05-26	147	173	CCLO	6	6	1	0	0	0	0		0		5.57972e+06	467378	40	0.04	1.60206	gravel road	667	0.667	2.34635	1312	1.312	#REF!	#REF!	#REF!	8	#REF!	8						703
AM22	257	061911	10	6	2011	2007-05-29	150	157	SAVS	1	7	1	0	0	0	0		0		5.60367e+06	463277	65	0.065	1.81291	dirt	146	0.146	2.34635	503	0.503	#REF!	#REF!	#REF!	0	#REF!	0		6				704
AM22	257	061911	10	6	2011	2007-05-29	150	161	SAVS	2	4	1	0	0	0	0		0		5.60367e+06	463277	65	0.065	1.81291	dirt	146	0.146	2.34635	503	0.503	#REF!	#REF!	#REF!	0	#REF!	0		6				705
AM22	257	061911	10	6	2011	2007-05-29	150	162	SAVS	3	1	1	0	0	0	0		0		5.60367e+06	463277	65	0.065	1.81291	dirt	146	0.146	2.34635	503	0.503	#REF!	#REF!	#REF!	0	#REF!	0		6				706
AM22	257	061911	10	6	2011	2007-05-29	150	165	SAVS	4	3	0	0	0	0	0		1		5.60367e+06	463277	65	0.065	1.81291	dirt	146	0.146	2.66839	503	0.503	#REF!	#REF!	#REF!	0	#REF!	0		6				707
AM23	258	061911	10	6	2011	2007-05-29	150	157	WEME	1	7	1	0	0	0	0		0		5.60373e+06	464249	121	0.121	2.08279	gravel	41	0.041	2.66839	473	0.473	#REF!	#REF!	#REF!	31	#REF!	31		5				708
AM19	259	101714	6	7	2011	2007-05-18	139	149	SAVS	1	10	1	0	0	0	0		0		5.58554e+06	439623	548	0.548	2.73878	dirt	753	0.753	2.66839	-		#REF!	#REF!	#REF!	14	#REF!	14						709
AM19	259	101714	6	7	2011	2007-05-18	139	154	SAVS	2	5	1	0	0	0	0		0		5.58554e+06	439623	548	0.548	2.73878	dirt	753	0.753	2.66839	-		#REF!	#REF!	#REF!	14	#REF!	14						710
AM19	259	101714	6	7	2011	2007-05-18	139	161	SAVS	3	7	1	0	0	0	0		0		5.58554e+06	439623	548	0.548	2.73878	dirt	753	0.753	2.66839	-		#REF!	#REF!	#REF!	14	#REF!	14						711
AM29	260	151718	4	12	2011	2007-06-03	155	161	SAVS	1	6	1	0	0	0	0		0		5.5875e+06	401191	521	0.521	2.71684	highway	204	0.204	2.99826	664	0.664	#REF!	#REF!	#REF!	6	#REF!	6		9				712
AM29	260	151718	4	12	2011	2007-06-03	155	164	SAVS	2	3	1	0	0	0	0		0		5.5875e+06	401191	521	0.521	2.71684	highway	204	0.204	2.99826	664	0.664	#REF!	#REF!	#REF!	6	#REF!	6		9				713
AM29	260	151718	4	12	2011	2007-06-03	155	171	SAVS	3	7	0	0	0	0	0		1		5.5875e+06	401191	521	0.521	2.71684	highway	204	0.204	2.33846	664	0.664	#REF!	#REF!	#REF!	6	#REF!	6		9				714
AM31	261	26w27e1718	0	22	2011	2007-06-03	155	161	CCLO	1	6	1	0	0	0	0		0		5.59015e+06	402296	36	0.036	1.5563	dirt	360	0.36	2.33846	328	0.328	#REF!	#REF!	#REF!	6	#REF!	8		9				715
AM31	261	26w27e1718	0	22	2011	2007-06-03	155	164	CCLO	2	3	1	0	0	0	0		0		5.59015e+06	402296	36	0.036	1.5563	dirt	360	0.36	2.33846	328	0.328	#REF!	#REF!	#REF!	6	#REF!	8		9				716
AM31	261	26w27e1718	0	22	2011	2007-06-03	155	172	CCLO	3	8	0	0	0	0	0		0		5.59015e+06	402296	36	0.036	1.5563	dirt	360	0.36	2.33846	328	0.328	#REF!	#REF!	#REF!	6	#REF!	8		9				717
AM32	262	26w27e1718	0	22	2011	2007-06-03	155	161	CCLO	1	6	0	0	0	0	1		0		5.59015e+06	402296	301	0.301	2.47857	dirt	262	0.262	2.09342	253	0.253	#REF!	#REF!	#REF!	6	#REF!	8		9				718
JR29	263	221718	3	18	2011	2007-06-22	174	179	CCLO	1	5	1	0	0	0	0		0		5.59013e+06	401145	80	0.08	1.90309	dirt road	926	0.926		250	0.25	#REF!	#REF!	#REF!	6	#REF!	6		9				719
JR29	263	221718	3	18	2011	2007-06-22	174	183	CCLO	2	4	1	0	0	0	0		0		5.59013e+06	401145	80	0.08	1.90309	dirt road	926	0.926	2.36173	250	0.25	#REF!	#REF!	#REF!	6	#REF!	6		9				720
JR29	263	221718	3	18	2011	2007-06-22	174	186	CCLO	3	3	1	0	0	0	0		0		5.59013e+06	401145	80	0.08	1.90309	dirt road	926	0.926	2.36173	250	0.25	#REF!	#REF!	#REF!	6	#REF!	6		9				721
JR29	263	221718	3	18	2011	2007-06-22	174	190	CCLO	4	4	0	0	0	0	0		1		5.59013e+06	401145	80	0.08	1.90309	dirt road	926	0.926	2.36173	250	0.25	#REF!	#REF!	#REF!	6	#REF!	6		9				722
JY23	264	281611	11	23	2011	2007-06-26	178	181	CCLO	1	3	1	0	0	0	0		0		5.58044e+06	467182	294	0.294	2.46835	low impact road	114	0.114	2.36173	679	0.679	#REF!	#REF!	#REF!	37	#REF!	37						723
JY06	265	281611	11	23	2011	2007-05-22	143	147	CCLO	1	4	0	0	0	0	0		1		5.58044e+06	466462	164	0.164	2.21484	gravel	132	0.132	2.39794	1041	1.041	#REF!	#REF!	#REF!	31	#REF!	31						728
JY01	266	281611	11	23	2011	2007-05-12	133	139	CCLO	1	6	1	0	0	0	0		0		5.58106e+06	467120	373	0.373	2.57171	highway	178	0.178	2.38202	572	0.572	#REF!	#REF!	#REF!	27	#REF!	27						729
JY01	266	281611	11	23	2011	2007-05-12	133	147	CCLO	2	8	1	0	0	0	0		0		5.58106e+06	467120	373	0.373	2.57171	highway	178	0.178	2.38202	572	0.572	#REF!	#REF!	#REF!	27	#REF!	27						730
JY01	266	281611	11	23	2011	2007-05-12	133	150	CCLO	3	3	0	0	0	0	0		1		5.58106e+06	467120	373	0.373	2.57171	highway	178	0.178	2.38202	572	0.572	#REF!	#REF!	#REF!	27	#REF!	27						731
JY24	267	221718	3	18	2011	2007-06-27	179	184	CCLO	1	5	1	0	0	0	0		0		5.58989e+06	401195	335	0.335	2.52504	dirt road	528	0.528	2.68574	663	0.663	#REF!	#REF!	#REF!	6	#REF!	23		9				732
JY24	267	221718	3	18	2011	2007-06-27	179	186	CCLO	2	2	1	0	0	0	0		0		5.58989e+06	401195	335	0.335	2.52504	dirt road	528	0.528	2.68574	663	0.663	#REF!	#REF!	#REF!	6	#REF!	23		9				733
JY24	267	221718	3	18	2011	2007-06-27	179	190	CCLO	3	4	1	0	0	0	0		0		5.58989e+06	401195	335	0.335	2.52504	dirt road	528	0.528	2.53782	663	0.663	#REF!	#REF!	#REF!	6	#REF!	23		9				734
JY24	267	221718	3	18	2011	2007-06-27	179	205	CCLO	4	15	0	0	0	0	0		1		5.58989e+06	401195	335	0.335	2.52504	dirt road	528	0.528	2.93044	663	0.663	#REF!	#REF!	#REF!	6	#REF!	23		9				735
JY10	268	131816	8	40	2011	2007-05-28	149	152	WEME	1	3	0	0	0	0	0		1		5.59697e+06	424331	12	0.012	1.07918	dirt	804	0.804	2.32428	631	0.631	#REF!	#REF!	#REF!	13	#REF!	13		3				736
LL64	270	TILLEY	7	31	2011	2007-07-03	185	188	SAVS	1	3	1	0	0	0	0		0		5.59792e+06	457283	140	0.14	2.14613	dirt	129	0.129	2.32428	1615	1.615	#REF!	#REF!	#REF!	7	#REF!	7						739
LL64	270	TILLEY	7	31	2011	2007-07-03	185	198	SAVS	2	10	0	0	0	0	1		0		5.59792e+06	457283	140	0.14	2.14613	dirt	129	0.129	2.32428	1615	1.615	#REF!	#REF!	#REF!	7	#REF!	7						740
LL48	271	051412	0	4	2011	2007-05-30	151	156	unksp	1	5	0	0	0	0	1		0		5.55454e+06	455675	617	0.617	2.79029	dirt	311	0.311	2.8451	1019	1.019	#REF!	#REF!	#REF!	11	#REF!	11						741
LL49	272	051412	0	4	2011	2007-05-30	151	156	CCLO	1	5	0	0	0	0	0		0		5.55454e+06	455675	503	0.503	2.70157	dirt	30	0.03	2.7348	1239	1.239	#REF!	#REF!	#REF!	11	#REF!	11						742
LL40	273	121817	7	10	2011	2007-05-21	142	148	CCLO	1	6	1	0	0	0	0		0		5.59481e+06	413758	744	0.744	2.87157	gravel	38	0.038	2.7348	1248	1.248	#REF!	#REF!	#REF!	11	#REF!	11						743
LL40	273	121817	7	10	2011	2007-05-21	142	152	CCLO	2	4	0	0	0	0	0		1		5.59481e+06	413758	744	0.744	2.87157	gravel	38	0.038	2.7348	1248	1.248	#REF!	#REF!	#REF!	11	#REF!	11						744
LL38	274	121817	7	10	2011	2007-05-21	142	148	CCLO	1	6	1	0	0	0	0		0		5.59504e+06	413969	919	0.919	2.96332	gravel	93	0.093	2.7348	1112	1.112	#REF!	#REF!	#REF!	11	#REF!	11						745
LL38	274	121817	7	10	2011	2007-05-21	142	152	CCLO	2	4	1	0	0	0	0		0		5.59504e+06	413969	919	0.919	2.96332	gravel	93	0.093	2.7348	1112	1.112	#REF!	#REF!	#REF!	11	#REF!	11						746
LL38	274	121817	7	10	2011	2007-05-21	142	157	CCLO	3	5	0	0	0	0	0		0		5.59504e+06	413969	919	0.919	2.96332	gravel	93	0.093	2.12057	1112	1.112	#REF!	#REF!	#REF!	11	#REF!	11						747
LL39	275	121817	7	10	2011	2007-05-21	142	148	CCLO	1	6	1	0	0	0	0		0		5.59522e+06	413418	463	0.463	2.66558	gravel	221	0.221	2.12057	1432	1.432	#REF!	#REF!	#REF!	8	#REF!	8						748
LL39	275	121817	7	10	2011	2007-05-21	142	152	CCLO	2	4	1	0	0	0	0		0		5.59522e+06	413418	463	0.463	2.66558	gravel	221	0.221	2.12057	1432	1.432	#REF!	#REF!	#REF!	8	#REF!	8						749
LL39	275	121817	7	10	2011	2007-05-21	142	157	CCLO	3	5	1	0	0	0	0		0		5.59522e+06	413418	463	0.463	2.66558	gravel	221	0.221	2.12057	1432	1.432	#REF!	#REF!	#REF!	8	#REF!	8						750
LL36	276	281611	11	23	2011	2007-05-18	139	143	CCLO	1	4	0	0	0	0	0		1		5.57972e+06	467378	92	0.092	1.96379	low impact road	92	0.092	2.12057	1268	1.268	#REF!	#REF!	#REF!	8	#REF!	8						751
LM27	277	221718	3	18	2011	2007-07-01	183	186	CCLO	1	3	1	0	0	0	0		0		5.5889e+06	401460	707	0.707	2.84942	dirt	558	0.558	1.72428	942	0.942	#REF!	#REF!	#REF!	6	#REF!	6		9				752
LM27	277	221718	3	18	2011	2007-07-01	183	190	CCLO	2	4	1	0	0	0	0		0		5.5889e+06	401460	707	0.707	2.84942	dirt	558	0.558	1.72428	942	0.942	#REF!	#REF!	#REF!	6	#REF!	6		9				753
LM7	279	061911	10	6	2011	2007-05-29	150	157	SAVS	1	7	1	0	0	0	0		0		5.60337e+06	463771	665	0.665	2.82282	dirt	252	0.252	1.72428	127	0.127	#REF!	#REF!	#REF!	5	#REF!	5		3				756
LM3	280	321611	9	26	2011	2007-05-22	143	150	CCLO	1	7	1	0	0	0	0		0		5.582e+06	466472	70	0.07	1.8451	gravel	-		2.38021	509	0.509	#REF!	#REF!	#REF!	27	#REF!	27						757
LM3	280	321611	9	26	2011	2007-05-22	143	154	CCLO	2	4	1	0	0	0	0		0		5.582e+06	466472	70	0.07	1.8451	gravel	-		1.89209	509	0.509	#REF!	#REF!	#REF!	27	#REF!	27						758
LM3	280	321611	9	26	2011	2007-05-22	143	159	CCLO	3	5	1	0	0	0	0		0		5.582e+06	466472	70	0.07	1.8451	gravel	-			509	0.509	#REF!	#REF!	#REF!	27	#REF!	27						759
LM3	280	321611	9	26	2011	2007-05-22	143	163	CCLO	4	4	1	0	0	0	0		0		5.582e+06	466472	70	0.07	1.8451	gravel	-			509	0.509	#REF!	#REF!	#REF!	27	#REF!	27						760
LM3	280	321611	9	26	2011	2007-05-22	143	167	CCLO	5	4	1	0	0	0	0		0		5.582e+06	466472	70	0.07	1.8451	gravel	-		3.07954	509	0.509	#REF!	#REF!	#REF!	27	#REF!	27						761
LM2	281	321611	9	26	2011	2007-05-22	143	150	CCLO	1	7	1	0	0	0	0		0		5.58206e+06	465526	47	0.047	1.6721	dirt	-		3.07954	612	0.612	#REF!	#REF!	#REF!	8	#REF!	8						762
YK40	282	101818	3	8	2011	2007-07-23	205	211	CCSP	1	6	1	0	0	0	0		0		5.59558e+06	400504	839	0.839	2.92376	dirt	455	0.455	3.07954	502	0.502	#REF!	#REF!	#REF!	7	#REF!							763
YK40	282	101818	3	8	2011	2007-07-23	205	215	CCSP	2	4	1	0	0	0	0		0		5.59558e+06	400504	839	0.839	2.92376	dirt	455	0.455	2.99476	502	0.502	#REF!	#REF!	#REF!	7	#REF!							764
YK32	283	221718	3	18	2011	2007-06-22	174	175	BAIS	1	1	1	0	0	0	0		0		5.58989e+06	401195	1101	1.101	3.04179	dirt	445	0.445	2.99476	949	0.949	#REF!	#REF!	#REF!	6	#REF!	23		9				765
YK32	283	221718	3	18	2011	2007-06-22	174	179	BAIS	2	4	1	0	0	0	0		0		5.58989e+06	401195	1101	1.101	3.04179	dirt	445	0.445	1.85733	949	0.949	#REF!	#REF!	#REF!	6	#REF!	23		9				766
YK32	283	221718	3	18	2011	2007-06-22	174	183	BAIS	3	4	1	0	0	0	0		0		5.58989e+06	401195	1101	1.101	3.04179	dirt	445	0.445	1.85733	949	0.949	#REF!	#REF!	#REF!	6	#REF!	23		9				767
YK32	283	221718	3	18	2011	2007-06-22	174	186	BAIS	4	3	1	0	0	0	0		0		5.58989e+06	401195	1101	1.101	3.04179	dirt	445	0.445	1.85733	949	0.949	#REF!	#REF!	#REF!	6	#REF!	23		9				768
YK32	283	221718	3	18	2011	2007-06-22	174	190	BAIS	5	4	1	0	0	0	0		0		5.58989e+06	401195	1101	1.101	3.04179	dirt	445	0.445	2.34635	949	0.949	#REF!	#REF!	#REF!	6	#REF!	23		9				769
YK32	283	221718	3	18	2011	2007-06-22	174	196	BAIS	6	6	1	0	0	0	0		0		5.58989e+06	401195	1101	1.101	3.04179	dirt	445	0.445	2.34635	949	0.949	#REF!	#REF!	#REF!	6	#REF!	23		9				770
YK16	284	11613	5	2	2011	2007-05-19	140	149	CCLO	1	9	1	0	0	0	0		0	-	5.57375e+06	452218	263	0.263	2.41996	dirt	85	0.085	2.49276	1161	1.161	#REF!	#REF!	#REF!	33	#REF!	33		9				771
YK16	284	11613	5	2	2011	2007-05-19	140	154	CCLO	2	5	0	0	0	0	0		0	-	5.57375e+06	452218	263	0.263	2.41996	dirt	85	0.085	2.49276	1161	1.161	#REF!	#REF!	#REF!	33	#REF!	33		9				772
CHH10	287	241912	9	21	2012	2012-05-30	152	154	BAIS	1	2	1	0	0	0	0		0				946	0.946	2.97589	dirt	275	0.275	2.82413	1354	1.354	103	0.103	2.01284	9								777
CHH10	287	241912	9	21	2012	2012-05-30	152	157	BAIS	2	3	1	0	0	0	0		0				946	0.946	2.97589	dirt	275	0.275	2.82413	1354	1.354	103	0.103	2.01284	9								778
CHH10	287	241912	9	21	2012	2012-05-30	152	160	BAIS	3	3	1	0	0	0	0		0				946	0.946	2.97589	dirt	275	0.275	2.82413	1354	1.354	103	0.103	2.01284	9								779
CHH10	287	241912	9	21	2012	2012-05-30	152	164	BAIS	4	4	1	0	0	0	0		0				946	0.946	2.97589	dirt	275	0.275	2.82413	1354	1.354	103	0.103	2.01284	9								780
CHH11	288	241912	9	21	2012	2012-05-30	152	154	VESP	1	2	1	0	0	0	0		0				1280	1.28	3.10721	dirt	165	0.165	2.82413	1531	1.531	223	0.223	2.3483	36								781
CHH11	288	241912	9	21	2012	2012-05-30	152	157	VESP	2	3	1	0	0	0	0		0				1280	1.28	3.10721	dirt	165	0.165	2.82413	1531	1.531	223	0.223	2.3483	36								782
CHH11	288	241912	9	21	2012	2012-05-30	152	160	VESP	3	3	1	0	0	0	0		0				1280	1.28	3.10721	dirt	165	0.165	2.16435	1531	1.531	223	0.223	2.3483	36								783
CHH11	288	241912	9	21	2012	2012-05-30	152	164	VESP	4	4	1	0	0	0	0		0				1280	1.28	3.10721	dirt	165	0.165	2.16435	1531	1.531	223	0.223	2.3483	36								784
CHH11	288	241912	9	21	2012	2012-05-30	152	168	VESP	5	3	1	0	0	0	0		0				1280	1.28	3.10721	dirt	165	0.165	2.16435	1531	1.531	223	0.223	2.3483	36								785
CHH11	288	241912	9	21	2012	2012-05-30	152	170	VESP	6	2	1	0	0	0	0		0				1280	1.28	3.10721	dirt	165	0.165	2.16435	1531	1.531	223	0.223	2.3483	36								786
CHH11	288	241912	9	21	2012	2012-05-30	152	175	VESP	7	5	1	0	0	0	0		0				1280	1.28	3.10721	dirt	165	0.165	1.61278	1531	1.531	223	0.223	2.3483	36								787
CHH12	289	301911	4	46	2012	2012-05-31	153	157	SAVS	1	4	1	0	0	0	0		0				276	0.276	2.44091	dirt	616	0.616	2.87679	1609	1.609	562	0.562	2.74974	36								788
CHH12	289	301911	4	46	2012	2012-05-31	153	160	SAVS	2	3	1	0	0	0	0		0				276	0.276	2.44091	dirt	616	0.616	2.87679	1609	1.609	562	0.562	2.74974	36								789
CHH12	289	301911	4	46	2012	2012-05-31	153	163	SAVS	3	3	1	0	0	0	0		0				276	0.276	2.44091	dirt	616	0.616	2.87679	1609	1.609	562	0.562	2.74974	36								790
CHH12	289	301911	4	46	2012	2012-05-31	153	167	SAVS	4	4	1	0	0	0	0		0				276	0.276	2.44091	dirt	616	0.616	2.30963	1609	1.609	562	0.562	2.74974	36								791
CHH13	290	301911	4	46	2012	2012-05-31	153	157	SAVS	1	4	1	0	0	0	0		0				992	0.992	2.99651	dirt	80	0.08	2.30963	2411	2.411	316	0.316	2.49969	36								792
CHH13	290	301911	4	46	2012	2012-05-31	153	160	SAVS	2	3	1	0	0	0	0		0				992	0.992	2.99651	dirt	80	0.08	2.30963	2411	2.411	316	0.316	2.49969	36								793
CHH13	290	301911	4	46	2012	2012-05-31	153	164	SAVS	3	4	1	0	0	0	0		0				992	0.992	2.99651	dirt	80	0.08	2.5563	2411	2.411	316	0.316	2.49969	36								794
CHH13	290	301911	4	46	2012	2012-05-31	153	167	SAVS	4	3	1	0	0	0	0		0				992	0.992	2.99651	dirt	80	0.08	2.5563	2411	2.411	316	0.316	2.49969	36								795
CHH13	290	301911	4	46	2012	2012-05-31	153	169	SAVS	5	2	1	0	0	0	0		0				992	0.992	2.99651	dirt	80	0.08	2.5563	2411	2.411	316	0.316	2.49969	36								796
CHH14	291	301911	4	46	2012	2012-05-31	153	157	BAIS	1	4	1	0	0	0	0		0				832	0.832	2.92012	dirt	65	0.065	2.4183	2115	2.115	177	0.177	2.24797	6								797
CHH14	291	301911	4	46	2012	2012-05-31	153	160	BAIS	2	3	1	0	0	0	0		0				832	0.832	2.92012	dirt	65	0.065	2.96661	2115	2.115	177	0.177	2.24797	6								798
CHH14	291	301911	4	46	2012	2012-05-31	153	164	BAIS	3	4	1	0	0	0	0		0				832	0.832	2.92012	dirt	65	0.065	2.96661	2115	2.115	177	0.177	2.24797	6								799
CHH15	292	301911	4	46	2012	2012-05-31	153	157	SAVS	1	4	1	0	0	0	0		0				785	0.785	2.89487	dirt	112	0.112	2.96661	2077	2.077	238	0.238	2.37658	12								800
CHH15	292	301911	4	46	2012	2012-05-31	153	160	SAVS	2	3	1	0	0	0	0		0				785	0.785	2.89487	dirt	112	0.112	2.96661	2077	2.077	238	0.238	2.37658	12								801
CHH15	292	301911	4	46	2012	2012-05-31	153	160	SAVS	3	4	1	0	0	0	0		0				785	0.785	2.89487	dirt	112	0.112	2.0569	2077	2.077	238	0.238	2.37658	12								802
CHH16	293	11613	5	2	2012	2012-06-01	154	157	SAVS	1	3	0	0	0	0	5	0	0				176	0.176	2.24551	dirt	159	0.159	2.0569	1073	1.073	277	0.277	2.44248	34								803
CHH17	294	301911	4	46	2012	2012-06-07	160	164	SAVS	1	4	1	0	0	0	0		0				48	0.048	1.68124	dirt	848	0.848	2.0569	1394	1.394	792	0.792	2.89873	36								804
CHH17	294	301911	4	46	2012	2012-06-07	160	167	SAVS	2	3	1	0	0	0	0		0				48	0.048	1.68124	dirt	848	0.848	2.0569	1394	1.394	792	0.792	2.89873	36								805
CHH17	294	301911	4	46	2012	2012-06-07	160	169	SAVS	3	2	1	0	0	0	0		0				48	0.048	1.68124	dirt	848	0.848	2.0569	1394	1.394	792	0.792	2.89873	36								806
CHH17	294	301911	4	46	2012	2012-06-07	160	173	SAVS	4	4	1	0	0	0	0		0				48	0.048	1.68124	dirt	848	0.848	2.12057	1394	1.394	792	0.792	2.89873	36								807
CHH19	296	201512	4	16	2012	2012-06-14	167	174	CCLO	1	7	1	0	0	0	0		0				757	0.757	2.8791	dirt	50	0.05	2.25042	599	0.599	247	0.247	2.3927	9								811
CHH19	296	201512	4	16	2012	2012-06-14	167	177	CCLO	2	3	1	0	0	0	0		0				757	0.757	2.8791	dirt	50	0.05	2.25042	599	0.599	247	0.247	2.3927	9								812
CHH2	297	051412	0	4	2012	2012-05-18	140	144	WEME	1	4	1	0	0	0	0		0				457	0.457	2.65992	low impact road	457	0.457	2.25042	853	0.853	510	0.51	2.70757	11								813
CHH2	297	051412	0	4	2012	2012-05-18	140	147	WEME	2	3	1	0	0	0	0		0				457	0.457	2.65992	low impact road	457	0.457	2.72263	853	0.853	510	0.51	2.70757	11								814
CHH2	297	051412	0	4	2012	2012-05-18	140	151	WEME	3	4	1	0	0	0	0		0				457	0.457	2.65992	low impact road	457	0.457	2.72263	853	0.853	510	0.51	2.70757	11								815
CHH2	297	051412	0	4	2012	2012-05-18	140	152	WEME	4	1	1	0	0	0	0		0				457	0.457	2.65992	low impact road	457	0.457	2.72263	853	0.853	510	0.51	2.70757	11								816
CHH2	297	051412	0	4	2012	2012-05-18	140	154	WEME	5	2	1	0	0	0	0		0				457	0.457	2.65992	low impact road	457	0.457	2.72263	853	0.853	510	0.51	2.70757	11								817
CHH2	297	051412	0	4	2012	2012-05-18	140	157	WEME	6	3	1	0	0	0	0		0				457	0.457	2.65992	low impact road	457	0.457	2.90526	853	0.853	510	0.51	2.70757	11								818
CHH2	297	051412	0	4	2012	2012-05-18	140	160	WEME	7	3	1	0	0	0	0		0				457	0.457	2.65992	low impact road	457	0.457	2.5966	853	0.853	510	0.51	2.70757	11								819
CHH2	297	051412	0	4	2012	2012-05-18	140	164	WEME	8	4	1	0	0	0	0		0				457	0.457	2.65992	low impact road	457	0.457	2.5966	853	0.853	510	0.51	2.70757	11								820
CHH20	298	11613	5	2	2012	2012-06-16	169	173	BAIS	1	4	1	0	0	0	0	0	0				1011	1.011	3.00475	dirt	89	0.089	2.11059	626	0.626	277	0.277	2.44248	17								821
CHH20	298	11613	5	2	2012	2012-06-16	169	177	BAIS	2	4	1	0	0	0	0	0	0				1011	1.011	3.00475	dirt	89	0.089	2.11059	626	0.626	277	0.277	2.44248	17								822
CHH20	298	11613	5	2	2012	2012-06-16	169	181	BAIS	3	4	1	0	0	0	0	0	0				1011	1.011	3.00475	dirt	89	0.089	2.49276	626	0.626	277	0.277	2.44248	17								823
CHH20	298	11613	5	2	2012	2012-06-16	169	185	BAIS	4	4	1	0	0	0	0	0	0				1011	1.011	3.00475	dirt	89	0.089	1.47712	626	0.626	277	0.277	2.44248	17								824
CHH20	298	11613	5	2	2012	2012-06-16	169	188	BAIS	5	3	1	0	0	0	3	0	0				1011	1.011	3.00475	dirt	89	0.089	1.57978	626	0.626	277	0.277	2.44248	17								825
CHH20	298	11613	5	2	2012	2012-06-16	169	192	BAIS	6	4	1	0	0	0	0	0	0				1011	1.011	3.00475	dirt	89	0.089	1.57978	626	0.626	277	0.277	2.44248	17								826
CHH20	298	11613	5	2	2012	2012-06-16	169	195	BAIS	7	3	1	0	0	0	0	0	0				1011	1.011	3.00475	dirt	89	0.089	1.96848	626	0.626	277	0.277	2.44248	17								827
CHH21	299	26w27e1718	0	22	2012	2012-06-20	174	178	CCLO	1	4	1	0	0	0	0		0				973	0.973	2.98811	dirt	672	0.672	1.96848	515	0.515	1284	1.284	3.10857	6								828
CHH21	299	26w27e1718	0	22	2012	2012-06-20	174	182	CCLO	2	4	1	0	0	0	0		0				973	0.973	2.98811	dirt	672	0.672	1.96848	515	0.515	1284	1.284	3.10857	6								829
CHH21	299	26w27e1718	0	22	2012	2012-06-20	174	186	CCLO	3	4	1	0	0	0	1		0				973	0.973	2.98811	dirt	672	0.672	2.34439	515	0.515	1284	1.284	3.10857	6								830
CHH21	299	26w27e1718	0	22	2012	2012-06-20	174	188	CCLO	4	2	1	0	0	0	0		0				973	0.973	2.98811	dirt	672	0.672	2.34439	515	0.515	1284	1.284	3.10857	6								831
CHH21	299	26w27e1718	0	22	2012	2012-06-20	174	190	CCLO	5	2	1	0	0	0	0		0				973	0.973	2.98811	dirt	672	0.672	2.34439	515	0.515	1284	1.284	3.10857	6								832
CHH21	299	26w27e1718	0	22	2012	2012-06-20	174	194	CCLO	6	4	1	0	0	0	0		0				973	0.973	2.98811	dirt	672	0.672	1.96379	515	0.515	1284	1.284	3.10857	6								833
CHH21	299	26w27e1718	0	22	2012	2012-06-20	174	196	CCLO	7	2	1	0	0	0	0		0				973	0.973	2.98811	dirt	672	0.672	2.74663	515	0.515	285	0.285	2.45484	14								834
CHH23	300	131816	8	40	2012	2012-06-22	176	179	SAVS	1	3	1	0	0	0	0	0	0				1013	1.013	3.00561	dirt	1161	1.161	2.74663	1383	1.383	229	0.229	2.35984	8								835
CHH23	300	131816	8	40	2012	2012-06-22	176	183	SAVS	2	4	1	0	0	0	0	0	0				1013	1.013	3.00561	dirt	1161	1.161		1383	1.383	229	0.229	2.35984	8								836
CHH23	300	131816	8	40	2012	2012-06-22	176	186	SAVS	3	3	1	0	0	0	0	1	1				1013	1.013	3.00561	dirt	1161	1.161		1383	1.383	229	0.229	2.35984	8								837
CHH23	300	131816	8	40	2012	2012-06-22	176	189	SAVS	4	3	1	0	0	0	0	0	0				1013	1.013	3.00561	dirt	1161	1.161	2.4014	1383	1.383	229	0.229	2.35984	8								838
CHH23	300	131816	8	40	2012	2012-06-22	176	193	SAVS	5	4	1	0	0	0	0	0	0				1013	1.013	3.00561	dirt	1161	1.161		1383	1.383	229	0.229	2.35984	8								839
CHH24	301	131816	8	40	2012	2012-06-22	176	179	SAVS	1	3	1	0	0	0	0	0	0				943	0.943	2.97451	dirt	1222	1.222		1375	1.375	170	0.17	2.23045	8								840
CHH24	301	131816	8	40	2012	2012-06-22	177	181	SAVS	2	4	1	0	0	0	0	0	0				943	0.943	2.97451	dirt	1222	1.222		1375	1.375	170	0.17	2.23045	8								841
CHH24	301	131816	8	40	2012	2012-06-22	176	184	SAVS	3	3	1	0	0	0	0	0	0				943	0.943	2.97451	dirt	1222	1.222		1375	1.375	170	0.17	2.23045	8								842
CHH24	301	131816	8	40	2012	2012-06-22	178	188	SAVS	4	3	1	0	0	0	0	0	0				943	0.943	2.97451	dirt	1222	1.222		1375	1.375	170	0.17	2.23045	8								843
CHH24	301	131816	8	40	2012	2012-06-22	176	193	SAVS	5	4	1	0	0	0	0	0	0				943	0.943	2.97451	dirt	1222	1.222		1375	1.375	170	0.17	2.23045	8								844
CHH25	302	11613	5	2	2012	2012-06-24	178	182	SAVS	1	4	1	0	0	0	0	0	0				621	0.621	2.79309	dirt	494	0.494	2.65801	753	0.753	397	0.397	2.59879	10								845
CHH25	302	11613	5	2	2012	2012-06-24	178	186	SAVS	2	4	1	0	0	0	0	0	0				621	0.621	2.79309	dirt	494	0.494	2.65801	753	0.753	397	0.397	2.59879	10								846
CHH25	302	11613	5	2	2012	2012-06-24	178	189	SAVS	3	3	1	0	0	0	0	0	0				621	0.621	2.79309	dirt	494	0.494	2.64836	753	0.753	397	0.397	2.59879	10								847
CHH25	302	11613	5	2	2012	2012-06-24	178	193	SAVS	4	4	1	0	0	0	0	0	0				621	0.621	2.79309	dirt	494	0.494	2.64836	753	0.753	397	0.397	2.59879	10								848
CHH25	302	11613	5	2	2012	2012-06-24	178	196	SAVS	5	3	0	0	0	0	4	0	0				621	0.621	2.79309	dirt	494	0.494	2.64836	753	0.753	397	0.397	2.59879	10								849
CHH26	303	26w27e1718	0	22	2012	2012-06-25	179	182	BAIS	1	3	1	0	0	0	4	0	0				1017	1.017	3.00732	dirt	497	0.497	2.64836	513	0.513	465	0.465	2.66745	7								850
CHH26	303	26w27e1718	0	22	2012	2012-06-25	179	186	BAIS	2	4	1	0	0	0	4	0	0				1017	1.017	3.00732	dirt	497	0.497	2.64836	513	0.513	465	0.465	2.66745	7								851
CHH26	303	26w27e1718	0	22	2012	2012-06-25	179	188	BAIS	3	2	1	0	0	0	4	0	0				1017	1.017	3.00732	dirt	497	0.497	2.64836	513	0.513	465	0.465	2.66745	7								852
CHH26	303	26w27e1718	0	22	2012	2012-06-25	179	190	BAIS	4	2	1	0	0	0	4	0	0				1017	1.017	3.00732	dirt	497	0.497	1.92942	513	0.513	465	0.465	2.66745	7								853
CHH27	304	331718	5	27	2012	2012-06-25	179	182	VESP	1	3	1	0	0	0	0	0	0				1012	1.012	3.00518	dirt	262	0.262	1.92942	168	0.168	206	0.206	2.31387	9								854
CHH27	304	331718	5	27	2012	2012-06-25	179	186	VESP	2	4	1	0	0	0	0	0	0				1012	1.012	3.00518	dirt	262	0.262	2.47276	168	0.168	206	0.206	2.31387	9								855
CHH27	304	331718	5	27	2012	2012-06-25	179	188	VESP	3	2	1	0	0	0	0	0	0				1012	1.012	3.00518	dirt	262	0.262	2.70757	168	0.168	206	0.206	2.31387	9								856
CHH27	304	331718	5	27	2012	2012-06-25	179	190	VESP	4	2	1	0	0	0	0	0	0				1012	1.012	3.00518	dirt	262	0.262	2.70757	168	0.168	206	0.206	2.31387	9								857
CHH27	304	331718	5	27	2012	2012-06-25	179	193	VESP	5	3	0	0	0	0	0	0	4				1012	1.012	3.00518	dirt	262	0.262	2.70757	168	0.168	206	0.206	2.31387	9								858
CHH30	308	26w27e1718	0	22	2012	2012-06-28	182	186	SAVS	1	4	1	0	0	0	0	0	0				777	0.777	2.89042	dirt	415	0.415	2.43933	683	0.683	1161	1.161	3.06483	6								870
CHH30	308	26w27e1718	0	22	2012	2012-06-28	182	188	SAVS	2	2	0	0	0	0	4	0	0				777	0.777	2.89042	dirt	415	0.415	2.43933	683	0.683	1161	1.161	3.06483	6								871
CHH31	309	051412	0	4	2012	2012-07-02	186	189	CCLO	1	3	0	0	0	0	0	0	3				403	0.403	2.60531	low impact road	403	0.403	2.43933	601	0.601	368	0.368	2.56585	11								872
CHH32	310	181911	3	45	2012	2012-07-04	188	190	SAVS	1	2	1	0	0	0	0	0	0				1095	1.095	3.03941	low impact road	221	0.221	2.43933	1378	1.378	279	0.279	2.4456	34								873
CHH32	310	181911	3	45	2012	2012-07-04	188	194	SAVS	2	4	1	0	0	0	0	0	0				1095	1.095	3.03941	low impact road	221	0.221	2.21748	1378	1.378	279	0.279	2.4456	34								874
CHH32	310	181911	3	45	2012	2012-07-04	188	196	SAVS	3	2	1	0	0	0	0	0	0				1095	1.095	3.03941	low impact road	221	0.221	2.21748	1378	1.378	279	0.279	2.4456	34								875
CHH32	310	181911	3	45	2012	2012-07-04	188	200	SAVS	4	4	1	0	0	0	0	0	0				1095	1.095	3.03941	low impact road	221	0.221	2.21748	1378	1.378	279	0.279	2.4456	34								876
CHH33	311	081310	0	39	2012	2012-07-09	193	195	CCLO	1	2	1	0	0	0	0	0	0				107	0.107	2.02938	dirt	59	0.059	2.21748	475	0.475	1600	1.6	3.20412	6								877
CHH33	311	081310	0	39	2012	2012-07-09	193	197	CCLO	2	2	1	0	0	0	0	0	0				107	0.107	2.02938	dirt	59	0.059	2.21748	475	0.475	1600	1.6	3.20412	6								878
CHH33	311	081310	0	39	2012	2012-07-09	193	200	CCLO	3	3	1	0	0	0	0	0	0				107	0.107	2.02938	dirt	59	0.059	2.21748	475	0.475	1600	1.6	3.20412	6								879
CHH33	311	081310	0	39	2012	2012-07-09	193	202	CCLO	4	2	1	0	0	0	0	0	0				107	0.107	2.02938	dirt	59	0.059	2.21748	475	0.475	1600	1.6	3.20412	6								880
CHH34	312	26w27e1718	0	22	2012	2012-07-12	196	200	SAVS	1	4	1	0	0	0	0	0	0				1060	1.06	3.02531	dirt	455	0.455	2.78958	453	0.453	523	0.523	2.7185	7								881
CHH34	312	26w27e1718	0	22	2012	2012-07-12	196	202	SAVS	2	2	0	0	0	0	0	0	0				1060	1.06	3.02531	dirt	455	0.455	2.78958	453	0.453	523	0.523	2.7185	7								882
CHH35	313	26w27e1718	0	22	2012	2012-07-12	196	200	SAVS	1	4	1	0	0	0	0	0	0				1070	1.07	3.02938	dirt	527	0.527	2.78958	319	0.319	694	0.694	2.84136	6								883
CHH35	313	26w27e1718	0	22	2012	2012-07-12	196	202	SAVS	2	2	1	0	0	0	0	0	0				1070	1.07	3.02938	dirt	527	0.527	2.78958	319	0.319	694	0.694	2.84136	6								884
CHH35	313	26w27e1718	0	22	2012	2012-07-12	196	204	SAVS	3	2	1	0	0	0	0	0	0				1070	1.07	3.02938	dirt	527	0.527	1.90309	319	0.319	694	0.694	2.84136	6								885
CHH35	313	26w27e1718	0	22	2012	2012-07-12	196	207	SAVS	4	3	1	0	0	0	0	0	0				1070	1.07	3.02938	dirt	527	0.527	1.90309	319	0.319	694	0.694	2.84136	6								886
CHH4	315	051412	0	4	2012	2012-05-20	143	145	CCLO	1	2	1	0	0	0	0	0	0				617	0.617	2.79029	low impact road	617	0.617	1.90309	172	0.172	977	0.977	2.98989	11								891
CHH4	315	051412	0	4	2012	2012-05-20	143	148	CCLO	2	3	1	0	0	0	0	0	0				617	0.617	2.79029	low impact road	617	0.617	1.90309	172	0.172	977	0.977	2.98989	11								892
CHH4	315	051412	0	4	2012	2012-05-20	143	152	CCLO	3	4	1	0	0	0	0	0	0				617	0.617	2.79029	low impact road	617	0.617	1.90309	172	0.172	977	0.977	2.98989	11								893
CHH4	315	051412	0	4	2012	2012-05-20	143	153	CCLO	4	1	0	0	0	0	4	0	0				617	0.617	2.79029	low impact road	617	0.617	1.81291	172	0.172	977	0.977	2.98989	11								894
CHH5	316	051412	0	4	2012	2012-05-20	143	145	SPPI	1	2	1	0	0	0	0	0	0				57	0.057	1.75587	low impact road	57	0.057	1.81291	941	0.941	200	0.2	2.30103	11								895
CHH5	316	051412	0	4	2012	2012-05-20	143	148	SPPI	2	3	1	0	0	0	0	0	0				57	0.057	1.75587	low impact road	57	0.057	1.81291	941	0.941	200	0.2	2.30103	11								896
CHH5	316	051412	0	4	2012	2012-05-20	143	152	SPPI	3	4	1	0	0	0	0	0	0				57	0.057	1.75587	low impact road	57	0.057	2.04922	941	0.941	200	0.2	2.30103	11								897
CHH5	316	051412	0	4	2012	2012-05-20	143	153	SPPI	4	1	1	0	0	0	0	0	0				57	0.057	1.75587	low impact road	57	0.057	2.04922	941	0.941	200	0.2	2.30103	11								898
CHH5	316	051412	0	4	2012	2012-05-20	143	155	SPPI	5	2	1	0	0	0	0	0	0				57	0.057	1.75587	low impact road	57	0.057	2.04922	941	0.941	200	0.2	2.30103	11								899
CHH5	316	051412	0	4	2012	2012-05-20	143	158	SPPI	6	3	1	0	0	0	0	0	0				57	0.057	1.75587	low impact road	57	0.057	2.2014	941	0.941	200	0.2	2.30103	11								900
CHH5	316	051412	0	4	2012	2012-05-20	143	162	SPPI	7	4	1	0	0	0	0	0	0				57	0.057	1.75587	low impact road	57	0.057	2.9284	941	0.941	200	0.2	2.30103	11								901
CHH6	317	231714	16	20	2012	2012-05-21	144	148	BAIS	1	4	1	0	0	0	0	0	0				536	0.536	2.72916	gravel	104	0.104	2.9284	512	0.512	118	0.118	2.07188	40								902
CHH6	317	231714	16	20	2012	2012-05-21	144	153	BAIS	2	5	1	0	0	0	0	0	0				536	0.536	2.72916	gravel	104	0.104	2.9284	512	0.512	118	0.118	2.07188	40								903
CHH6	317	231714	16	20	2012	2012-05-21	144	154	BAIS	3	1	1	0	0	0	0	0	0				536	0.536	2.72916	gravel	104	0.104	2.9284	512	0.512	118	0.118	2.07188	40								904
CHH6	317	231714	16	20	2012	2012-05-21	144	157	BAIS	4	3	1	0	0	0	0	0	0				536	0.536	2.72916	gravel	104	0.104		512	0.512	118	0.118	2.07188	40								905
CHH6	317	231714	16	20	2012	2012-05-21	144	161	BAIS	5	4	1	0	0	0	0	0	0				536	0.536	2.72916	gravel	104	0.104		512	0.512	118	0.118	2.07188	40								906
JY40	321	231714	16	20	2012	2012-05-21	144	148	SAVS	1	4	1	0	0	0	0	0	0				1380	1.38	3.13988	gravel	150	0.15		1409	1.409	262	0.262	2.4183	39								924
JY40	321	231714	16	20	2012	2012-05-21	144	153	SAVS	2	5	1	0	0	0	0	0	0				1380	1.38	3.13988	gravel	150	0.15	1.69897	1409	1.409	262	0.262	2.4183	39								925
JY40	321	231714	16	20	2012	2012-05-21	144	155	SAVS	3	2	1	0	0	0	0	0	0				1380	1.38	3.13988	gravel	150	0.15	1.69897	1409	1.409	262	0.262	2.4183	39								926
JY40	321	231714	16	20	2012	2012-05-21	144	158	SAVS	4	3	1	0	0	0	0	0	0				1380	1.38	3.13988	gravel	150	0.15	2.65992	1409	1.409	262	0.262	2.4183	39								927
JY40	321	231714	16	20	2012	2012-05-21	144	162	SAVS	5	4	0	0	0	0	0	0	4				1380	1.38	3.13988	gravel	150	0.15	2.65992	1409	1.409	262	0.262	2.4183	39								928
JY41	322	231714	16	20	2012	2012-05-21	144	148	SPPI	1	4	1	0	0	0	0	0	0				1419	1.419	3.15198	gravel	107	0.107	2.65992	1267	1.267	257	0.257	2.40993	15								929
JY41	322	231714	16	20	2012	2012-05-21	144	153	SPPI	2	5	1	0	0	0	0	0	0				1419	1.419	3.15198	gravel	107	0.107	2.65992	1267	1.267	257	0.257	2.40993	15								930
JY41	322	231714	16	20	2012	2012-05-21	144	155	SPPI	3	2	1	0	0	0	0	0	0				1419	1.419	3.15198	gravel	107	0.107	2.65992	1267	1.267	257	0.257	2.40993	15								931
JY41	322	231714	16	20	2012	2012-05-21	144	158	SPPI	4	3	1	0	0	0	0	0	0				1419	1.419	3.15198	gravel	107	0.107	2.65992	1267	1.267	257	0.257	2.40993	15								932
JY41	322	231714	16	20	2012	2012-05-21	144	162	SPPI	5	4	1	0	0	0	0	0	0				1419	1.419	3.15198	gravel	107	0.107	2.65992	1267	1.267	257	0.257	2.40993	15								933
JY43	324	241912	9	21	2012	2012-05-25	148	152	SAVS	1	4	1	0	0	0	0	0	0				718	0.718	2.85612	dirt	418	0.418	2.65992	1641	1.641	254	0.254	2.40483	9								940
JY43	324	241912	9	21	2012	2012-05-25	148	153	SAVS	2	1	1	0	0	0	0	0	0				718	0.718	2.85612	dirt	418	0.418	1.94939	1641	1.641	254	0.254	2.40483	9								941
JY43	324	241912	9	21	2012	2012-05-25	148	155	SAVS	3	2	1	0	0	0	0	0	0				718	0.718	2.85612	dirt	418	0.418	1.94939	1641	1.641	254	0.254	2.40483	9								942
JY43	324	241912	9	21	2012	2012-05-25	148	158	SAVS	4	3	1	0	0	0	0	0	0				718	0.718	2.85612	dirt	418	0.418	1.94939	1641	1.641	254	0.254	2.40483	9								943
JY43	324	241912	9	21	2012	2012-05-25	148	161	SAVS	5	3	1	0	0	0	0	0	0				718	0.718	2.85612	dirt	418	0.418	1.94939	1641	1.641	254	0.254	2.40483	9								944
JY43	324	241912	9	21	2012	2012-05-25	148	165	SAVS	6	4	1	0	0	0	0	0	0				718	0.718	2.85612	dirt	418	0.418	1.94939	1641	1.641	254	0.254	2.40483	9								945
JY43	324	241912	9	21	2012	2012-05-25	148	168	SAVS	7	3	1	0	0	0	0	0	0				718	0.718	2.85612	dirt	418	0.418	1.94939	1641	1.641	254	0.254	2.40483	9								946
JY43	324	241912	9	21	2012	2012-05-25	148	170	SAVS	8	2	1	0	0	0	0	0	0				718	0.718	2.85612	dirt	418	0.418	1.94939	1641	1.641	254	0.254	2.40483	9								947
JY43	324	241912	9	21	2012	2012-05-25	148	175	SAVS	9	5	1	0	0	0	0	0	0				718	0.718	2.85612	dirt	418	0.418	2.82737	1641	1.641	254	0.254	2.40483	9								948
JY44	325	26w27e1718	0	22	2012	2012-05-29	152	155	CCLO	1	3	1	0	0	0	0	0	0				1083	1.083	3.03463	dirt	519	0.519	2.82737	314	0.314	694	0.694	2.84136	6								949
JY44	325	26w27e1718	0	22	2012	2012-05-29	152	158	CCLO	2	3	1	0	0	0	0	0	0				1083	1.083	3.03463	dirt	519	0.519	2.82737	314	0.314	694	0.694	2.84136	6								950
JY44	325	26w27e1718	0	22	2012	2012-05-29	152	165	CCLO	3	7	1	0	0	0	0	0	0				1083	1.083	3.03463	dirt	519	0.519	2.82737	314	0.314	694	0.694	2.84136	6								951
JY44	325	26w27e1718	0	22	2012	2012-05-29	152	168	CCLO	4	3	1	0	0	0	0	0	0				1083	1.083	3.03463	dirt	519	0.519	2.82737	314	0.314	694	0.694	2.84136	6								952
JY44	325	26w27e1718	0	22	2012	2012-05-29	152	170	CCLO	5	2	1	0	0	0	0	0	0				1083	1.083	3.03463	dirt	519	0.519	2.82737	314	0.314	694	0.694	2.84136	6								953
JY44	325	26w27e1718	0	22	2012	2012-05-29	152	174	CCLO	6	4	1	0	0	0	0	0	0				1083	1.083	3.03463	dirt	519	0.519	2.82737	314	0.314	694	0.694	2.84136	6								954
JY45	326	26w27e1718	0	22	2012	2012-05-29	152	155	SAVS	1	3	1	0	0	0	0	0	0				1081	1.081	3.03383	dirt	420	0.42	3.06483	346	0.346	635	0.635	2.80277	7								955
JY45	326	26w27e1718	0	22	2012	2012-05-29	152	158	SAVS	2	3	1	0	0	0	0	0	0				1081	1.081	3.03383	dirt	420	0.42	3.06483	346	0.346	635	0.635	2.80277	7								956
JY45	326	26w27e1718	0	22	2012	2012-05-29	152	165	SAVS	3	7	1	0	0	0	0	0	0				1081	1.081	3.03383	dirt	420	0.42	3.06483	346	0.346	635	0.635	2.80277	7								957
JY45	326	26w27e1718	0	22	2012	2012-05-29	152	168	SAVS	4	3	1	0	0	0	0	0	0				1081	1.081	3.03383	dirt	420	0.42	3.06483	346	0.346	635	0.635	2.80277	7								958
JY45	326	26w27e1718	0	22	2012	2012-05-29	152	170	SAVS	5	2	1	0	0	0	0	0	0				1081	1.081	3.03383	dirt	420	0.42	3.06483	346	0.346	635	0.635	2.80277	7								959
JY46	327	26w27e1718	0	22	2012	2012-05-29	152	155	SAVS	1	3	1	0	0	0	0	0	0				1101	1.101	3.04179	dirt	456	0.456	3.08707	287	0.287	740	0.74	2.86923	7								960
JY46	327	26w27e1718	0	22	2012	2012-05-29	152	158	SAVS	2	3	1	0	0	0	0	0	0				1101	1.101	3.04179	dirt	456	0.456	3.08707	287	0.287	740	0.74	2.86923	7								961
JY46	327	26w27e1718	0	22	2012	2012-05-29	152	165	SAVS	3	7	1	0	0	0	0	0	0				1101	1.101	3.04179	dirt	456	0.456	3.08707	287	0.287	740	0.74	2.86923	7								962
JY46	327	26w27e1718	0	22	2012	2012-05-29	152	168	SAVS	4	3	1	0	0	0	0	0	0				1101	1.101	3.04179	dirt	456	0.456	3.08707	287	0.287	740	0.74	2.86923	7								963
JY46	327	26w27e1718	0	22	2012	2012-05-29	152	170	SAVS	5	2	1	0	0	0	0	0	0				1101	1.101	3.04179	dirt	456	0.456	3.08707	287	0.287	740	0.74	2.86923	7								964
JY46	327	26w27e1718	0	22	2012	2012-05-29	152	174	SAVS	6	4	1	0	0	0	0	0	0				1101	1.101	3.04179	dirt	456	0.456	2.69373	287	0.287	740	0.74	2.86923	7								965
JY47	328	26w27e1718	0	22	2012	2012-05-29	152	155	SAVS	1	3	1	0	0	0	0	0	0				752	0.752	2.87622	dirt	529	0.529	2.69373	744	0.744	1229	1.229	3.08955	6								966
JY47	328	26w27e1718	0	22	2012	2012-05-29	152	158	SAVS	2	3	1	0	0	0	0	0	0				752	0.752	2.87622	dirt	529	0.529	2.69373	744	0.744	1229	1.229	3.08955	6								967
JY47	328	26w27e1718	0	22	2012	2012-05-29	152	165	SAVS	3	7	1	0	0	0	0	0	0				752	0.752	2.87622	dirt	529	0.529	2.69373	744	0.744	1229	1.229	3.08955	6								968
JY47	328	26w27e1718	0	22	2012	2012-05-29	152	168	SAVS	4	3	1	0	0	0	0	0	0				752	0.752	2.87622	dirt	529	0.529	2.69373	744	0.744	1229	1.229	3.08955	6								969
JY47	328	26w27e1718	0	22	2012	2012-05-29	152	170	SAVS	5	2	1	0	0	0	0	0	0				752	0.752	2.87622	dirt	529	0.529	2.69636	744	0.744	1229	1.229	3.08955	6								970
JY47	328	26w27e1718	0	22	2012	2012-05-29	152	174	SAVS	6	4	1	0	0	0	0	0	0				752	0.752	2.87622	dirt	529	0.529	2.69636	744	0.744	1229	1.229	3.08955	6								971
JY48	329	121817	7	10	2012	2012-05-30	153	155	SAVS	1	2	0	0	0	0	5	0	0				78	0.078	1.89209	dirt	433	0.433	2.69636	1645	1.645	184	0.184	2.26482	8								972
JY50	331	11613	5	2	2012	2012-05-31	154	158	CCLO	1	4	1	0	0	0	0	0	0				556	0.556	2.74507	dirt	106	0.106	2.69636	74	0.074	377	0.377	2.57634	10								975
JY50	331	11613	5	2	2012	2012-05-31	154	161	CCLO	2	3	1	0	0	0	0	0	0				556	0.556	2.74507	dirt	106	0.106	2.4183	74	0.074	377	0.377	2.57634	10								976
JY50	331	11613	5	2	2012	2012-05-31	154	165	CCLO	3	4	1	0	0	0	0	0	0				556	0.556	2.74507	dirt	106	0.106	2.4183	74	0.074	377	0.377	2.57634	10								977
JY50	331	11613	5	2	2012	2012-05-31	154	167	CCLO	4	2	1	0	0	0	0	0	0				556	0.556	2.74507	dirt	106	0.106	2.4183	74	0.074	377	0.377	2.57634	10								978
JY50	331	11613	5	2	2012	2012-05-31	154	169	CCLO	5	2	1	0	0	0	0	0	0				556	0.556	2.74507	dirt	106	0.106	2.4183	74	0.074	377	0.377	2.57634	10								979
JY50	331	11613	5	2	2012	2012-05-31	154	170	CCLO	6	1	1	0	0	0	0	0	0				556	0.556	2.74507	dirt	106	0.106	2.4183	74	0.074	377	0.377	2.57634	10								980
JY50	331	11613	5	2	2012	2012-05-31	154	174	CCLO	7	4	1	0	0	0	0	0	0				556	0.556	2.74507	dirt	106	0.106	2.4014	74	0.074	377	0.377	2.57634	10								981
JY51	332	11613	5	2	2012	2012-05-31	154	158	CCLO	1	4	1	0	0	0	0	0	0				705	0.705	2.84819	dirt	165	0.165	2.4014	355	0.355	356	0.356	2.55145	18								982
JY51	332	11613	5	2	2012	2012-05-31	154	161	CCLO	2	3	1	0	0	0	0	0	0				705	0.705	2.84819	dirt	165	0.165	2.4014	355	0.355	356	0.356	2.55145	18								983
JY51	332	11613	5	2	2012	2012-05-31	154	163	CCLO	3	2	1	0	0	0	0	0	0				705	0.705	2.84819	dirt	165	0.165	1.75587	355	0.355	356	0.356	2.55145	18								984
JY51	332	11613	5	2	2012	2012-05-31	154	165	CCLO	4	2	1	0	0	0	0	0	0				705	0.705	2.84819	dirt	165	0.165	1.75587	355	0.355	356	0.356	2.55145	18								985
JY51	332	11613	5	2	2012	2012-05-31	154	166	CCLO	5	1	1	0	0	0	0	0	0				705	0.705	2.84819	dirt	165	0.165	1.75587	355	0.355	356	0.356	2.55145	18								986
JY51	332	11613	5	2	2012	2012-05-31	154	170	CCLO	6	4	1	0	0	0	0	0	0				705	0.705	2.84819	dirt	165	0.165	1.75587	355	0.355	356	0.356	2.55145	18								987
JY51	332	11613	5	2	2012	2012-05-31	154	174	CCLO	7	4	1	0	0	0	0	0	0				705	0.705	2.84819	dirt	165	0.165	1.75587	355	0.355	356	0.356	2.55145	18								988
JY52	333	11613	5	2	2012	2012-06-01	155	158	SAVS	1	3	1	0	0	0	0	0	0				50	0.05	1.69897	dirt	515	0.515	2.7356	894	0.894	455	0.455	2.65801	10								989
JY52	333	11613	5	2	2012	2012-06-01	155	162	SAVS	2	4	1	0	0	0	0	0	0				50	0.05	1.69897	dirt	515	0.515	2.7356	894	0.894	455	0.455	2.65801	10								990
JY52	333	11613	5	2	2012	2012-06-01	155	165	SAVS	3	3	1	0	0	0	0	0	0				50	0.05	1.69897	dirt	515	0.515	2.7356	894	0.894	455	0.455	2.65801	10								991
JY53	334	121817	7	10	2012	2012-06-05	159	161	SAVS	1	2	1	0	0	0	0	0	0				685	0.685	2.83569	gravel	297	0.297	2.61805	1212	1.212	267	0.267	2.42651	9								992
JY53	334	121817	7	10	2012	2012-06-05	159	166	SAVS	2	5	1	0	0	0	0	0	0				685	0.685	2.83569	gravel	297	0.297	2.61805	1212	1.212	267	0.267	2.42651	9								993
JY54	335	121817	7	10	2012	2012-06-05	159	161	SAVS	1	2	1	0	0	0	0	0	0				886	0.886	2.94743	gravel	314	0.314	2.60531	1039	1.039	184	0.184	2.26482	11								994
JY54	335	121817	7	10	2012	2012-06-05	159	166	SAVS	2	5	1	0	0	0	0	0	0				886	0.886	2.94743	gravel	314	0.314	2.34439	1039	1.039	184	0.184	2.26482	11								995
JY54	335	121817	7	10	2012	2012-06-05	159	170	SAVS	3	4	1	0	0	0	0	0	0				886	0.886	2.94743	gravel	314	0.314	2.34439	1039	1.039	184	0.184	2.26482	11								996
JY55	336	121817	7	10	2012	2012-06-05	159	161	SAVS	1	2	1	0	0	0	0	0	0				745	0.745	2.87216	gravel	355	0.355	2.34439	1132	1.132	334	0.334	2.52375	8								997
JY55	336	121817	7	10	2012	2012-06-05	159	166	SAVS	2	5	1	0	0	0	0	0	0				745	0.745	2.87216	gravel	355	0.355	2.34439	1132	1.132	334	0.334	2.52375	8								998
JY55	336	121817	7	10	2012	2012-06-05	159	170	SAVS	3	4	1	0	0	0	0	0	0				745	0.745	2.87216	gravel	355	0.355	1.77085	1132	1.132	334	0.334	2.52375	8								999
JY55	336	121817	7	10	2012	2012-06-05	159	174	SAVS	4	4	0	0	0	4	0	0	0				745	0.745	2.87216	gravel	355	0.355	1.77085	1132	1.132	334	0.334	2.52375	8								1000
JY56	337	081310	0	39	2012	2012-06-06	160	165	BAIS	1	5	1	0	0	0	0	0	0				457	0.457	2.65992	low impact road	457	0.457	1.77085	401	0.401	1454	1.454	3.16256	6								1001
JY56	337	081310	0	39	2012	2012-06-06	160	176	BAIS	2	11	1	0	0	0	0	0	0				457	0.457	2.65992	low impact road	457	0.457	1.77085	401	0.401	1454	1.454	3.16256	6								1002
JY56	337	081310	0	39	2012	2012-06-06	160	181	BAIS	3	5	1	0	0	0	0	0	0				457	0.457	2.65992	low impact road	457	0.457	2.65801	401	0.401	1454	1.454	3.16256	6								1003
JY59	340	331718	5	27	2012	2012-06-14	168	170	SAVS	1	2	0	0	0	0	0	1	3				291	0.291	2.46389	dirt	53	0.053	2.65801	460	0.46	224	0.224	2.35025	6								1010
JY60	341	181911	3	45	2012	2012-06-16	170	174	CCLO	1	4	1	0	0	0	0	0	0				694	0.694	2.84136	dirt	48	0.048	2.72181	266	0.266	544	0.544	2.7356	12								1011
JY61	342	181911	3	45	2012	2012-06-20	174	177	BAIS	1	3	1	0	0	0	0	0	0				610	0.61	2.78533	dirt	53	0.053	2.72181	340	0.34	562	0.562	2.74974	12								1012
JY61	342	181911	3	45	2012	2012-06-20	174	181	BAIS	2	4	1	0	0	0	0	0	0				610	0.61	2.78533	dirt	53	0.053	2.72181	340	0.34	562	0.562	2.74974	12								1013
JY61	342	181911	3	45	2012	2012-06-20	174	188	BAIS	3	7	1	0	0	0	0	0	0				610	0.61	2.78533	dirt	53	0.053	2.72181	340	0.34	562	0.562	2.74974	12								1014
JY62	343	231714	16	20	2012	2012-06-21	175	178	SAVS	1	3	1	0	0	0	0	0	0				238	0.238	2.37658	dirt	460	0.46	2.63849	439	0.439	170	0.17	2.23045	40								1015
JY62	343	231714	16	20	2012	2012-06-21	175	181	SAVS	2	3	1	0	0	0	0	0	0				238	0.238	2.37658	dirt	460	0.46	2.63849	439	0.439	170	0.17	2.23045	40								1016
JY62	343	231714	16	20	2012	2012-06-21	175	186	SAVS	3	5	1	0	0	0	0	0	0				238	0.238	2.37658	dirt	460	0.46	2.63849	439	0.439	170	0.17	2.23045	40								1017
JY62	343	231714	16	20	2012	2012-06-21	175	189	SAVS	4	3	1	0	0	0	0	0	0				238	0.238	2.37658	dirt	460	0.46	2.63849	439	0.439	170	0.17	2.23045	40								1018
JY63	344	231714	16	20	2012	2012-06-21	175	178	SPPI	1	3	1	0	0	0	0	0	0				562	0.562	2.74974	gravel	128	0.128	2.79029	1187	1.187	148	0.148	2.17026	9								1019
JY63	344	231714	16	20	2012	2012-06-21	175	181	SPPI	2	3	1	0	0	0	0	0	0				562	0.562	2.74974	gravel	128	0.128	2.79029	1187	1.187	148	0.148	2.17026	9								1020
JY63	344	231714	16	20	2012	2012-06-21	175	186	SPPI	3	5	1	0	0	0	0	0	0				562	0.562	2.74974	gravel	128	0.128	2.79029	1187	1.187	148	0.148	2.17026	9								1021
JY63	344	231714	16	20	2012	2012-06-21	175	189	SPPI	4	3	1	0	0	0	0	0	0				562	0.562	2.74974	gravel	128	0.128	2.79029	1187	1.187	148	0.148	2.17026	9								1022
JY63	344	231714	16	20	2012	2012-06-21	175	193	SPPI	5	4	0	0	0	0	5	0	0				562	0.562	2.74974	gravel	128	0.128	1.75587	1187	1.187	148	0.148	2.17026	9								1023
JY64	345	241912	9	21	2012	2012-06-21	175	178	SAVS	1	3	1	0	0	0	0	0	0				934	0.934	2.97035	dirt	130	0.13	1.75587	1325	1.325	147	0.147	2.16732	20								1024
JY64	345	241912	9	21	2012	2012-06-21	175	180	SAVS	2	2	1	0	0	0	0	0	0				934	0.934	2.97035	dirt	130	0.13	1.75587	1325	1.325	147	0.147	2.16732	20								1025
JY64	345	241912	9	21	2012	2012-06-21	175	183	SAVS	3	3	1	0	0	0	0	0	0				934	0.934	2.97035	dirt	130	0.13	1.75587	1325	1.325	147	0.147	2.16732	20								1026
JY64	345	241912	9	21	2012	2012-06-21	175	188	SAVS	4	5	1	0	0	0	0	0	0				934	0.934	2.97035	dirt	130	0.13	1.75587	1325	1.325	147	0.147	2.16732	20								1027
JY64	345	241912	9	21	2012	2012-06-21	175	190	SAVS	5	2	1	0	0	0	0	0	0				934	0.934	2.97035	dirt	130	0.13	1.75587	1325	1.325	147	0.147	2.16732	20								1028
JY64	345	241912	9	21	2012	2012-06-21	175	194	SAVS	6	4	1	0	0	0	0	0	0				934	0.934	2.97035	dirt	130	0.13	1.75587	1325	1.325	147	0.147	2.16732	20								1029
JY64	345	241912	9	21	2012	2012-06-21	175	197	SAVS	7	3	1	0	0	0	0	0	0				934	0.934	2.97035	dirt	130	0.13	2.01703	1325	1.325	147	0.147	2.16732	20								1030
JY65	346	131816	8	40	2012	2012-06-22	176	179	WEME	1	3	1	0	0	0	0	0	0				796	0.796	2.90091	dirt	1009	1.009	2.01703	882	0.882	223	0.223	2.3483	13								1031
JY65	346	131816	8	40	2012	2012-06-22	176	183	WEME	2	4	1	0	0	0	0	0	0				796	0.796	2.90091	dirt	1009	1.009	2.01703	882	0.882	223	0.223	2.3483	13								1032
JY65	346	131816	8	40	2012	2012-06-22	176	186	WEME	3	3	1	0	0	0	0	0	0				796	0.796	2.90091	dirt	1009	1.009	2.01703	882	0.882	223	0.223	2.3483	13								1033
JY66	347	231714	16	20	2012	2012-06-24	178	181	SAVS	1	3	1	0	0	0	0	0	0				1440	1.44	3.15836	gravel	27	0.027	2.01703	1590	1.59	254	0.254	2.40483	39								1034
JY66	347	231714	16	20	2012	2012-06-24	178	186	SAVS	2	5	1	0	0	0	5	0	0				1440	1.44	3.15836	gravel	27	0.027	2.62634	1590	1.59	254	0.254	2.40483	39								1035
JY66	347	231714	16	20	2012	2012-06-24	178	189	SAVS	3	3	1	0	0	0	0	0	0				1440	1.44	3.15836	gravel	27	0.027	2.62634	1590	1.59	254	0.254	2.40483	39								1036
JY66	347	231714	16	20	2012	2012-06-24	178	193	SAVS	4	4	1	0	0	0	0	0	0				1440	1.44	3.15836	gravel	27	0.027	2.62634	1590	1.59	254	0.254	2.40483	39								1037
JY67	348	121817	7	10	2012	2012-06-25	179	183	SPPI	1	4	1	0	0	0	0	0	0				214	0.214	2.33041	gravel	420	0.42	2.62634	1573	1.573	317	0.317	2.50106	8								1038
JY67	348	121817	7	10	2012	2012-06-25	179	186	SPPI	2	3	1	0	0	0	0	0	0				214	0.214	2.33041	gravel	420	0.42	2.62634	1573	1.573	317	0.317	2.50106	8								1039
JY67	348	121817	7	10	2012	2012-06-25	179	189	SPPI	3	3	1	0	0	0	1	0	0				214	0.214	2.33041	gravel	420	0.42	2.62634	1573	1.573	317	0.317	2.50106	8								1040
JY67	348	121817	7	10	2012	2012-06-25	179	193	SPPI	4	4	0	0	0	0	0	4	0				214	0.214	2.33041	gravel	420	0.42	2.26717	1573	1.573	317	0.317	2.50106	8								1041
JY69	350	201512	4	16	2012	2012-06-29	183	186	SAVS	1	3	1	0	0	0	0	0	0				269	0.269	2.42975	Dirt	259	0.259	2.26717	157	0.157	75	0.075	1.87506	10								1044
JY69	350	201512	4	16	2012	2012-06-29	183	189	SAVS	2	3	1	0	0	0	0	0	0				269	0.269	2.42975	Dirt	259	0.259	2.26717	157	0.157	75	0.075	1.87506	10								1045
JY69	350	201512	4	16	2012	2012-06-29	183	193	SAVS	3	4	1	0	0	0	0	0	0				269	0.269	2.42975	Dirt	259	0.259	2.26717	157	0.157	75	0.075	1.87506	10								1046
JY69	350	201512	4	16	2012	2012-06-29	183	196	SAVS	4	3	1	0	0	0	1	0	0				269	0.269	2.42975	Dirt	259	0.259	2.26717	157	0.157	75	0.075	1.87506	10								1047
JY69	350	201512	4	16	2012	2012-06-29	183	200	SAVS	5	4	1	0	0	0	0	0	0				269	0.269	2.42975	Dirt	259	0.259	2.26717	157	0.157	75	0.075	1.87506	10								1048
JY69	350	201512	4	16	2012	2012-06-29	183	204	SAVS	6	4	1	0	0	0	0	0	1				269	0.269	2.42975	Dirt	259	0.259	2.734	157	0.157	75	0.075	1.87506	10								1049
JY70	351	131816	8	40	2012	2012-07-02	186	189	SAVS	1	3	0	0	0	0	5	0	0				691	0.691	2.83948	dirt	391	0.391	2.734	1297	1.297	217	0.217	2.33646	8								1050
JY71	352	231714	16	20	2012	2012-07-02	186	189	unksp	1	3	1	0	0	0	0	0	0				652	0.652	2.81425	dirt	170	0.17	2.734	1240	1.24	208	0.208	2.31806	15								1051
JY71	352	231714	16	20	2012	2012-07-02	186	193	unksp	2	4	1	0	0	0	0	0	0				652	0.652	2.81425	dirt	170	0.17	2.734	1240	1.24	208	0.208	2.31806	15								1052
JY71	352	231714	16	20	2012	2012-07-02	186	196	unksp	3	3	1	0	0	0	0	0	0				652	0.652	2.81425	dirt	170	0.17	2.734	1240	1.24	208	0.208	2.31806	15								1053
JY71	352	231714	16	20	2012	2012-07-02	186	203	unksp	4	7	1	0	0	0	2	0	0				652	0.652	2.81425	dirt	170	0.17	2.17609	1240	1.24	208	0.208	2.31806	15								1054
JY71	352	231714	16	20	2012	2012-07-02	186	207	unksp	5	4	0	0	0	0	1	0	1				652	0.652	2.81425	dirt	170	0.17	2.17609	1240	1.24	208	0.208	2.31806	15								1055
JY72	353	11613	5	2	2012	2012-07-05	189	193	SAVS	1	4	0	0	0	0	0	0	4				695	0.695	2.84198	dirt	240	0.24	2.17609	1116	1.116	328	0.328	2.51587	34								1056
JY73	354	11613	5	2	2012	2012-07-05	189	193	WEME	1	4	0	0	0	0	2	0	0				652	0.652	2.81425	dirt	83	0.083	2.17609	1271	1.271	306	0.306	2.48572	10								1057
JY74	355	081310	0	39	2012	2012-07-06	190	193	CCLO	1	3	1	0	0	0	0	0	0				494	0.494	2.69373	low impact road	494	0.494	2.17609	120	0.12	985	0.985	2.99344	6								1058
JY74	355	081310	0	39	2012	2012-07-06	190	195	CCLO	2	2	1	0	0	0	0	0	0				494	0.494	2.69373	low impact road	494	0.494	2.02938	120	0.12	985	0.985	2.99344	6								1059
JY75	356	081310	0	39	2012	2012-07-06	190	193	SAVS	1	3	1	0	0	0	0	0	0				975	0.975	2.989	low impact road	975	0.975	2.02938	564	0.564	1159	1.159	3.06408	6								1060
JY75	356	081310	0	39	2012	2012-07-06	190	195	SAVS	2	2	1	0	0	0	0	0	0				975	0.975	2.989	low impact road	975	0.975	2.02938	564	0.564	1159	1.159	3.06408	6								1061
JY75	356	081310	0	39	2012	2012-07-06	190	197	SAVS	3	2	1	0	0	0	0	0	0				975	0.975	2.989	low impact road	975	0.975	2.02938	564	0.564	1159	1.159	3.06408	6								1062
JY75	356	081310	0	39	2012	2012-07-06	190	200	SAVS	4	3	1	0	0	0	0	0	0				975	0.975	2.989	low impact road	975	0.975	2.02938	564	0.564	1159	1.159	3.06408	6								1063
JY76	357	181911	3	45	2012	2012-07-06	190	194	BAIS	1	4	1	0	0	0	0	0	0				1236	1.236	3.09202	gravel	86	0.086	2.26717	910	0.91	187	0.187	2.27184	9								1064
JY76	357	181911	3	45	2012	2012-07-06	190	196	BAIS	2	2	1	0	0	0	0	0	0				1236	1.236	3.09202	gravel	86	0.086	2.26717	910	0.91	187	0.187	2.27184	9								1065
JY76	357	181911	3	45	2012	2012-07-06	190	200	BAIS	3	4	1	0	0	0	0	0	0				1236	1.236	3.09202	gravel	86	0.086	2.26717	910	0.91	187	0.187	2.27184	9								1066
JY77	358	181911	3	45	2012	2012-07-10	194	196	CCLO	1	2	1	0	0	0	0	0	0				532	0.532	2.72591	low impact road	22	0.022	2.26717	381	0.381	627	0.627	2.79727	12								1067
JY77	358	181911	3	45	2012	2012-07-10	194	200	CCLO	2	4	1	0	0	0	0	0	0				532	0.532	2.72591	low impact road	22	0.022	2.26717	381	0.381	627	0.627	2.79727	12								1068
JY77	358	181911	3	45	2012	2012-07-10	194	204	CCLO	3	4	1	0	0	0	0	0	0				532	0.532	2.72591	low impact road	22	0.022	2.26717	381	0.381	627	0.627	2.79727	12								1069
JY77	358	181911	3	45	2012	2012-07-10	194	207	CCLO	4	3	1	0	0	0	0	0	0				532	0.532	2.72591	low impact road	22	0.022	2.62118	381	0.381	627	0.627	2.79727	12								1070
JY77	358	181911	3	45	2012	2012-07-10	194	209	CCLO	5	2	0	0	0	0	0	0	4				532	0.532	2.72591	low impact road	22	0.022	2.62118	381	0.381	627	0.627	2.79727	12								1071
JY78	359	181911	3	45	2012	2012-07-10	194	196	SAVS	1	2	1	0	0	0	0	0	0				1223	1.223	3.08743	dirt	90	0.09	2.62118	916	0.916	355	0.355	2.55023	9								1072
JY78	359	181911	3	45	2012	2012-07-10	194	200	SAVS	2	4	1	0	0	0	0	0	0				1223	1.223	3.08743	dirt	90	0.09	2.62118	916	0.916	355	0.355	2.55023	9								1073
JY79	360	121817	7	10	2012	2012-07-13	197	201	WEME	1	4	0	0	0	0	4	0	0				305	0.305	2.4843	dirt	143	0.143	2.62118	1343	1.343	225	0.225	2.35218	8								1074
LP1	361	051412	0	4	2012	2012-05-19	142	145	SPPI	1	3	1	0	0	0	0	0	0				251	0.251	2.39967	low impact road	251	0.251	2.62118	1016	1.016	306	0.306	2.48572	11								1075
LP1	361	051412	0	4	2012	2012-05-19	142	148	SPPI	2	3	1	0	0	0	0	0	0				251	0.251	2.39967	low impact road	251	0.251	2.62118	1016	1.016	306	0.306	2.48572	11								1076
LP1	361	051412	0	4	2012	2012-05-19	142	152	SPPI	3	4	1	0	0	0	0	0	0				251	0.251	2.39967	low impact road	251	0.251	2.62118	1016	1.016	306	0.306	2.48572	11								1077
LP1	361	051412	0	4	2012	2012-05-19	142	153	SPPI	4	1	0	0	0	0	4	0	0				251	0.251	2.39967	low impact road	251	0.251	2.62118	1016	1.016	306	0.306	2.48572	11								1078
LP2	362	131816	8	40	2012	2012-05-23	146	153	BAIS	1	7	1	0	0	0	0	0	0				1137	1.137	3.05576	dirt	874	0.874	2.71517	1235	1.235	244	0.244	2.38739	10								1107
LP2	362	131816	8	40	2012	2012-05-23	146	155	BAIS	2	2	1	0	0	0	0	0	0				1137	1.137	3.05576	dirt	874	0.874	2.71517	1235	1.235	244	0.244	2.38739	10								1108
LP2	362	131816	8	40	2012	2012-05-23	146	158	BAIS	3	3	1	0	0	0	0	0	0				1137	1.137	3.05576	dirt	874	0.874	2.71517	1235	1.235	244	0.244	2.38739	10								1109
LP2	362	131816	8	40	2012	2012-05-23	146	166	BAIS	4	8	0	0	0	0	5	0	0				1137	1.137	3.05576	dirt	874	0.874	2.71517	1235	1.235	244	0.244	2.38739	10								1110
LP10	363	31815	1	44	2012	2012-06-05	159	161	SAVS	1	2	1	0	0	0	0	0	0				442	0.442	2.64542	dirt	1246	1.246	2.71517	1088	1.088	1875	1.875	3.273	12								1079
LP10	363	31815	1	44	2012	2012-06-05	159	165	SAVS	2	4	1	0	0	0	0	0	0				442	0.442	2.64542	dirt	1246	1.246	2.71517	1088	1.088	1875	1.875	3.273	12								1080
LP11	364	26w27e1718	0	22	2012	2012-06-11	165	168	SAVS	1	3	1	0	0	0	0	0	0				883	0.883	2.94596	dirt	711	0.711	2.62325	829	0.829	300	0.3	2.47712	7								1081
LP11	364	26w27e1718	0	22	2012	2012-06-11	165	170	SAVS	2	2	1	0	0	0	0	0	0				883	0.883	2.94596	dirt	711	0.711	2.62325	829	0.829	300	0.3	2.47712	7								1082
LP11	364	26w27e1718	0	22	2012	2012-06-11	165	174	SAVS	3	4	1	0	0	0	0	0	0				883	0.883	2.94596	dirt	711	0.711	2.62325	829	0.829	300	0.3	2.47712	7								1083
LP12	365	121817	7	10	2012	2012-06-12	166	170	SAVS	1	4	1	0	0	0	0	0	0				494	0.494	2.69373	gravel	162	0.162	2.62325	1433	1.433	188	0.188	2.27416	9								1084
LP12	365	121817	7	10	2012	2012-06-12	166	174	SAVS	2	4	0	0	0	0	4	0	0				494	0.494	2.69373	gravel	162	0.162	2.62325	1433	1.433	188	0.188	2.27416	9								1085
LP13	366	11613	5	2	2012	2012-06-13	167	174	SPPI	1	7	1	0	0	0	0	0	0				800	0.8	2.90309	dirt	30	0.03	2.65896	388	0.388	210	0.21	2.32222	18								1086
LP13	366	11613	5	2	2012	2012-06-13	167	178	SPPI	2	4	1	0	0	0	0	0	0				800	0.8	2.90309	dirt	30	0.03	2.65896	388	0.388	210	0.21	2.32222	18								1087
LP13	366	11613	5	2	2012	2012-06-13	167	182	SPPI	3	4	1	0	0	0	0	0	0				800	0.8	2.90309	dirt	30	0.03	2.65896	388	0.388	210	0.21	2.32222	18								1088
LP13	366	11613	5	2	2012	2012-06-13	167	186	SPPI	4	4	1	0	0	0	0	0	0				800	0.8	2.90309	dirt	30	0.03	2.65896	388	0.388	210	0.21	2.32222	18								1089
LP13	366	11613	5	2	2012	2012-06-13	167	189	SPPI	5	3	1	0	0	0	0	0	2				800	0.8	2.90309	dirt	30	0.03	2.65896	388	0.388	210	0.21	2.32222	18								1090
LP13	366	11613	5	2	2012	2012-06-13	167	193	SPPI	6	4	0	0	0	0	0	0	2				800	0.8	2.90309	dirt	30	0.03	2.65896	388	0.388	210	0.21	2.32222	18								1091
LP14	367	331718	5	27	2012	2012-06-14	168	170	SAVS	1	2	1	0	0	0	0	0	0				346	0.346	2.53908	dirt	111	0.111	2.72346	1044	1.044	260	0.26	2.41497	6								1092
LP14	367	331718	5	27	2012	2012-06-14	168	174	SAVS	2	4	1	0	0	0	0	0	0				346	0.346	2.53908	dirt	111	0.111	2.72346	1044	1.044	260	0.26	2.41497	6								1093
LP14	367	331718	5	27	2012	2012-06-14	168	178	SAVS	3	4	0	0	0	0	0	0	5				346	0.346	2.53908	dirt	111	0.111	2.72346	1044	1.044	260	0.26	2.41497	6								1094
LP15	368	331718	5	27	2012	2012-06-14	168	170	unksp	1	2	0	0	0	0	0	0	5				255	0.255	2.40654	dirt	144	0.144	2.72346	1048	1.048	361	0.361	2.55751	6								1095
LP16	369	241912	9	21	2012	2012-06-29	183	188	SAVS	1	5	1	0	0	0	0	0	0				863	0.863	2.93601	dirt	154	0.154	2.72346	1711	1.711	241	0.241	2.38202	9								1096
LP16	369	241912	9	21	2012	2012-06-29	183	190	SAVS	2	2	1	0	0	0	0	0	0				863	0.863	2.93601	dirt	154	0.154	2.72346	1711	1.711	241	0.241	2.38202	9								1097
LP16	369	241912	9	21	2012	2012-06-29	183	194	SAVS	3	4	1	0	0	0	0	0	0				863	0.863	2.93601	dirt	154	0.154	2.63649	1711	1.711	241	0.241	2.38202	9								1098
LP16	369	241912	9	21	2012	2012-06-29	183	197	SAVS	4	3	1	0	0	0	0	0	0				863	0.863	2.93601	dirt	154	0.154	2.41162	1711	1.711	241	0.241	2.38202	9								1099
LP17	370	31815	1	44	2012	2012-07-04	188	190	SAVS	1	2	1	0	0	0	0	0	0				151	0.151	2.17898	dirt	1023	1.023	2.41162	530	0.53	1144	1.144	3.05843	8								1100
LP17	370	31815	1	44	2012	2012-07-04	188	193	SAVS	2	3	1	0	0	0	0	0	0				151	0.151	2.17898	dirt	1023	1.023	2.02531	530	0.53	1144	1.144	3.05843	8								1101
LP17	370	31815	1	44	2012	2012-07-04	188	197	SAVS	3	4	0	0	0	0	5	0	0				151	0.151	2.17898	dirt	1023	1.023	2.02531	530	0.53	1144	1.144	3.05843	8								1102
LP3	372	26w27e1718	0	22	2012	2012-05-29	152	154	SAVS	1	2	1	0	0	0	0	0	0				1068	1.068	3.02857	dirt	535	0.535	2.02531	794	0.794	495	0.495	2.69461	7								1111
LP3	372	26w27e1718	0	22	2012	2012-05-29	152	157	SAVS	2	3	1	0	0	0	0	0	0				1068	1.068	3.02857	dirt	535	0.535	2.02531	794	0.794	495	0.495	2.69461	7								1112
LP3	372	26w27e1718	0	22	2012	2012-05-29	152	164	SAVS	3	7	1	0	0	0	0	0	0				1068	1.068	3.02857	dirt	535	0.535	2.02531	794	0.794	495	0.495	2.69461	7								1113
LP3	372	26w27e1718	0	22	2012	2012-05-29	152	167	SAVS	4	3	1	0	0	0	0	0	0				1068	1.068	3.02857	dirt	535	0.535	2.02531	794	0.794	495	0.495	2.69461	7								1114
LP3	372	26w27e1718	0	22	2012	2012-05-29	152	169	SAVS	5	2	1	0	0	0	0	0	0				1068	1.068	3.02857	dirt	535	0.535	2.02531	794	0.794	495	0.495	2.69461	7								1115
LP3	372	26w27e1718	0	22	2012	2012-05-29	152	173	SAVS	6	4	1	0	0	0	0	0	0				1068	1.068	3.02857	dirt	535	0.535	2.21748	794	0.794	495	0.495	2.69461	7								1116
LP4	373	26w27e1718	0	22	2012	2012-05-29	152	154	CCLO	1	2	1	0	0	0	0	0	0				995	0.995	2.99782	dirt	773	0.773	2.21748	1080	1.08	1566	1.566	3.19479	6								1117
LP4	373	26w27e1718	0	22	2012	2012-05-29	152	157	CCLO	2	3	1	0	0	0	0	0	0				995	0.995	2.99782	dirt	773	0.773	2.21748	1080	1.08	1566	1.566	3.19479	6								1118
LP4	373	26w27e1718	0	22	2012	2012-05-29	152	164	CCLO	3	7	1	0	0	0	0	0	0				995	0.995	2.99782	dirt	773	0.773	2.21748	1080	1.08	1566	1.566	3.19479	6								1119
LP4	373	26w27e1718	0	22	2012	2012-05-29	152	167	CCLO	4	3	1	0	0	0	0	0	0				995	0.995	2.99782	dirt	773	0.773	2.21748	1080	1.08	1566	1.566	3.19479	6								1120
LP4	373	26w27e1718	0	22	2012	2012-05-29	152	169	CCLO	5	2	1	0	0	0	0	0	0				995	0.995	2.99782	dirt	773	0.773	2.21748	1080	1.08	1566	1.566	3.19479	6								1121
LP4	373	26w27e1718	0	22	2012	2012-05-29	152	173	CCLO	6	4	1	0	0	0	0	0	0				995	0.995	2.99782	dirt	773	0.773	2.21748	1080	1.08	1566	1.566	3.19479	6								1122
LP6	375	11613	5	2	2012	2012-05-31	154	158	SAVS	1	4	1	0	0	0	0	0	0				585	0.585	2.76716	dirt	57	0.057	2.71181	210	0.21	411	0.411	2.61384	18								1127
LP6	375	11613	5	2	2012	2012-05-31	154	162	SAVS	2	4	1	0	0	0	0	0	0				585	0.585	2.76716	dirt	57	0.057	2.71181	210	0.21	411	0.411	2.61384	18								1128
LP6	375	11613	5	2	2012	2012-05-31	154	165	SAVS	3	3	1	0	0	0	0	0	0				585	0.585	2.76716	dirt	57	0.057	2.71181	210	0.21	411	0.411	2.61384	18								1129
LP6	375	11613	5	2	2012	2012-05-31	154	169	SAVS	4	4	1	0	0	0	0	0	0				585	0.585	2.76716	dirt	57	0.057	2.47276	210	0.21	411	0.411	2.61384	18								1130
LP6	375	11613	5	2	2012	2012-05-31	154	174	SAVS	5	5	1	0	0	0	0	0	0				585	0.585	2.76716	dirt	57	0.057	2.47276	210	0.21	411	0.411	2.61384	18								1131
LP7	376	11613	5	2	2012	2012-05-31	154	158	VESP	1	4	1	0	0	0	0	0	0				557	0.557	2.74586	dirt	499	0.499	2.49693	535	0.535	230	0.23	2.36173	10								1132
LP7	376	11613	5	2	2012	2012-05-31	154	162	VESP	2	4	0	0	0	0	1	0	3				557	0.557	2.74586	dirt	499	0.499	2.49693	535	0.535	230	0.23	2.36173	10								1133
LP8	377	26w27e1718	0	22	2012	2012-06-01	155	158	SAVS	1	3	1	0	0	0	0	0	0				923	0.923	2.9652	dirt	677	0.677	2.49693	825	0.825	344	0.344	2.53656	7								1134
LP8	377	26w27e1718	0	22	2012	2012-06-01	155	165	SAVS	2	7	1	0	0	0	0	0	0				923	0.923	2.9652	dirt	677	0.677	2.55023	825	0.825	344	0.344	2.53656	7								1135
LP8	377	26w27e1718	0	22	2012	2012-06-01	155	168	SAVS	3	3	1	0	0	0	0	0	0				923	0.923	2.9652	dirt	677	0.677	2.55023	825	0.825	344	0.344	2.53656	7								1136
LP8	377	26w27e1718	0	22	2012	2012-06-01	155	170	SAVS	4	2	1	0	0	0	0	0	0				923	0.923	2.9652	dirt	677	0.677	2.55023	825	0.825	344	0.344	2.53656	7								1137
LP9	378	31815	0	44	2012	2012-06-05	159	161	VESP	1	2	1	0	0	0	0	0	0				163	0.163	2.21219	dirt	970	0.97	2.55023	440	0.44	1051	1.051	3.0216	8								1138
LP9	378	31815	0	44	2012	2012-06-05	159	165	VESP	2	4	1	0	0	0	0	0	0				163	0.163	2.21219	dirt	970	0.97	2.65992	440	0.44	1051	1.051	3.0216	8								1139
LP9	378	31815	0	44	2012	2012-06-05	159	169	VESP	3	4	1	0	0	0	0	0	0				163	0.163	2.21219	dirt	970	0.97	2.65992	440	0.44	1051	1.051	3.0216	8								1140
MDG18	379	181911	3	45	2012	2012-06-11	165	168	BAIS	1	3	1	0	0	0	0	0	0				897	0.897	2.95279	dirt	46	0.046	2.65992	178	0.178	542	0.542	2.734	12								1166
MDG18	379	181911	3	45	2012	2012-06-11	165	170	BAIS	2	2	1	0	0	0	0	0	0				897	0.897	2.95279	dirt	46	0.046	2.65706	178	0.178	542	0.542	2.734	12								1167
MDG1	380	231714	16	20	2012	2012-05-21	144	148	SAVS	1	4	1	0	0	0	0	0	0				503	0.503	2.70157	gravel	52	0.052	2.65706	585	0.585	58	0.058	1.76343	40								1141
MDG1	380	231714	16	20	2012	2012-05-21	144	153	SAVS	2	5	1	0	0	0	0	0	0				503	0.503	2.70157	gravel	52	0.052	2.65706	585	0.585	58	0.058	1.76343	40								1142
MDG1	380	231714	16	20	2012	2012-05-21	144	155	SAVS	3	2	1	0	0	0	0	0	0				503	0.503	2.70157	gravel	52	0.052	2.65706	585	0.585	58	0.058	1.76343	40								1143
MDG1	380	231714	16	20	2012	2012-05-21	144	158	SAVS	4	3	1	0	0	0	0	0	0				503	0.503	2.70157	gravel	52	0.052	2.58206	585	0.585	58	0.058	1.76343	40								1144
MDG12	381	301911	4	46	2012	2012-06-04	158	161	SAVS	1	3	1	0	0	0	0	0	0				796	0.796	2.90091	dirt	94	0.094	2.58206	2179	2.179	134	0.134	2.1271	6								1145
MDG12	381	301911	4	46	2012	2012-06-04	158	165	SAVS	2	4	1	0	0	0	0	0	0				796	0.796	2.90091	dirt	94	0.094	1.72428	2179	2.179	134	0.134	2.1271	6								1146
MDG12	381	301911	4	46	2012	2012-06-04	158	168	SAVS	3	3	1	0	0	0	0	0	0				796	0.796	2.90091	dirt	94	0.094	1.68124	2179	2.179	134	0.134	2.1271	6								1147
MDG12	381	301911	4	46	2012	2012-06-04	158	170	SAVS	4	2	1	0	0	0	0	0	0				796	0.796	2.90091	dirt	94	0.094	1.72428	2179	2.179	134	0.134	2.1271	6								1148
MDG12	381	301911	4	46	2012	2012-06-04	158	174	SAVS	5	4	1	0	0	0	0	0	0				796	0.796	2.90091	dirt	94	0.094	1.72428	2179	2.179	134	0.134	2.1271	6								1149
MDG13	382	121817	7	10	2012	2012-06-04	158	161	SAVS	1	3	1	0	0	0	0	0	0				335	0.335	2.52504	dirt	203	0.203	1.72428	988	0.988	398	0.398	2.59988	12								1150
MDG13	382	121817	7	10	2012	2012-06-04	158	166	SAVS	2	5	1	0	0	0	0	0	0				335	0.335	2.52504	dirt	203	0.203	2.66276	988	0.988	398	0.398	2.59988	12								1151
MDG13	382	121817	7	10	2012	2012-06-04	158	170	SAVS	3	4	0	0	0	0	0	0	4				335	0.335	2.52504	dirt	203	0.203	2.66276	988	0.988	398	0.398	2.59988	12								1152
MDG14	383	121817	7	10	2012	2012-06-05	159	161	SAVS	1	2	0	0	0	0	0	1	0				1209	1.209	3.08243	gravel	329	0.329	2.66276	755	0.755	293	0.293	2.46687	13								1153
MDG15	384	121817	7	10	2012	2012-06-05	159	161	BAIS	1	2	1	0	0	0	0	0	0				1457	1.457	3.16346	gravel	351	0.351	2.66276	556	0.556	106	0.106	2.02531	13								1154
MDG15	384	121817	7	10	2012	2012-06-05	159	166	BAIS	2	5	1	0	0	0	0	0	0				1457	1.457	3.16346	gravel	351	0.351	2.10721	556	0.556	106	0.106	2.02531	13								1155
MDG15	384	121817	7	10	2012	2012-06-05	159	170	BAIS	3	4	1	0	0	0	0	0	0				1457	1.457	3.16346	gravel	351	0.351	2.10721	556	0.556	106	0.106	2.02531	13								1156
MDG15	384	121817	7	10	2012	2012-06-05	159	174	BAIS	4	4	0	0	0	0	0	4	0				1457	1.457	3.16346	gravel	351	0.351	2.10721	556	0.556	106	0.106	2.02531	13								1157
MDG16	385	121817	7	10	2012	2012-06-07	161	166	WEME	1	5	1	0	0	0	0	0	0				5	0.005	0.69897	dirt	496	0.496	2.10721	1684	1.684	193	0.193	2.28556	8								1158
MDG16	385	121817	7	10	2012	2012-06-07	161	170	WEME	2	4	1	0	0	0	0	0	0				5	0.005	0.69897	dirt	496	0.496	2.10721	1684	1.684	193	0.193	2.28556	8								1159
MDG16	385	121817	7	10	2012	2012-06-07	161	174	WEME	3	4	1	0	0	0	0	0	0				5	0.005	0.69897	dirt	496	0.496	2.11394	1684	1.684	193	0.193	2.28556	8								1160
MDG16	385	121817	7	10	2012	2012-06-07	161	178	WEME	4	4	1	0	0	0	0	0	0				5	0.005	0.69897	dirt	496	0.496	2.11394	1684	1.684	193	0.193	2.28556	8								1161
MDG16	385	121817	7	10	2012	2012-06-07	161	183	WEME	5	5	1	0	0	0	0	0	0				5	0.005	0.69897	dirt	496	0.496	2.11394	1684	1.684	193	0.193	2.28556	8								1162
MDG16	385	121817	7	10	2012	2012-06-07	161	186	WEME	6	3	1	0	0	0	0	0	0				5	0.005	0.69897	dirt	496	0.496	2.11394	1684	1.684	193	0.193	2.28556	8								1163
MDG17	386	11613	5	2	2012	2012-06-08	162	165	BAIS	1	3	1	0	0	0	0	0	0				606	0.606	2.78247	dirt road	475	0.475	2.11394	737	0.737	398	0.398	2.59988	10								1164
MDG17	386	11613	5	2	2012	2012-06-08	162	170	BAIS	2	5	1	0	0	0	0	0	0				606	0.606	2.78247	dirt road	475	0.475	2.11394	737	0.737	398	0.398	2.59988	10								1165
MDG19	387	051412	0	4	2012	2012-06-21	175	178	CCLO	1	3	0	0	0	3	0	0	0				165	0.165	2.21748	low impact road	165	0.165	2.11394	841	0.841	306	0.306	2.48572	11								1168
MDG21	390	081310	0	39	2012	2012-06-22	176	181	CCLO	1	5	1	0	0	0	0	0	0				460	0.46	2.66276	low impact road	460	0.46	3.00389	95	0.095	1163	1.163	3.06558	6								1174
MDG21	390	081310	0	39	2012	2012-06-22	176	184	CCLO	2	3	1	0	0	0	0	0	0				460	0.46	2.66276	low impact road	460	0.46	3.00389	95	0.095	1163	1.163	3.06558	6								1175
MDG21	390	081310	0	39	2012	2012-06-22	176	187	CCLO	3	3	0	0	0	0	0	0	2				460	0.46	2.66276	low impact road	460	0.46	3.00389	95	0.095	1163	1.163	3.06558	6								1176
MDG22	391	081310	0	39	2012	2012-06-22	176	181	CCLO	1	5	0	0	0	0	5	0	0				587	0.587	2.76864	low impact road	587	0.587	1.43136	155	0.155	1190	1.19	3.07555	6								1177
MDG23	392	231714	16	20	2012	2012-06-24	178	181	SAVS	1	3	1	0	0	0	0	0	0				1410	1.41	3.14922	gravel	124	0.124	1.43136	1443	1.443	269	0.269	2.42975	39								1178
MDG23	392	231714	16	20	2012	2012-06-24	178	186	SAVS	2	5	1	0	0	0	0	0	0				1410	1.41	3.14922	gravel	124	0.124	1.43136	1443	1.443	269	0.269	2.42975	39								1179
MDG23	392	231714	16	20	2012	2012-06-24	178	189	SAVS	3	3	1	0	0	0	0	0	5				1410	1.41	3.14922	gravel	124	0.124	1.43136	1443	1.443	269	0.269	2.42975	39								1180
MDG24	393	231714	16	20	2012	2012-06-24	178	181	SPPI	1	3	1	0	0	0	0	0	0				1419	1.419	3.15198	gravel	102	0.102	2.62325	1215	1.215	236	0.236	2.37291	15								1181
MDG24	393	231714	16	20	2012	2012-06-24	178	186	SPPI	2	5	1	0	0	0	0	0	0				1419	1.419	3.15198	gravel	102	0.102	2.62325	1215	1.215	236	0.236	2.37291	15								1182
MDG25	394	331718	5	27	2012	2012-06-25	179	182	VESP	1	3	1	0	0	0	0	0	0				288	0.288	2.45939	dirt	246	0.246	2.62325	281	0.281	261	0.261	2.41664	9								1183
MDG25	394	331718	5	27	2012	2012-06-25	179	186	VESP	2	4	1	0	0	0	0	0	0				288	0.288	2.45939	dirt	246	0.246	2.62325	281	0.281	261	0.261	2.41664	9								1184
MDG25	394	331718	5	27	2012	2012-06-25	179	188	VESP	3	2	1	0	0	0	0	0	0				288	0.288	2.45939	dirt	246	0.246	2.15534	281	0.281	261	0.261	2.41664	9								1185
MDG25	394	331718	5	27	2012	2012-06-25	179	200	VESP	4	2	1	0	0	0	0	0	0				288	0.288	2.45939	dirt	246	0.246	2.15534	281	0.281	261	0.261	2.41664	9								1186
MDG27	396	331718	5	27	2012	2012-06-25	179	182	VESP	1	3	1	0	0	0	0	0	0				256	0.256	2.40824	dirt	88	0.088	2.4133	103	0.103	319	0.319	2.50379	11								1194
MDG27	396	331718	5	27	2012	2012-06-25	179	186	VESP	2	4	1	0	0	0	0	0	0				256	0.256	2.40824	dirt	88	0.088	2.4133	103	0.103	319	0.319	2.50379	11								1195
MDG27	396	331718	5	27	2012	2012-06-25	179	188	VESP	3	2	1	0	0	0	0	0	0				256	0.256	2.40824	dirt	88	0.088	2.4133	103	0.103	319	0.319	2.50379	11								1196
MDG27	396	331718	5	27	2012	2012-06-25	179	190	VESP	4	2	1	0	0	0	0	0	0				256	0.256	2.40824	dirt	88	0.088	2.4133	103	0.103	319	0.319	2.50379	11								1197
MDG27	396	331718	5	27	2012	2012-06-25	179	193	VESP	5	3	0	0	0	0	0	0	1				256	0.256	2.40824	dirt	88	0.088	2.4133	103	0.103	319	0.319	2.50379	11								1198
MDG28	397	331718	5	27	2012	2012-06-25	179	182	VESP	1	3	1	0	0	0	0	0	0				188	0.188	2.27416	dirt	67	0.067	2.4133	206	0.206	261	0.261	2.41664	8								1199
MDG28	397	331718	5	27	2012	2012-06-25	179	186	VESP	2	4	1	0	0	0	0	0	0				188	0.188	2.27416	dirt	67	0.067	2.59218	206	0.206	261	0.261	2.41664	8								1200
MDG28	397	331718	5	27	2012	2012-06-25	179	188	VESP	3	2	0	1	0	0	0	3	0				188	0.188	2.27416	dirt	67	0.067	2.23045	206	0.206	261	0.261	2.41664	8								1201
MDG29	398	331718	5	27	2012	2012-06-25	179	182	CCLO	1	3	1	0	0	0	0	0	0				210	0.21	2.32222	dirt	83	0.083	2.23045	147	0.147	268	0.268	2.42813	11								1202
MDG29	398	331718	5	27	2012	2012-06-25	179	186	CCLO	2	4	1	0	0	0	0	0	0				210	0.21	2.32222	dirt	83	0.083	2.23045	147	0.147	268	0.268	2.42813	11								1203
MDG29	398	331718	5	27	2012	2012-06-25	179	188	CCLO	3	2	1	0	0	0	0	0	0				210	0.21	2.32222	dirt	83	0.083	2.23045	147	0.147	268	0.268	2.42813	11								1204
MDG29	398	331718	5	27	2012	2012-06-25	179	200	CCLO	4	2	0	0	0	4	0	0	0				210	0.21	2.32222	dirt	83	0.083	2.23045	147	0.147	268	0.268	2.42813	11								1205
MDG3	399	131816	8	40	2012	2012-05-25	148	153	VESP	1	5	1	0	0	0	0	0	0				968	0.968	2.98588	dirt	1318	1.318	2.38021	1481	1.481	100	0.1	2	8								1206
MDG3	399	131816	8	40	2012	2012-05-25	148	155	VESP	2	2	1	0	0	0	0	0	0				968	0.968	2.98588	dirt	1318	1.318	1.91908	1481	1.481	100	0.1	2	8								1207
MDG3	399	131816	8	40	2012	2012-05-25	148	158	VESP	3	3	1	0	0	0	0	0	0				968	0.968	2.98588	dirt	1318	1.318	2.69373	1481	1.481	100	0.1	2	8								1208
MDG3	399	131816	8	40	2012	2012-05-25	148	166	VESP	4	8	1	0	0	0	0	0	0				968	0.968	2.98588	dirt	1318	1.318	2.69373	1481	1.481	100	0.1	2	8								1209
MDG3	399	131816	8	40	2012	2012-05-25	148	169	VESP	5	3	1	0	0	0	0	0	0				968	0.968	2.98588	dirt	1318	1.318	2.989	1481	1.481	100	0.1	2	8								1210
MDG3	399	131816	8	40	2012	2012-05-25	148	174	VESP	6	5	1	0	0	0	0	0	0				968	0.968	2.98588	dirt	1318	1.318	2.989	1481	1.481	100	0.1	2	8								1211
MDG30	400	26w27e1718	0	22	2012	2012-07-02	186	188	SPPI	1	2	1	0	0	0	0	0	0				935	0.935	2.97081	dirt	611	0.611	2.989	453	0.453	1322	1.322	3.12123	6								1212
MDG30	400	26w27e1718	0	22	2012	2012-07-02	186	190	SPPI	2	2	1	0	0	0	0	0	0				935	0.935	2.97081	dirt	611	0.611	2.989	453	0.453	1322	1.322	3.12123	6								1213
MDG30	400	26w27e1718	0	22	2012	2012-07-02	186	194	SPPI	3	4	1	0	0	0	0	0	0				935	0.935	2.97081	dirt	611	0.611	1.9345	453	0.453	1322	1.322	3.12123	6								1214
MDG30	400	26w27e1718	0	22	2012	2012-07-02	186	196	SPPI	4	2	1	0	0	0	0	0	0				935	0.935	2.97081	dirt	611	0.611	1.9345	453	0.453	1322	1.322	3.12123	6								1215
MDG30	400	26w27e1718	0	22	2012	2012-07-02	186	200	SPPI	5	4	1	0	0	0	1	0	0				935	0.935	2.97081	dirt	611	0.611	1.9345	453	0.453	1322	1.322	3.12123	6								1216
MDG30	400	26w27e1718	0	22	2012	2012-07-02	186	202	SPPI	6	2	1	0	0	0	0	0	0				935	0.935	2.97081	dirt	611	0.611	1.34242	453	0.453	1322	1.322	3.12123	6								1217
MDG30	400	26w27e1718	0	22	2012	2012-07-02	186	204	SPPI	7	2	1	0	0	0	0	0	0				935	0.935	2.97081	dirt	611	0.611	1.34242	453	0.453	1322	1.322	3.12123	6								1218
MDG31	401	121817	7	10	2012	2012-07-02	186	189	SAVS	1	3	0	0	0	0	5	0	0				91	0.091	1.95904	dirt	418	0.418	1.34242	1649	1.649	217	0.217	2.33646	8								1219
MDG32	402	181911	3	45	2012	2012-07-04	188	190	SPPI	1	2	1	0	0	0	0	0	0				1423	1.423	3.1532	low impact road	196	0.196	1.34242	1489	1.489	309	0.309	2.48996	37								1220
MDG32	402	181911	3	45	2012	2012-07-04	188	194	SPPI	2	4	1	0	0	0	0	0	0				1423	1.423	3.1532	low impact road	196	0.196	1.34242	1489	1.489	309	0.309	2.48996	37								1221
MDG32	402	181911	3	45	2012	2012-07-04	188	196	SPPI	3	2	1	0	0	0	0	0	0				1423	1.423	3.1532	low impact road	196	0.196	1.95424	1489	1.489	309	0.309	2.48996	37								1222
MDG32	402	181911	3	45	2012	2012-07-04	188	200	SPPI	4	4	1	0	0	0	0	0	0				1423	1.423	3.1532	low impact road	196	0.196	1.95424	1489	1.489	309	0.309	2.48996	37								1223
MDG32	402	181911	3	45	2012	2012-07-04	188	204	SPPI	5	4	1	0	0	0	0	0	0				1423	1.423	3.1532	low impact road	196	0.196	2.15534	1489	1.489	309	0.309	2.48996	37								1224
MDG32	402	181911	3	45	2012	2012-07-04	188	207	SPPI	6	3	1	0	0	0	0	0	0				1423	1.423	3.1532	low impact road	196	0.196	2.39967	1489	1.489	309	0.309	2.48996	37								1225
MDG32	402	181911	3	45	2012	2012-07-04	188	209	SPPI	7	2	1	0	0	0	0	0	0				1423	1.423	3.1532	low impact road	196	0.196	2.39967	1489	1.489	309	0.309	2.48996	37								1226
MDG32	402	181911	3	45	2012	2012-07-04	188	211	SPPI	8	2	1	0	0	0	0	0	0				1423	1.423	3.1532	low impact road	196	0.196	2.39967	1489	1.489	309	0.309	2.48996	37								1227
MDG33	403	081310	0	39	2012	2012-07-06	190	193	SAVS	1	3	1	0	0	0	0	0	0				1068	1.068	3.02857	low impact road	1068	1.068	2.39967	635	0.635	1132	1.132	3.05385	6								1228
MDG33	403	081310	0	39	2012	2012-07-06	190	195	SAVS	2	2	1	0	0	0	0	0	0				1068	1.068	3.02857	low impact road	1068	1.068	2.94151	635	0.635	1132	1.132	3.05385	6								1229
MDG33	403	081310	0	39	2012	2012-07-06	190	197	SAVS	3	2	1	0	0	0	0	0	0				1068	1.068	3.02857	low impact road	1068	1.068	2.94151	635	0.635	1132	1.132	3.05385	6								1230
MDG33	403	081310	0	39	2012	2012-07-06	190	200	SAVS	4	3	1	0	0	0	0	0	0				1068	1.068	3.02857	low impact road	1068	1.068	2.94151	635	0.635	1132	1.132	3.05385	6								1231
MDG33	403	081310	0	39	2012	2012-07-06	190	202	SAVS	5	2	0	0	0	0	0	0	4				1068	1.068	3.02857	low impact road	1068	1.068	2.94151	635	0.635	1132	1.132	3.05385	6								1232
MDG35	405	31815	1	44	2012	2012-07-10	194	197	SAVS	1	3	1	0	0	0	0	0	0				793	0.793	2.89927	dirt	790	0.79	3.09552	875	0.875	1500	1.5	3.17609	12								1235
MDG35	405	31815	1	44	2012	2012-07-10	194	201	SAVS	2	4	1	0	0	0	0	0	0				793	0.793	2.89927	dirt	790	0.79	3.09552	875	0.875	1500	1.5	3.17609	12								1236
MDG35	405	31815	1	44	2012	2012-07-10	194	204	SAVS	3	3	0	0	0	0	0	0	4				793	0.793	2.89927	dirt	790	0.79	2.85187	875	0.875	1500	1.5	3.17609	12								1237
MDG36	406	31815	1	44	2012	2012-07-10	194	197	SAVS	1	3	1	0	0	0	0	0	0				561	0.561	2.74896	dirt	1207	1.207	2.85187	1117	1.117	1867	1.867	3.27114	12								1238
MDG36	406	31815	1	44	2012	2012-07-10	194	201	SAVS	2	4	0	0	0	0	0	0	4				561	0.561	2.74896	dirt	1207	1.207	2.85187	1117	1.117	1867	1.867	3.27114	12								1239
MDG37	407	31815	1	44	2012	2012-07-10	194	197	SAVS	1	3	1	0	0	0	0	0	0				693	0.693	2.84073	dirt	1008	1.008	2.20952	1003	1.003	1697	1.697	3.22968	12								1240
MDG37	407	31815	1	44	2012	2012-07-10	194	201	SAVS	2	4	1	0	0	0	0	0	0				693	0.693	2.84073	dirt	1008	1.008	2.20952	1003	1.003	1697	1.697	3.22968	12								1241
MDG37	407	31815	1	44	2012	2012-07-10	194	204	SAVS	3	3	1	0	0	0	0	0	0				693	0.693	2.84073	dirt	1008	1.008	1.47712	1003	1.003	1697	1.697	3.22968	12								1242
MDG38	408	331718	5	27	2012	2012-07-11	195	200	CCLO	1	5	1	0	0	0	0	0	0				262	0.262	2.4183	dirt	20	0.02	1.47712	170	0.17	69	0.069	1.83885	6								1243
MDG38	408	331718	5	27	2012	2012-07-11	195	202	CCLO	2	2	1	0	0	0	0	0	0				262	0.262	2.4183	dirt	20	0.02	1.47712	170	0.17	69	0.069	1.83885	6								1244
MDG39	409	331718	5	27	2012	2012-07-11	195	200	CCLO	1	5	1	0	0	0	0	0	0				350	0.35	2.54407	dirt	39	0.039	1.47712	224	0.224	26	0.026	1.41497	18								1245
MDG39	409	331718	5	27	2012	2012-07-11	195	202	CCLO	2	2	1	0	0	0	0	0	0				350	0.35	2.54407	dirt	39	0.039	1.47712	224	0.224	26	0.026	1.41497	18								1246
MDG39	409	331718	5	27	2012	2012-07-11	195	204	CCLO	3	2	1	0	0	0	0	0	0				350	0.35	2.54407	dirt	39	0.039	1.47712	224	0.224	26	0.026	1.41497	18								1247
MDG41	412	26w27e1718	0	22	2012	2012-07-12	196	200	CCLO	1	4	1	0	0	0	0	0	0				972	0.972	2.98767	dirt	435	0.435	2.04532	525	0.525	485	0.485	2.68574	6								1255
MDG41	412	26w27e1718	0	22	2012	2012-07-12	196	202	CCLO	2	2	1	0	0	0	0	0	0				972	0.972	2.98767	dirt	435	0.435	2.04532	525	0.525	485	0.485	2.68574	6								1256
MDG41	412	26w27e1718	0	22	2012	2012-07-12	196	204	CCLO	3	2	1	0	0	0	0	0	0				972	0.972	2.98767	dirt	435	0.435	2.04532	525	0.525	485	0.485	2.68574	6								1257
MDG41	412	26w27e1718	0	22	2012	2012-07-12	196	207	CCLO	4	3	0	0	0	0	0	3	0				972	0.972	2.98767	dirt	435	0.435	2.15836	525	0.525	485	0.485	2.68574	6								1258
MDG5	413	121817	7	10	2012	2012-05-30	153	155	SPPI	1	2	1	0	0	0	0	0	0				476	0.476	2.67761	dirt	156	0.156	2.18752	1106	1.106	237	0.237	2.37475	12								1259
MDG5	413	121817	7	10	2012	2012-05-30	153	158	SPPI	2	3	1	0	0	0	0	0	0				476	0.476	2.67761	dirt	156	0.156	2.18752	1106	1.106	237	0.237	2.37475	12								1260
MDG5	413	121817	7	10	2012	2012-05-30	153	161	SPPI	3	3	1	0	0	0	0	0	0				476	0.476	2.67761	dirt	156	0.156	2.18752	1106	1.106	237	0.237	2.37475	12								1261
MDG5	413	121817	7	10	2012	2012-05-30	153	166	SPPI	4	5	1	0	0	0	0	0	0				476	0.476	2.67761	dirt	156	0.156	2.18752	1106	1.106	237	0.237	2.37475	12								1262
MDG5	413	121817	7	10	2012	2012-05-30	153	170	SPPI	5	4	0	0	0	0	0	0	2				476	0.476	2.67761	dirt	156	0.156	3.00988	1106	1.106	237	0.237	2.37475	12								1263
MDG6	414	121817	7	10	2012	2012-05-30	153	155	BAIS	1	2	1	0	0	0	0	0	0				873	0.873	2.94101	gravel	437	0.437	3.00988	997	0.997	235	0.235	2.37107	12								1264
MDG6	414	121817	7	10	2012	2012-05-30	153	158	BAIS	2	3	1	0	0	0	0	0	0				873	0.873	2.94101	gravel	437	0.437	3.00988	997	0.997	235	0.235	2.37107	12								1265
MDG6	414	121817	7	10	2012	2012-05-30	153	161	BAIS	3	3	1	0	0	0	0	0	0				873	0.873	2.94101	gravel	437	0.437	2.62014	997	0.997	235	0.235	2.37107	12								1266
MDG6	414	121817	7	10	2012	2012-05-30	153	166	BAIS	4	5	1	0	0	0	0	0	0				873	0.873	2.94101	gravel	437	0.437	2.62014	997	0.997	235	0.235	2.37107	12								1267
MDG6	414	121817	7	10	2012	2012-05-30	153	170	BAIS	5	4	1	0	0	0	0	0	0				873	0.873	2.94101	gravel	437	0.437	2.62014	997	0.997	235	0.235	2.37107	12								1268
MDG6	414	121817	7	10	2012	2012-05-30	153	174	BAIS	6	4	1	0	0	0	0	0	0				873	0.873	2.94101	gravel	437	0.437	2.62014	997	0.997	235	0.235	2.37107	12								1269
MDG7	415	301911	4	46	2012	2012-05-31	154	158	SAVS	1	4	1	0	0	0	0	0	0				530	0.53	2.72428	dirt	368	0.368	2.72835	1884	1.884	310	0.31	2.49136	36								1270
MDG7	415	301911	4	46	2012	2012-05-31	154	161	SAVS	2	3	1	0	0	0	0	0	0				530	0.53	2.72428	dirt	368	0.368	2.72835	1884	1.884	310	0.31	2.49136	36								1271
MDG7	415	301911	4	46	2012	2012-05-31	154	165	SAVS	3	4	1	0	0	0	0	0	0				530	0.53	2.72428	dirt	368	0.368	2.72835	1884	1.884	310	0.31	2.49136	36								1272
MDG7	415	301911	4	46	2012	2012-05-31	154	168	SAVS	4	3	1	0	0	0	0	0	0				530	0.53	2.72428	dirt	368	0.368	2.72835	1884	1.884	310	0.31	2.49136	36								1273
MDG7	415	301911	4	46	2012	2012-05-31	154	170	SAVS	5	2	1	0	0	0	0	0	0				530	0.53	2.72428	dirt	368	0.368	2.72835	1884	1.884	310	0.31	2.49136	36								1274
MDG7	415	301911	4	46	2012	2012-05-31	154	174	SAVS	6	4	1	0	0	0	0	0	0				530	0.53	2.72428	dirt	368	0.368	2.72835	1884	1.884	310	0.31	2.49136	36								1275
MDG7	415	301911	4	46	2012	2012-05-31	154	176	SAVS	7	2	0	0	0	0	0	0	5				530	0.53	2.72428	dirt	368	0.368	2.88818	1884	1.884	310	0.31	2.49136	36								1276
MDG8	416	301911	4	46	2012	2012-05-31	154	158	SAVS	1	4	1	0	0	0	0	0	0				465	0.465	2.66745	dirt	422	0.422	2.88818	1747	1.747	296	0.296	2.47129	6								1277
MDG8	416	301911	4	46	2012	2012-05-31	154	161	SAVS	2	3	1	0	0	0	0	0	0				465	0.465	2.66745	dirt	422	0.422	2.88818	1747	1.747	296	0.296	2.47129	6								1278
MDG8	416	301911	4	46	2012	2012-05-31	154	165	SAVS	3	4	1	0	0	0	0	0	0				465	0.465	2.66745	dirt	422	0.422	2.88818	1747	1.747	296	0.296	2.47129	6								1279
MDG8	416	301911	4	46	2012	2012-05-31	154	168	SAVS	4	3	1	0	0	0	0	0	0				465	0.465	2.66745	dirt	422	0.422	2.88818	1747	1.747	296	0.296	2.47129	6								1280
MDG9	417	301911	4	46	2012	2012-05-31	154	158	SAVS	1	4	1	0	0	0	0	0	0				553	0.553	2.74273	dirt	338	0.338	2.88818	1830	1.83	236	0.236	2.37291	6								1281
MDG9	417	301911	4	46	2012	2012-05-31	154	161	SAVS	2	3	1	0	0	0	0	0	0				553	0.553	2.74273	dirt	338	0.338	2.13354	1830	1.83	236	0.236	2.37291	6								1282
MDG9	417	301911	4	46	2012	2012-05-31	154	165	SAVS	3	4	0	0	0	0	0	0	4				553	0.553	2.74273	dirt	338	0.338	2.13354	1830	1.83	236	0.236	2.37291	6								1283
TB3	418	051412	0	4	2012	2012-06-21	175	187	SAVS	1	12	1	0	0	0	0	0	0				33	0.033	1.51851	low impact road	33	0.033	2.13354	1637	1.637	171	0.171	2.233	11								1284
CHH22	419	131816	8	40	2012	2012-06-22	174	177	SAVS	1	3	1	0	0	0	0	0	0				179	0.179	2.25285	trail	595	0.595	2.13354	866	0.866
CHH22	419	131816	8	40	2012	2012-06-22	174	181	SAVS	2	4	1	0	0	0	0	0	0
CHH22	419	131816	8	40	2012	2012-06-22	174	184	SAVS	3	3	1	0	0	0	0	0	0
CHH22	419	131816	8	40	2012	2012-06-22	174	187	SAVS	4	3	1	0	0	0	0	0	0
CHH22	419	131816	8	40	2012	2012-06-22	174	191	SAVS	5	4	1	0	0	0	0	0	0
CHH22	419	131816	8	40	2012	2012-06-22	174	194	SAVS	6	3	1	0	0	0	0	0	0
CH12	420	281611	11	23	2010	2010-06-10	162	165	CCLO	1	3	1							26.23	5579711	467368	26.5	0.0265	1.42325	dirt		0		1018	1.018	26.23	0.02623	1.4188
CH12	420	281611	11	23	2010	2010-06-10	162	171	CCLO	2	6	0							26.23	5579711	467368	26.5	0.0265	1.42325	dirt		0		1018	1.018	26.23	0.02623	1.4188
LM16	421	161517	1	43	2011	2011-06-05	156	161	SAVS	1	5	0							803	5568505	407713	455	0.455	2.65801	dirt		0		729	0.729	803	0.803	2.90472

## Sheet: Clutch & Fledge
Date Nest Found	year	y	Region	Site #	nestnumber	gaswelldensity	loggaswelldensity	sitecode	distNAGW	log_distNAGW	distWHole	log_nearesthole	nearestroad_gis	log_nearestroad	roadtype	lowimpactroad	loglowimpactroad	Age_NAGW	Species	Rope Drag (Y,N)	Visit #	Nest check date	assumedclutchsize	add_acs	multiply_acs	totalfledged	logfledged	add_totalfledged	multiply_totalfledged	Predated/missing	Survived to day 8	Eggs inviable	Staff	Termination Date	juliandate	Nest Outcome (Success = 1, Fail = 0)	Nest Vegetation Type	Comments
2011-06-06	2011	2	W. of Lake Newell	02-18-16/25-17-16	AM38	7	0.84516	3	323.753	2.51021	655	2.81624	647	2.8109	highway	988	2.99476	11	BAIS	NO	3	2010-06-12	4	104	100	0	-3	100	0	4	no	0	LM	2011-06-12	164	0	ne	?	Nest empty, undamaged.
2010-06-06	2010	1		10_23_17	CG5	10	1.00004	9	411.378	2.61424	-	-	754	2.87737	dirt	76	1.88081	10	BAIS	Y	4	2010-06-24	5	105	125	4	0.602169	104	100	1	yes	0	CG	2010-06-24	176	1		Adults nearby with food, droppings in and around nest.
2012-05-30	2012	3	Patricia	24-19-12	CH10	9	0.954291	21	103	2.01284	1354	3.13162	946	2.97589	dirt	275	2.43933	9	BAIS	no	5	2012-06-11	5	105	125	5	0.699057	105	125	0	yes	0	CH	2012-11-06	165	1		empty, poop on edge of nest
2012-05-31	2012	3	Patricia	30-19-11	CH14	4	0.602169	46	177	2.24797	2115	3.32531	832	2.92012	dirt	65	1.81291	6	BAIS	no	4	2012-06-11	4	104	100	0	-3	100	0	yes	0	4	MG	2012-11-06	165	1		nest empty, intact, poop inside and outside of nest. Suspect fledge.
2012-06-16	2012	3	Rolling Hills	1-16-13	CH20	5	0.699057	2	277	2.44248	626	2.79657	1011	3.00475	dirt	89	1.94939	17	BAIS	NO	8	7/12/12	4	104	100	1	0.000434077	101	25	0	yes	3	LP	2012-12-07	206	1		Female chipping nearby, fledged. Stake moved to nest.
2012-06-25	2012	3	Vulcan	26/27-17-18	CH26	0	-3	22	465	2.66745	513	2.71012	1017	3.00732	dirt	497	2.69636	7	BAIS	no	5	7/6/12	4	104	100	3	0.477266	103	75	0	yes	1	LP	7/6/12	200	1		Fledged, front of nest flattened down
5/21/2012	2012	3	Kinbrook	23-17-14	CH6	16	1.20415	20	118	2.07188	512	2.70927	536	2.72916	gravel	104	2.01703	40	BAIS	no	7	6/8/12	5	105	125	3	0.477266	103	75	0	yes	2	JY	6/8/2012	162	1		nest empty- 2 eggs, adult pissed-assume fledge
2010-06-06	2010	1	Vulcan	33-17-18	CM6	5	0.699057	27	111.906	2.04885	1765	3.24674	1308	3.11661	dirt	554	2.74351	6	BAIS	N	2	2010-06-13	5	105	125	0	-3	100	0	5	no	unk	JR	2010-06-13	165	0		Nest cup empty
2011-05-23	2011	2	E. of Tilley	281611	JR25	11	1.04143	23	451.873	2.65502	392	2.59329	377	2.57634	highway	145	2.16137	27	BAIS	y	7	2011-06-16	5	105	125	4	0.602169	104	100	0	yes	1	YK	2011-06-16	168	1	native	Nest cup flattened, prob. Fledged; successful. But, there's another brown speckeled egg.
2012-06-05	2012	3	Langavin	12-18-17	JY55	7	0.84516	10	334	2.52375	1132	3.05385	745	2.87216	gravel	355	2.55023	8	BAIS	no	5	6/20/12	4	104	100	0	-3	100	0	0	no	0	LP	6/20/12	174	6		all nestlings dead. Very wet and with ants on them. Right next to pool of water = drown. Approx day 4
2012-06-06	2012	3	Cypress Hills	8-13-10	JY56	0	-3	39	1454	3.16256	401	2.60314	457	2.65992	low impact road	457	2.65992	6	BAIS	no	4	6/27/12	5	105	125	5	0.699057	105	125	0	yes	0	MG	6/27/12	187	1		poop in nest, fledge
2012-06-20	2012	3	Patricia	18-19-11	JY61	3	0.477266	45	562	2.74974	340	2.53148	610	2.78533	dirt	53	1.72428	12	BAIS	no	4	2012-07-04	5	105	125	4	0.602169	104	100	0	yes	1	CH	6/20/12	174	1		no poop on doorstep. Female chipping at me, 1 egg left in nest. Nest still intact
2012-07-02	2012	3	Kinbrook	23-17-14	JY71	16	1.20415	20	208	2.31806	1240	3.09342	652	2.81425	dirt	170	2.23045	15	BAIS	N	6	7/23/12	4	104	100	0	-3	100	0	5	no	unk	LP	7/23/2012	216	0		nest empty intact, no birds chirping at all. Fledged or predated
2012-07-06	2012	3	Patricia	18-19-11	JY76	3	0.477266	45	187	2.27184	910	2.95904	1236	3.09202	gravel	86	1.9345	9	BAIS	no	4	7/16/12	4	104	100	4	0.602169	104	100	0	yes	1	LP	7/16/12	209	1		nest empty, poop around nest, nest trampled. Stake at nest
6/2/2010	2010	1		24_19_12	LL5	9	0.954291	21	200.225	2.30152	1432	3.15594	982	2.99211	dirt	297	2.47276	35	BAIS	yes	5	2010-06-19	4	104	100	2	0.301247	102	50	2	yes	0	LL	2010-06-19	171	1		Probably fledge. Nest intact, rim flattened, feces in and just ouside nest; quiet chipping at multiple points 10-20m from nest.
2011-06-09	2011	2	E. of Tilley	32-16-11	LL57	9	0.954291	26	382.683	2.58284	127	2.1038	497	2.69636	gravel	-		8	BAIS	N	4	2011-06-16	5	105	125	0	-3	100	0	5	no	0	LL	2011-06-16	168	3	Native	Relocated and remarked nest. Placed stake by nest.. Nestlings dead, wet , in pins with feathers starting to emerge. Still part. Naked but nearly covered in contour feathers.
2011-07-04	2011	2	Tilley	Tilley	LL69	6	0.778224	7	253.119	2.40333	-	-	775	2.8893	dirt	306	2.48572	8	BAIS	N	3	2011-07-17	3	103	75	0	-3	100	0	3	NO	UNK	LL	2011-07-17	199	0	?	Could not find intact nest at microsite. Broken egg shell nearby.
6/10/2010	2010	1	Patricia	24-19-12	LL9	4	0.602169	46	296	2.47129	1747	3.24229	465	2.66745	dirt	422	2.62531	6	BAIS		6	2010-07-07	5	105	125	4	0.602169	104	100	1	yes	unk	LL	2010-07-07	189	1		Probably fledged: fledlging begging calls (higher pitch, rapider speed) heard from at least two locations ~20m from nest. Adults heard chipping in same area, sounds like SAVS or BAIS, not CCLO.
2011-05-28	2011	2	Kinbrook	23-17-14	LM6	5	0.699057	27	326.98	2.51452	780	2.89209	297	2.47276	dirt	132	2.12057	5	BAIS	N	3	2011-06-10	4	104	100	0	-3	100	0	4	no	unk	LM	2011-06-10	162	0	native	Nest empty, no damage.
5/23/2012	2012	3	Langavin	13-18-16	LP2	8	0.903144	40	244	2.38739	1235	3.09167	1137	3.05576	dirt	874	2.94151	10	BAIS	no	5	2012-06-12	5	105	125	0	-3	100	0	5	no	unk	LP	2012-06-12	165	0		Predated, nest lining ripped out, no Female or chigs or eggs
2012-06-11	2012	3	Patricia	18-19-11	MDG18	3	0.477266	45	542	2.734	178	2.25042	897	2.95279	dirt	46	1.66276	12	BAIS	no	3	6/16/12	4	104	100	4	0.602169	104	100	0	yes	unk	JY	6-16-0212.	169	1		no more roof on nest, probably predated. Chicks would be roughly day 10, no adult distressed or pissed. Nest looks disturbed. Stake chaser at nest
2012-06-05	2012	3	Langavin	12-18-17	MG15	7	0.84516	10	106	2.02531	556	2.74507	1457	3.16346	gravel	351	2.54531	13	BAIS	no	5	6/20/12	5	105	125	0	-3	100	0	0	no	unk	LP	6/20/12	173	0		all chicks drowned in nest, stake at nest, day 2 or 3
2012-06-08	2012	3	Rolling Hills	1-16-13	MG17	5	0.699057	2	398	2.59988	737	2.86747	606	2.78247	dirt road	475	2.67669	10	BAIS	no	3	6/16/12	5	105	125	5	0.699057	105	125	0	yes	0	CH	6/16/12	169	1		empty nest. Poop on doorstep, pulled chaser
2012-05-30	2012	3	Langavin	12-18-17	MG6	7	0.84516	10	235	2.37107	997	2.9987	873	2.94101	gravel	437	2.64048	12	BAIS	no	7	6/20/12	4	104	100	4	0.602169	104	100	0	yes	0	CH	6/20/12	180	1		Did not see nest, but saw one fledgling had left
2011-06-23	2011	2	Vulcan	22-17-18	YK32	3	0.477266	18	545.456	2.73676	949	2.97727	1101	3.04179	dirt	445	2.64836	6	BAIS	N	7	2011-07-15	5	105	125	3	0.477266	103	75	1	yes	unk	LL	2011-07-15	197	1	native	Chipping adutl and fledgling, nearby. Nest intact, rim flat, with feces.
2011-07-13	2011	2	E Rolling Hills	2012-05-14	YK36	0	-3	4	932.196	2.96951	214	2.33041	485	2.68574	low impact road	485	2.68574	11	BAIS	Y	3	2011-07-21	4	104	100	0	-3	100	0	4	no	0	YK,LL,JR	2011-07-21	203	0	-	Dead nestlings with 2/3 IP stage. Possibly predated; nest damaged. Failed
2010-06-11	2010	1		35-14-15	AM10	1	0.000434077	28	853.84	2.93138	979	2.99078	20	1.30103	dirt	240	2.38021	9	CCLO	N	4	2010-07-01	5	105	125	1	0.000434077	101	25	4	yes	unk	AM, CRH	2010-07-01	183	1		Nest finished; fecal sac in nest; successful fledge
2010-06-11	2010	1		28-16-11	AM11	11	1.04143	23	460.223	2.66297	468	2.67025	429	2.63246	highway	80	1.90309	26	CCLO	Y	2	2010-06-19	4	104	100	0	-3	100	0	0	no	unk	-	2010-06-19	171	6		Nest flooded. Outcome code = F
2010-06-26	2010	1		33-11-18	AM12	5	0.699057	27	1438.61	3.15794	349	2.54283	347	2.54033	dirt	87	1.93952	6	CCLO	N	6	2010-07-20	4	104	100	1	0.000434077	101	25	0	yes	3	CM, YK	2010-07-20	202	1		3 eggs, no nestling. No fecal sac or feathers in nest, might have fledged and wet.
2010-07-14	2010	1	Rolling Hills	5_14_12	AM16	0	-3	4	1045.82	3.01946	267	2.42651	424	2.62737	low impact road	424	2.62737	11	CCLO	N	5	2010-08-07	3	103	75	1	0.000434077	101	25	2	yes	0	CM, YK	2010-08-07	220	1		Nest pulled out
2010-07-16	2010	1	Vulcan	33-17-18	AM17	5	0.699057	27	69.4333	1.84157	261	2.41664	1137	3.05576	dirt	317	2.50106	7	CCLO		4	2010-07-29	4	104	100	4	0.602169	104	100	0	yes	0	CM	2010-07-29	211	1		Nest empty and intact. Somewhat flattened rim some fecal matter
2010-07-16	2010	1	Vulcan	33-17-18	AM18	5	0.699057	27	197.148	2.29479	391	2.59218	219	2.34044	dirt	143	2.15534	7	CCLO	Y	5	2010-08-04	4	104	100	4	0.602169	104	100	0	yes	0	LL, DJ	2010-08-04	217	1		nest empty, intact, flat rim with fecal sacs adult savs chipping nearby
2010-05-21	2010	1	Rolling Hills	5_14_12	AM2	0	-3	4	416.423	2.61953	1129	3.05269	436	2.63949	low impact road	436	2.63949	11	CCLO	N	8	2010-06-19	5	105	125	5	0.699057	105	125	0	yes	0	JR	2010-06-19	171	1		No nest lining. Fecal sacs outside nest. Nest wet. May have fledged before heavy rain.
2011-05-27	2011	2	E. Of Tilley	281611	AM20	11	1.04143	23	541.671	2.73374	229	2.35984	268	2.42813	highway	311	2.49276	27	CCLO	No	3	2011-03-06	4	104	100	0	-3	100	0	4	no	unk	AM	2011-03-06	155	0	EP	-
2011-05-27	2011	2	E. Tilley	28_16_11	AM21	11	1.04143	23	282.433	2.45092	1312	3.11793	40	1.60206	gravel road	667	2.82413	8	CCLO	No	8	2011-06-22	3	103	75	3	0.477266	103	75	0	yes	0	AM?	2011-06-22	174	1	NE	-	Nest empty, successful, rim flattened.
2011-05-31	2011	2	E. of Patricia	361911	AM24	10	1.00004	29	163.399	2.21325	678	2.83123	1139	3.05652	gravel	265	2.42325	7	CCLO	N	2	2011-06-10	3	103	75	0	-3	100	0	3	no	0	LM	2011-06-01	153	0	native	Nest empty, what appears to be a cowbird egg left a few inches from nest. The nest was intact but compacted substantially as if by rain.
2011-06-03	2011	2	E. of Tilley	28_16_11	AM28	11	1.04143	23	220.741	2.34388	929	2.96802	78	1.89209	low impact road	78	1.89209	28	CCLO	No	2	2011-06-08	5	105	125	0	-3	100	0	5	no	unk	AM	2011-06-08	160	0	EP	-
2011-06-04	2011	2	Vulcan	2627_17_18	am31	0	-3	22	751.809	2.87611	328	2.51587	36	1.5563	dirt	360	2.5563	6	CCLO	No	4	2011-06-21	4	104	100	0	-3	100	0	4	no	0	ll	2011-06-21	173	0	ne?	native	replaced western stake with stake chaser by nest. Nest intact, rim flattened. 1 failed egg. No nervous CCLO parents nearby. Took picture of nest. Failed egg looks like something other than CCLO.
2011-06-04	2011	2	Vulcan	2627_17_18	am32	0	-3	22	754.16	2.87746	253	2.40312	301	2.47857	dirt	262	2.4183	6	CCLO	yes	2	2011-06-10	5	105	125	0	-3	100	0	5	no	0	yk	2011-06-10	162	0	ep	native	failed; predated (avian?), nest intact
2011-06-05	2011	2	Crawling Valley	20_23_17	am35	4	0.602169	17	375.105	2.57415	-	-	944	2.97497	dirt	-		31	CCLO	no	2	2011-06-12	3	103	75	0	-3	100	0	3	no	unk	am	2011-06-12	164	0	ep	?	No eggs in nest cup when I checked. Out 1321. Bamboo stake placed by nest.
2011-06-06	2011	2	W. of Lake newell	131816	AM39	8	0.903144	40	308.161	2.48878	496	2.69548	408	2.61066	dirt	666	2.82347	13	CCLO	N	4	2011-06-21	4	104	100	4	0.602169	104	100	0	yes	0	yk	2011-06-21	173	1	native	Success; flattened and chipping nearby
2010-05-26	2010	1	Langavin	12_18_17	AM4	7	0.84516	10	427.851	2.63129	1498	3.17551	396	2.5977	gravel	161	2.20683	10	CCLO	Y	2	2010-05-30	4	104	100	0	-3	100	0	4	no	unk	JR	2010-05-30	151	0		empty
2011-06-10	2011	2	N. rolling hills	11613	AM40	5	0.699057	2	199.298	2.2995	388	2.58883	386	2.58659	dirt	240	2.38021	9	CCLO	N	2	2011-06-17	5	105	125	0	-3	100	0	5	no	unk	AM	2011-06-17	169	0	native	Predation at egg stage
2011-06-14	2011	2	E. of Patricia	61911	AM44	10	1.00004	6	103.194	2.01365	502	2.7007	230	2.36173	dirt	43	1.63347	35	CCLO	N	2	2011-06-24	4	104	100	0	-3	100	0	4	no	unk	JR, JY, YK	2011-06-24	176	0	native	looks fledged, but according to last visit - prob. Failed nest flattened edge and loose.
2011-06-30	2011	2	E. of Rolling Hills	171412	AM45	0	-3	14	3385.8	3.52966	706	2.8488	110	2.04139	dirt	110	2.04139	12	CCLO	N	5	2011-07-18	4	104	100	3	0.477266	103	75	0	yes	1	LL	2011-07-18	200	1	native	Nest intact. Rim flattened, no activity near nest.
2010-06-01	2010	1		35-19-11	AM6	10	1.00004	29	266.966	2.42646	263	2.41996	501	2.69984	gravel	120	2.07918	14	CCLO	Y	3	2010-06-12	4	104	100	0	-3	100	0	4	no	unk	AM	2010-06-12	164	0		no nestlings; predated
2010-06-02	2010	1	Patricia	24-19-12	AM8	9	0.954291	21	170.144	2.23082	1465	3.16584	500	2.69897	dirt	20	1.30103	35	CCLO	Y	5	2010-06-19	5	105	125	0	-3	100	0	5	no	unk	LL	2010-06-19	171	0		nest intact. Broken eggshell by nest rim.
2010-06-04	2010	1	-	10_23_17	CG	10	1.00004	9	324.344	2.51101	-	-	803	2.90472	dirt	144	2.15836	10	CCLO	N	3	2010-06-09	4	104	100	0	-3	100	0	4	no	unk	LL, CG	2010-06-09	161	5		Nest either trampled, layed on or shat upon.
2010-05-18	2010	1	Langavin	5_18_15	CG1	7	0.84516	5	447.541	2.65083	400	2.60206	299	2.47567	highway	189	2.27646	10	CCLO	N	5	2010-06-07	4	104	100	0	-3	100	0	1	no	unk	LL	2010-06-07	159	3		covered in dirt. Nest presumably abandoned.
2010-06-27	2010	1		32_16_11	CG8	5	0.699057	2	205.1	2.31196	512	2.70927	582	2.76492	dirt	480	2.68124	8	CCLO	N	3	2010-07-08	3	103	75	0	-3	100	0	3	no	unk	JR, CM	2010-07-08	190	4		could not locate
2012-05-18	2012	3	Rolling Hills	5-14-12	CH1	0	-3	4	561	2.74896	852	2.93044	510	2.70757	low impact road	510	2.70757	11	CCLO	yes	5	5/30/12	3	103	75	0	-3	100	0	0	no	unk	CH/LP	5/30/12	153	3		nest abandoned
2012-06-14	2012	3	Rolling Hills	20-15-12	CH19	4	0.602169	16	247	2.3927	599	2.77743	757	2.8791	dirt	50	1.69897	9	CCLO	yes	3	6/24/12	1	101	25	1	0.000434077	101	25	0	yes	unk	CH/LP	6/24/12	178	1		neslting 3-4 inches away from nest, still looks underdeveloped.
2012-06-20	2012	3	Vulcan	26/27-17-18	CH21	0	-3	22	285	2.45484	515	2.71181	973	2.98811	dirt	672	2.82737	14	CCLO	yes	8	7/12/12	4	104	100	3	0.477266	103	75	0	yes	1	MG	7/12/12	206	1		nest empty, intact. Male perched nearby
2012-06-27	2012	3	Langavin	12-18-17	CH28	7	0.84516	10	81	1.90849	1035	3.01494	919	2.96332	gravel	252	2.4014	9	CCLO	yes	4	2012-07-05	4	104	100	0	-3	100	0	0	no	unk	LP	2012-05-07	199	3		still abandoned. Took cam off
2012-06-24	2012	3	Rolling Hills	1-16-13	CH29	5	0.699057	2	396	2.5977	80	1.90309	534	2.72754	dirt	57	1.75587	10	CCLO	no	6	7/12/12	3	103	75	0	-3	100	0	0	no	unk	JY	2012-07-12	206	3		failled. Debris in nest. Stake chaser at nest
2012-07-02	2012	3	Rolling hills	5-14-12	CH31	0	-3	4	368	2.56585	601	2.77887	403	2.60531	low impact road	403	2.60531	3	CCLO	Yes	2	7/5/12	3	103	75	0	-3	100	0	3	no	0	ch	2012-05-07	199	0		Nest empty
2012-07-09	2012	3	Cypress Hills	8-13-10	CH33	0	-3	39	1600	3.20412	475	2.67669	107	2.02938	dirt	59	1.77085	6	CCLO	yes	5	7/18/12	3	103	75	3	0.477266	103	75	0	yes	unk	MG	7/18/12	211	1		fledged. Could hear at least one fledgeling calling near nest. Adults flying around
2012-05-20	2012	3	Rolling Hills	5-14-12	CH4	0	-3	4	977	2.98989	172	2.23553	617	2.79029	low impact road	617	2.79029	11	CCLO	no	5	5/30/12	4	104	100	0	-3	100	0	4	no	unk	CH	5/30/12	153	0		predated, no more eggs, no egg fragments either
2010-06-10	2010	1		28-16-11	CHH12	11	1.04143	23	26.23	1.4188	1018	3.00775	26.5	1.42325	dirt				CCLO	N	3	2010-06-19	4	104	100	0	-3	100	0	4	no	unk	LL	2010-06-19	171	0		Nest is empty and damp; no signs of fledgling in nest, nos ture if flooded or predated
2010-06-10	2010	1	Patricia	32-16-11	CHH13	9	0.954291	26	302.251	2.48037	223	2.3483	283	2.45179	gravel	570	2.75587	33	CCLO	N	6	2010-06-30	4	104	100	0	-3	100	0	4	no	unk	CH	2010-06-30	182	3		No adults in area; 1 egg likely BHCO; I'm calling this nest abandoned.
2010-06-11	2010	1	Patricia	32-16-11	CHH14	9	0.954291	26	475.695	2.67733	263	2.41996	509	2.70672	gravel	472	2.67394	33	CCLO	N	3	2010-06-25	4	104	100	4	0.602169	104	100	0	yes	unk	CRH	2010-06-25	177	1		Nest empty, but a couple of small fecal sacs are present. Possible successful fledgling.
2010-06-13	2010	1	Patricia	32-16-11	CHH15	9	0.954291	26	293.004	2.46687	454	2.65706	582	2.76492	gravel	273	2.43616	33	CCLO	Y	3	2010-06-25	4	104	100	0	-3	100	0	0	no	unk	CRH	2010-06-25	177	3		eggs are partially buried by nest material; probably failure (abandoned)
2010-06-13	2010	1	Patricia	32-16-11	CHH16	9	0.954291	26	98.0796	1.99158	133	2.12385	177	2.24797	highway	236	2.37291	38	CCLO	Y	2	2010-06-19	4	104	100	0	-3	100	0	0	no	unk	JR	2010-06-19	171	0		1 egg outside nest, cup flooded
2010-06-13	2010	1	Patricia	32-16-11	CHH17	9	0.954291	26	395.596	2.59725	349	2.54283	501	2.69984	gravel	413	2.61595	33	CCLO	Y	4	2010-07-05	4	104	100	0	-3	100	0	0	no	unk	CH	2010-07-05	187	0		4 broken eggs, nest predated at egg stage
2010-06-19	2010	1	Patricia	28-16-11	CHH18	11	1.04143	23	323.981	2.51052	473	2.67486	525	2.72016	highway	90	1.95424	34	CCLO	N	5	2010-07-08	4	104	100	4	0.602169	104	100	0	yes	0	LL	2010-07-08	190	1		empty, nest linging trampled; successful fledge
2010-06-20	2010	1		24/25-15-14	CHH19		-3	50											CCLO	N	5	2010-07-08	4	104	100	3	0.477266	103	75	1	yes	unk	CG	2010-07-08	190	1		Both adults on ground near nest, nest shows not much sign of fledgling. One fecal sac along rim, nothing else to indicate fledge.
2010-06-22	2010	1		15-17-18	CHH20	4	0.602169	12	720.609	2.8577	403	2.60531	1486	3.17202	highway	28	1.44716	4	CCLO	N	5	2010-07-12	5	105	125	4	0.602169	104	100	0	yes	1	-	2010-07-12	194	1		1 cold egg, nest looks old and worn. Assuming other 4 fledged b/c there is no adult present.
2010-07-08	2010	1		35-14-15	CHH23	1	0.000434077	28	756.937	2.87906	1026	3.01115	1102	3.04218	dirt	791	2.89818	9	CCLO	Y	3	2010-07-18	4	104	100	0	-3	100	0	0	no	unk	LL	2010-07-18	200	3		Eggs cold, starting to be covered by litter. Abandoned
2010-07-15	2010	1	Vulcan	33-17-18	CHH27	5	0.699057	27	197.178	2.29486	123	2.08991	351	2.54531	dirt	94	1.97313	7	CCLO	Y	4	2010-07-29	3	103	75	0	-3	100	0	3	no	unk	CM	2010-07-29	211	0		Intact nest cup, likely predated
2010-07-16	2010	1	Vulcan	33-17-18	CHH28	5	0.699057	27	81.0541	1.90878	327	2.51455	1140	3.0569	dirt	65	1.81291	7	CCLO	Y	4	2010-07-29	3	103	75	3	0.477266	103	75	0	yes	0	-	2010-07-29	211	1		Empty, intact nest cup flattened rim 2 fecal sacs. Chipping nearby
2010-07-16	2010	1	Vulcan	33-17-18	CHH29	5	0.699057	27	186.775	2.27132	186	2.26951	1036	3.01536	dirt	257	2.40993	7	CCLO	Y	2	2010-07-20	3	103	75	0	-3	100	0	3	yes	unk	CM,YK	2010-07-20	202	1		Empty nest, some fecal matter
2010-05-23	2010	1		2_18_16	CHH3	7	0.84516	3	286.919	2.45776	629	2.79865	1880	3.27416	highway	50	1.69897	10	CCLO	Y	4	2010-06-07	4	104	100	0	-3	100	0	4	no	0	-	2010-06-03	155	0		June th predation off nest. Nest looks dug up from small mammal.
2010-07-21	2010	1	Patricia	6_19_11	CHH30	10	1.00004	6	170.787	2.23245	599	2.77743	258	2.41162	gravel	124	2.09342	4	CCLO	Y	3	2010-08-01	4	104	100	0	-3	100	0	4	no	unk	LL	2010-08-01	214	0		Eggs/nestlings gone, predaed. Nest intact. Small fecal sacs in nest.
2010-05-25	2010	1		35-17-16	CHH4	7	0.84516	3	230.431	2.36254	650	2.81291	652	2.81425	highway	510	2.70757	10	CCLO	N	4	2010-06-07	4	104	100	0	-3	100	0	4	no	0	CM	2010-06-07	159	0		All nestlings gone
2010-06-01	2010	1	Patricia	36-19-11	CHH7	10	1.00004	29	163.925	2.21464	275	2.43933	622	2.79379	gravel	20	1.30103	14	CCLO	Y	4	-	4	104	100	0	-3	100	0	0	no	unk	CG	2010-06-07	159	3		No adults around, grass over nest cup, prob. Abandoned.
2010-06-06	2010	1		10_23_17	CHH8	10	1.00004	9	405.612	2.60811	-	-	800	2.90309	dirt	50	1.69897	10	CCLO	Y	4	2010-06-24	4	104	100	0	-3	100	0	4	no	unk	CG	2010-06-24	176	0		Most likley predated. No sign of fledge and no adults in area. Nest cup slightly torn up.
2010-06-23	2010	1	Patricia	19-15-11	CM14A	9	0.954291	15	95.5823	1.98038	2105	3.32325	125	2.09691	dirt	14	1.14613	34	CCLO	N	5	2010-07-13	4	104	100	0	-3	100	0	0	no	unk	LL,AM	2010-07-13	195	3		Eggs cold, partially buried in litter
2010-06-25	2010	1		16/17/20/21-18-12	CM14B	7	0.84516	31	235.939	2.3728	628	2.79796	531	2.72509	gravel	239	2.3784	26	CCLO	Y	6	2010-07-17	4	104	100	4	0.602169	104	100	0	yes	0	LL	2010-07-17	199	1		Nest more or less intact, flat rim. Cowbird egg undamaged by nest. No fecal sacs doesn't look like much of a nest lining. But 2 adults circling nest, one carrying food.
2010-06-29	2010	1		20_15_12	CM16	4	0.602169	16	353.57	2.54847	717	2.85552	630	2.79934	dirt	121	2.08279	32	CCLO	N	3	2010-07-08	4	104	100	0	-3	100	0	4	no	unk	CM	2010-07-08	190	0		Empty intact nest cup, no signs of fledglings
2010-06-29	2010	1		20_15_12	CM17	4	0.602169	16	304.984	2.48428	651	2.81358	612	2.78675	dirt	103	2.01284	32	CCLO	N	2	2010-07-05	4	104	100	0	-3	100	0	4	no	unk	CG	2010-07-05	187	0		nest cup empty, but intact
2010-06-30	2010	1		15-17-18	CM19	4	0.602169	12	318.329	2.50288	965	2.98453	331	2.51983	highway	450	2.65321	5	CCLO	N	6	2010-07-20	3	103	75	3	0.477266	103	75	0	yes	0	CM,YK	2010-07-20	202	1		Empty, flushed with ground, some fecal matter; probably fledged.
2010-05-19	2010	1	-	36-19-11	CM2	10	1.00004	29	290.042	2.46246	1047	3.01995	283	2.45179	highway	194	2.2878	36	CCLO	N	3	2010-05-30	4	104	100	0	-3	100	0	3	no	1	AM,CRH	2010-06-30	182	0		1 white egg remaining in nest cup; no female seen.
2010-06-30	2010	1		15-17-18	CM20	4	0.602169	12	218.886	2.34022	921	2.96426	396	2.5977	highway	596	2.77525	5	CCLO	Y	5	2010-07-15	4	104	100	0	-3	100	0	4	no	0	LL	2010-07-15	197	0		Nest empty, intact. No fecal sacs or pins. Probably predated; nestlings not old enough - fledge.
2010-06-30	2010	1		15-17-18	CM21	4	0.602169	12	115.198	2.06145	938	2.9722	477	2.67852	highway	682	2.83378	5	CCLO	Y	4	2010-07-12	2	102	50	0	-3	100	0	2	no	unk	JR	2010-07-12	194	0		Nest empty, dead nestling outside nest cup in grass
2010-07-06	2010	1		20-23-17	CM24	4	0.602169	17	457.378	2.66027	-	-	1300	3.11394	dirt	-		7	CCLO	Y	4	2010-07-17	4	104	100	0	-3	100	0	4	no	0	LL	2010-07-17	199	0		nest gone. Bits of nest lning nearby. Predated.
2010-07-15	2010	1	Rolling Hill	20-15-12	CM29	4	0.602169	16	370.458	2.56874	716	2.85491	614	2.78817	dirt	121	2.08279	32	CCLO	N	4	2010-08-04	3	103	75	0	-3	100	0	3	no	unk	CM, CRH	2010-08-04	217	0		empty, flattened, lots of debris
2010-05-22	2010	1	Rolling Hills	5_14_12	CM3	0	-3	4	967.233	2.98553	536	2.72916	153	2.18469	low impact road	153	2.18469	11	CCLO	N	2	2010-05-26	4	104	100	0	-3	100	0	4	no	unk	CM,LL	2010-05-26	147	0		Depredated, nest lining pulled out
2010-07-20	2010	1	Vulcan	33-17-18	CM30	5	0.699057	27	141.865	2.15187	350	2.54407	137	2.13672	dirt	142	2.15229	4	CCLO	N	3	2010-07-29	4	104	100	2	0.301247	102	50	1	yes	1	CM	2010-07-29	211	1		1 egg, nest cup flattened. No ppin feathres or fecal sacs
2010-07-20	2010	1	Vulcan	33-17-18	CM31	5	0.699057	27	352.161	2.54674	177	2.24797	298	2.47422	dirt	208	2.31806	7	CCLO	N	4	2010-08-04	4	104	100	4	0.602169	104	100	0	yes	0	LL, DJ	2010-08-04	217	1		nest rim flat with fecal sacs
2010-07-26	2010	1		17-14-12	CM33	0	-3	14	3027.05	3.48102	467	2.66932	3640	3.5611	dirt	863	2.93601	11	CCLO	Y	2	2010-08-02	5	105	125						?	?	LL	?	?	invalid		2 eggs and 2 DO (downy nestlings with creamy down) adult chipping CCLOs nearby
2010-07-30	2010	1		32-16-11	CM34	9	0.954291	26	98.8012	1.99476	136	2.13354	178	2.25042	highway	225	2.35218	38	CCLO	N	3	2010-08-07	4	104	100						?	?	CM, YK	?	?	invalid		4 nestlings start to get plummage feathered; eyes open
2010-05-25	2010	1	-	2_18_16	CM5	7	0.84516	3	247.411	2.39342	1765	3.24674	1005	3.00217	dirt	60	1.77815	6	CCLO	N	2	2010-05-30	4	104	100	0	-3	100	0	4	no	unk	LL	2010-05-30	151	0		Nest intact, empty, depredated, lining not pulled out
2010-06-11	2010	1	Patricia	28_18_11	CM7	11	1.04143	23	52.1224	1.71702	774	2.88874	404	2.60638	gravel	150	2.17609	3	CCLO	N	6	2010-07-05	4	104	100	4	0.602169	104	100	0	yes	0	CM,AM	2010-07-05	187	1		Empty. Looks like has been empty for awhile, possibly successful.
2010-06-11	2010	1	Patricia	28-16-11	CM8	11	1.04143	23	145.601	2.16317	1154	3.06221	325	2.51188	gravel	144	2.15836	3	CCLO	Y	3	2010-06-19	3	103	75	0	-3	100	0	0	no	unk	CRH	2010-06-19	171	3		All three eggs are broken, debris in nest
2011-06-27	2011	2	E. of Lake Tilley	281611	JGY23	11	1.04143	23	154.835	2.18987	679	2.83187	294	2.46835	low impact road	114	2.0569	37	CCLO	N	6	2011-07-21	4	104	100						unk	unk	JY	2011-07-21	203	invalid	native	Could not find nest unsure, adults agitated, cows been through recently.
2011-06-28	2011	2	Vulcan	221718	JGY24	3	0.477266	18	246.62	2.39203	663	2.82151	335	2.52504	dirt road	528	2.72263	6	CCLO	N	6	2011-07-24	4	104	100	0	-3	100	0	3	yes	1	JY	2011-07-24	206	0	native	Lining looks pulled out, fail? Looks like dry cattle poop around stake and chaser moved to nest. No adults calling.
2011-07-24	2011	2	Vulcan	221718	jgy34	4	0.602169	38	93.0998	1.96895	-	-	498	2.69723	dirt	53	1.72428	7	CCLO	y	3	2011-08-03	3	103	75	3	0.477266	103	75	0	yes	0	LL,AM	2011-08-03	216	1		Eyes open, fully feathered.
2011-05-23	2011	2	E. of Tilley	281611	JGY7	11	1.04143	23	490.807	2.69091	323	2.5092	327	2.51455	highway	230	2.36173	27	CCLO	Y	7	2011-06-16	5	105	125	5	0.699057	105	125	0	yes	0	YK	2011-06-16	168	1	Native	Successful? Nest cup flattened intact.
2010-06-25	2010	1		16/17/18-21-18	JR11	7	0.84516	31	213.547	2.32949	753	2.87679	795	2.90037	gravel	62	1.79239	32	CCLO	Y	2	2010-06-30	3	103	75	3	0.477266	103	75	unk	yes	unk	CG	2010-06-30	182	1		Adults in area with food, fecal matter around nest cup. I'd say fledged.
2010-07-30	2010	1		19_15_11	JR17	9	0.954291	15	255.333	2.40711	1325	3.12222	150	2.17609	dirt	113	2.05308	9	CCLO	Y	1	2010-07-30	3	103	75	3	0.477266	103	75	0	UNK		JR,Ll	2010-07-30	212	1		FS-FM flight feathers, partially downy
2011-05-22	2011	2	N. of Rolling Hills	11613	JR21	5	0.699057	2	194.732	2.28944	1181	3.07225	241	2.38202	dirt	65	1.81291	33	CCLO	N	5	2011-06-17	4	104	100	4	0.602169	104	100	0	yes	0	AM	2011-06-17	169	1	native	Did not see birds near nest cup empty, flattened, believe to be successful.
2011-05-23	2011	2	E. of Tilley	281611	JR22	11	1.04143	23	112.263	2.05024	938	2.9722	347	2.54033	gravel	44	1.64345	16	CCLO	N	5	2011-06-08	4	104	100	4	0.602169	104	100	0	yes	0	AM	2011-06-08	160	1	native	Best viewed looking South near edge of grassy patch.
2011-05-23	2011	2	E. Of Tilley	281611	JR23	0	-3	22	694	2.84136	314	2.49693	1083	3.03463	dirt	519	2.71517	6	CCLO	No	4	2011-03-06	4	104	100	0	-3	100	0	4	no	unk	AM	2011-03-06	155	0	U	-
2011-05-23	2011	2	E. of Tilley	281611	JR24	11	1.04143	23	519.666	2.71572	108	2.03342	175	2.24304	highway	264	2.4216	17	CCLO	Y	5	2011-06-08	5	105	125	2	0.301247	102	50	0	yes	3	JY	2011-06-08	160	1	native	Cup intact, poop on edges - edges flattened prob. Success, fledge, adult calling and flying aruond ; moved stake next to nest cup. Prob. Fledge.
2011-06-23	2011	2	Vulcan	221718	JR29	3	0.477266	18	293.653	2.46783	250	2.39794	80	1.90309	dirt road	926	2.96661	6	CCLO	N	5	2011-07-09	4	104	100	0	-3	100	0	3	no	unk	jy	2011-07-09	191	0	native	Nothing in nest looks disturbed, predated?
2011-06-23	2011	2	N. Rolling Hills	231512	JR30	6	0.778224	19	372.489	2.57111	2680	3.42813	221	2.34439	low impact road	221	2.34439	8	CCLO	N	6	2011-07-11	6	106	150	0	-3	100	0	0	no	unk	JR	2011-07-11	193	6	native	Looks like area flooded and was walked over by cows.
2011-06-28	2011	2	E. Rolling Hills	17-14-12	JR31	0	-3	14	3040.49	3.48294	600	2.77815	400	2.60206	dirt	400	2.60206	12	CCLO	N	2	2011-06-30	4	104	100	0	-3	100	0	4	no	unk	AM	2011-06-30	182	0	native	Nest empty, predated.
2010-06-13	2010	1	Vulcan	33-17-18	JR6	5	0.699057	27	209.545	2.32128	876	2.9425	227	2.35603	dirt	543	2.7348	6	CCLO	N	3	2010-06-22	4	104	100	0	-3	100	0	4	no	unk	JR	2010-06-22	174	0
2010-06-15	2010	1	Langavin	12_18_17	JR7	7	0.84516	10	296.959	2.4727	1749	3.24279	80	1.90309	gravel	504	2.70243	7	CCLO	N	3	2010-06-25	4	104	100	0	-3	100	0	4	no	unk	LL, CRH	2010-06-25	177	0
2010-06-19	2010	1		32_16_11	JR8	9	0.954291	26	317.421	2.50164	517	2.71349	331	2.51983	gravel	258	2.41162	26	CCLO	N	5	2010-07-06	3	103	75					unk	unk	unk	JR	2010-06-24	176	invalid
2011-05-13	2011	2	E. Of Tilley	28-16-11	JY01	11	1.04143	23	145.755	2.16362	572	2.7574	373	2.57171	highway	178	2.25042	27	CCLO	No	4	5/30/11	5	105	125	0	-3	100	0	5	no	unk	LL	2011-05-30	150	0	EP	-
2011-05-23	2011	2	E. Of Tilley	28-16-11	JY06	11	1.04143	23	222.053	2.34646	1041	3.01745	164	2.21484	gravel	132	2.12057	31	CCLO	No	2	5/27/11	3	103	75	0	-3	100	0	2	no	1	LL	5/27/11	147	0	JP	Grass
2011-05-30	2011	2	E. Of Tilley	32-16-11	JY13	9	0.954291	26	157.16	2.19634	620	2.79239	31	1.49136	dirt	-		16	CCLO	Y	3	2011-06-08	4	104	100	3	0.477266	103	75	0	yes	1	LL	2011-06-08	160	1	-	Nest rim flattened. Nest intact. Nestlings would be past fldging age by now if nest was successful.Bamboo stake placed by nest
2011-05-30	2011	2	E. Of Tilley	32-16-11	JY14	9	0.954291	26	380.212	2.58003	119	2.07555	497	2.69636	gravel	-		8	CCLO	Y	3	2011-06-08	3	103	75	0	-3	100	0	3	no	0	LL	2011-06-08	160	0	-	nestlings wereprobably not old enough to fledge by today. Bamboo stake placed by nest. Nest intact
2011-05-31	2011	2	E. Of Patricia	36-19-11	JY16	10	1.00004	29	146.996	2.16731	850	2.92942	415	2.61805	highway	169	2.22789	5	CCLO	N	4	2011-06-22	4	104	100	4	0.602169	104	100	0	yes	0	YK	2011-06-22	174	1	-	chipping nearb; successful, nest flattened and intact
2011-05-31	2011	2	E. Of Patricia	36-19-11	JY17	10	1.00004	29	145.686	2.16342	822	2.91487	88	1.94448	dirt	202	2.30535	6	CCLO	N	2	2011-06-10	4	104	100	0	-3	100	0	unk	no	unk	JY	2011-06-10	162	0	-	Dead - 2 in nest cap; decomposing maybe around day 3-5; died. Stake moved just east of nest cup
2011-06-09	2011	2	E. Of Tilley	28-16-11	JY19	11	1.04143	23	35.0416	1.54458	1288	3.10992	24	1.38021	gravel	50	1.69897	12	CCLO	Y	5	2011-06-27	4	104	100	3	0.477266	103	75	0	yes	1	AM	2011-06-27	179	1	-	Nest empty; rim flattened - looks successful
2011-06-13	2011	2	Cypress	61310	JY20	0	-3	41	1892.78	3.2771	587	2.76864	587	2.76864	highway	587	2.76864	6	CCLO	Y	6	2011-07-04	5	105	125	4	0.602169	104	100	0	yes	1	LL	2011-07-04	186	1	-	nest intact. Rim flattened
2011-06-14	2011	2	E. Of Patricia	24-19-12	JY21	9	0.954291	21	154.081	2.18775	1382	3.14051	1074	3.031	dirt	260	2.41497	36	CCLO	Y	2	2011-06-22	3	103	75	0	-3	100	0	3	no	0	YK	2011-06-22	174	0	-	lining flattened. Therefore no signs of fledging -- probably predated at nestling stage
2011-06-20	2011	2	Vulcan	15-17-18	JY22	4	0.602169	12	357.984	2.55386	978	2.99034	190	2.27875	highway	130	2.11394	6	CCLO	N	7	2011-07-09	3	103	75	2	0.301247	102	50	0	yes	1	JY	2011-07-09	191	1	-	Fledged? 1 egg left - nest intact - rim sort of flattened - AV calling moved stake chaser to nest
2011-06-30	2011	2	Cypress	19-13-10	JY25	0	-3	42	9300.28	3.9685	-	-	956	2.98046	highway	-		8	CCLO	Y	3	2011-07-08	4	104	100	2	0.301247	102	50	unk	yes	1	AM	2011-07-08	190	1	-	1 egg remains in nest cup; nestlings have fledged though; partial success
2011-07-10	2011	2	Bow River	35-14-15	JY31	1	0.000434077	28	520.199	2.71617	716	2.85491	457	2.65992	dirt	293	2.46687	10	CCLO	Y	4	2011-07-24	5	105	125	1	0.000434077	101	25	0	yes	4	LM	2011-07-24	206	1	-	Possibly 1 nestling fledged
2011-07-11	2011	2	E. Of Tilley	4n9s-17-11	JY32	9	0.954291	35	94.1211	1.97369	2067	3.31534	84	1.92428	dirt	-		6	CCLO	Y	2	2011-07-17	2	102	50	0	-3	100	0	2	no	unk	LL	2011-07-17	199	0	-	Egg doesn't look like a CCLO (pic taken). It is located outside of nest. Sweet clover is 10 m 160 degrees from nest. Stake placed by nest.
2012-05-22	2012	3	Rolling Hills	5-14-12	JY42	0	-3	4	302	2.48001	838	2.92324	185	2.26717	low impact road	185	2.26717	11	CCLO	yes	8	2012-06-08	3	103	75	0	-3	100	0	0	no	0	MG	2012-08-06	162	3		no adults near, failure?
5/29/2012	2012	3	Vulcan	26/27-17-18	JY44	0	-3	22	694	2.84136	314	2.49693	1083	3.03463	dirt	519	2.71517	6	CCLO	yes	7	6/20/112	4	104	100	3	0.477266	103	75	0	yes	0	LP	6/20/112	174	1		nest fledged, intact. Cam pulled
2012-05-31	2012	3	Rolling Hills	01-16-13	JY49	5	0.699057	2	382	2.58206	450	2.65321	257	2.40993	dirt	258	2.41162	18	CCLO	YES	3	6/8/12	4	104	100	0	-3	100	0	0	no	unk	CH, MG	2012-08-06	162	3		Appears abandoned, debris in nest.
2012-05-31	2012	3	Rolling Hills	1-16-13	JY50	5	0.699057	2	377	2.57634	74	1.86923	556	2.74507	dirt	106	2.02531	10	CCLO	yes	8	6/20/12	3	103	75					redo	redo	redo	MG	6/20/12	174	1		found one dead fledgling just outside nest, looks to have been trampled. Cam askew. No adults upset in area. Unsure if nest completely failled.
2012-05-31	2012	3	Rolling Hills	1-16-13	JY51	5	0.699057	2	356	2.55145	355	2.55023	705	2.84819	dirt	165	2.21748	18	CCLO	no	9	6/24/12	4	104	100	4	0.602169	104	100	0	yes	0	LP/CH	6/24/12	184	1		poop around nest, female alarm calling
6/11/2012	2012	3	Vulcan	26/27-17-18	JY57	0	-3	22	1282	3.10789	305	2.4843	875	2.94201	dirt	454	2.65706	6	CCLO	yes	5	6/24/12	3	103	75	0	-3	100	0	0	no	unk	MG	6/24/12	184	3		abandoned, pulled cam
6/14/2012	2012	3	Vulcan	33-17-18	JY58	5	0.699057	27	320	2.50515	554	2.74351	313	2.49554	dirt	382	2.58206	6	CCLO	yes	3	6/20/12	3	103	75	0	-3	100	0	0	no	unk	LP/CH	6/20/12	174	3		abandoned, dirt inn nest, no female, cam pulled
2012-06-16	2012	3	Patricia	18-19-11	JY60	3	0.477266	45	544	2.7356	266	2.42488	694	2.84136	dirt	48	1.68124	12	CCLO	no	2	6/20/2012	4	104	100	4	0.602169	104	100	0	yes	unk	JY	6/20/2012	174	1		Fledge? Poop in cup nest, site smashed, only heard CCLO fly by: no real alarm or other signals.
2012-07-06	2012	3	Cypress Hills	8-13-10	JY74	0	-3	39	985	2.99344	120	2.07918	494	2.69373	low impact road	494	2.69373	6	CCLO	no	3	2012-07-11	4	104	100	4	0.602169	104	100	unk	yes	unk	CH	7/11/12	205	1		no lining in nest, ants at bottom, just a dirt depression left.
2012-07-10	2012	3	Patricia	18-19-11	JY77	3	0.477266	45	627	2.79727	381	2.58092	532	2.72591	low impact road	22	1.34242	12	CCLO	yes	6	7/25/12	4	104	100	0	-3	100	0	4	no	unk	LP	7/25/12	218	0		predated, cam knocked around. Cam removed. Nest gone, no poop, no female
5/23/2010	2010	1	Langavin	12_18_17	LL1	7	0.84516	10	80	1.90309	1072	3.03019	1021	3.00903	gravel	61	1.78533	10	CCLO	no	3	2010-05-30	3	103	75	0	-3	100	0	3	no	unk	JR	2010-05-30	151	0
6/11/2010	2010	1	Patricia	28-16-11	LL11	11	1.04143	23	180.966	2.2576	626	2.79657	488	2.68842	gravel	42	1.62325	3	CCLO	no	3	2010-06-19	2	102	50	0	-3	100	0	2	no	unk	CRM	2010-06-19	171	0		2 dead fledglings, ants in nest
6/13/2010	2010	1	Patricia	32-16-11	LL12	9	0.954291	26	99.3195	1.99703	307	2.48714	279	2.4456	highway	89	1.94939	33	CCLO	no	2	2010-06-19	3	103	75	0	-3	100	0	3	no	unk	JR	2010-06-19	171	0		dead nestlings, and bugs on them. Water.
6/13/2010	2010	1	Patricia	32-16-11	LL13	9	0.954291	26	453.582	2.65666	310	2.49136	128	2.10721	gravel	421	2.62428	26	CCLO	yes	6	2010-07-05	5	105	125	0	-3	100	0	0	no	unk	CM	2010-07-05	187	3		5 eggs, debris in nest. Abandoned.
6/13/2010	2010	1	Patricia	32-16-11	LL14	9	0.954291	26	412.873	2.61582	344	2.53656	128	2.10721	gravel	387	2.58771	26	CCLO	N	4	2010-06-28	4	104	100	0	-3	100	0	0	no	unk	LL	2010-06-28	180	3		3 eggs in , 1 out. No adults.
6/25/2010	2010	1	Patricia	28-16-11	LL18	11	1.04143	23	341.042	2.53281	538	2.73078	628	2.79796	highway	85	1.92942	3	CCLO	N	6	2010-07-19	3	103	75	3	0.477266	103	75	0	yes	0	LL	2010-07-19	201	1		Nest intact, flat rim with dropping at at least 2 points on either side at least 1 to 2 nestlings fledged.
5/23/2010	2010	1	Langavin	12_18_17	LL2	7	0.84516	10	321.361	2.50699	1332	3.1245	588	2.76938	gravel	190	2.27875	10	CCLO	no	5	2010-06-07	5	105	125	0	-3	100	0	5	no	unk	CHR	2010-06-07	159	0		Eggs gone, nest cleaned, abandoned
6/27/2010	2010	1		20-23-17	LL22	4	0.602169	17	311.754	2.49381	-	-	1109	3.04493	dirt	-		5	CCLO	Y	6	2010-07-21	4	104	100	2	0.301247	102	50	1	yes	1	LL	2010-07-21	203	1		1 failed egg; fecal sacs in nest but no on rim; nest cup an dlining intact; rim trampeled.
5/26/2010	2010	1	Rolling Hills	5_14_12	LL3	0	-3	4	798.625	2.90234	1177	3.07078	821	2.91434	low impact road	821	2.91434	11	CCLO	no	4	2010-06-08	4	104	100	0	-3	100	0	4	no	unk	LL	2010-06-08	160	0		Still can't find nest but located a nest sized hold in the grass where entire nest was likely pulled out. Hole corresponds with nest location. Put a bamboo stake in hole. Nest was probably gone on June 4.
7/16/2010	2010	1		27-17-18	LL31	0	-3	22	363.796	2.56086	654	2.81558	945	2.97543	dirt	571	2.75664	5	CCLO	Y	5	2010-08-04	3	103	75	3	0.477266	103	75	0	yes	0	LL, DG	2010-08-04	217	1		Nest intact, flat rim with fecal sacs, adults nearby
7/18/2010	2010	1		35-14-15	LL32	1	0.000434077	28	718.571	2.85647	986	2.99388	1027	3.01157	dirt	772	2.88762	9	CCLO	N	4	2010-07-30	3	103	75	3	0.477266	103	75	0	yes	unk	LL	2010-07-30	212	1		Lining intact. Rim flattened, fecal sacs just outside nest
7/27/2010	2010	1		23-15-12	LL34	6	0.778224	19	238.285	2.3771	2871	3.45803	622	2.79379	dirt	218	2.33846	7	CCLO	Y	3	2010-08-07	4	104	100	0	-3	100	0	4	no	unk	CM,YK	2010-08-07	220	0		Destoyed; predated
7/29/2010	2010	1	Rolling Hills	1-16-13	LL35	5	0.699057	2	60.9009	1.78462	257	2.40993	553	2.74273	dirt	252	2.4014	8	CCLO	Y	5	2010-08-15	3	103	75	0	-3	100	0	0	no	unk	LL, DJ	2010-08-15	228	3		definitely abandoned
2011-05-19	2011	2	E. of Lake Tilley	28-16-11	LL36	11	1.04143	23	249.932	2.39782	1268	3.10312	92	1.96379	low impact road	92	1.96379	8	CCLO	N	4	2011-05-30	5	105	125	0	-3	100	0	5	no	unk	LL	2011-05-30	151	0	native	Definitely no sign of nest. Presume nest is destroyed.
2011-05-22	2011	2	W. of Lake Newell	12-18-17	LL38	7	0.84516	10	76.3527	1.88282	1112	3.0461	919	2.96332	gravel	93	1.96848	11	CCLO	No	4	2011-06-06	3	103	75	0	-3	100	0	3	no	unk	LL	2011-06-06	158	0	DF	Native
2011-05-22	2011	2	W. of Lake Newell	12-18-17	LL39	7	0.84516	10	118.999	2.07555	1432	3.15594	463	2.66558	gravel	221	2.34439	8	CCLO	No	4	2011-06-06	4	104	100	4	0.602169	104	100	0	yes	0	LL	2011-06-06	158	1	NE	Native
5/26/2010	2010	1	Rolling Hills	5_14_12	LL4	0	-3	4	862.122	2.93557	628	2.79796	54	1.73239	low impact road	54	1.73239	11	CCLO		8	2010-06-19	4	104	100	0	-3	100	0	2	yes	2	CRM	2010-06-19	171	3		1 dead fledgling and 2 eggs and lots of ants in nest
2011-05-22	2011	2	W. of Lake Newell	12-18-17	LL40	7	0.84516	10	114.73	2.05968	1248	3.09621	744	2.87157	gravel	38	1.57978	11	CCLO	No	3	2011-01-06	4	104	100	0	-3	100	0	4	no	0	JR	2011-01-06	153	0	NE	Native
2011-05-23	2011	2	E. Of Tilley	32-16-11	LL41	9	0.954291	26	500	2.69897	372	2.57054	281	2.44871	gravel	-		11	CCLO	N	6	2011-06-16	4	104	100	3	0.477266	103	75	0	yes	1	LL	2011-06-16	168	1	-	Nest lining intact. Flattened nest rim with fecal sacs. Stake placed by nest
2011-05-30	2011	2	E. of Lake Tilley	32-16-11	LL44	9	0.954291	26	331.939	2.52106	348	2.54158	265	2.42325	dirt	-		8	CCLO	Y	2	2011-06-03	1	101	25	0	-3	100	0	1	no	unk	AM	2011-06-03	155	0	Native	Nest cup empty; damaged cup, likely predated.
2011-05-30	2011	2	E. of L. Tilley	28-16-11	LL45	11	1.04143	23	147.222	2.16797	1208	3.08207	53	1.72428	low impact road	53	1.72428	4	CCLO	N	7	1903-02-05	5	105	125	3	0.477266	103	75	0	no	2	JR	2011-06-22	174	1	Native	Nest cup empty + flattened
2011-05-31	2011	2	Rolling Hills	17-14-12	LL47	0	-3	14	3489.3	3.54274	901	2.95472	15	1.17609	low impact road	15	1.17609	12	CCLO	N	4	2011-06-16	5	105	125	0	-3	100	0	5	no	unk	AM	2011-06-16	168	0	Native	No eggs in the nest cup, likely predated based on previous visit to nest.
2011-05-31	2011	2	E. Of Rolling Hills	5-14-12	LL49	0	-3	4	196.598	2.29358	1239	3.09307	503	2.70157	dirt	30	1.47712	11	CCLO	Yes	2	2011-05-06	3	103	75	0	-3	100	0	2	no	1	LM	2011-05-06	157	0	EL	Native
2011-06-04	2011	2	Vulcan	28-17-18	LL52	4	0.602169	38	130.366	2.11516	356	2.55145	34	1.53148	dirt	185	2.26717	9	CCLO	Y	4	2011-06-21	4	104	100	4	0.602169	104	100	0	yes	0	LL	2011-06-21	173	1	Native	Nest intact, rim flattened. Might have fledged. Stake placed by nest.	Not even a stake chaser or bamboo stake; 2 people could rope drag microsite to flush female
2011-06-09	2011	2	E. of Tilley	28-16-11	LL58	11	1.04143	23	364.645	2.56187	926	2.96661	0	#NUM!	low impact road	0		18	CCLO	N	6	2011-06-30	5	105	125	3	0.477266	103	75	0	yes	2	LM	2011-06-22	174	1	native	moved stake, NE outcome. Success.
2011-06-09	2011	2	E. of Tilley	28-16-11	LL59	11	1.04143	23	378.299	2.57784	185	2.26717	50	1.69897	highway	172	2.23553	17	CCLO	N	3	2011-06-16	5	105	125	0	-3	100	0	4	no	1	YK	2011-06-16	168	0	native
6/3/2010	2010	1		35-17-16	LL6	7	0.84516	3	211.973	2.32628	1210	3.08279	1494	3.17435	dirt	82	1.91381	7	CCLO	no	4	2010-06-16	4	104	100	3	0.477266	103	75	0	yes	1	LL	2010-06-16	168	1		1 egg failed, up to 3 fledglings, adults chipping near empty intact nest. Nest rim flattened, failed egg intact. Nest probably successful. Nestlins looked ready or nearly ready to fledge 2 days before last visit. Intact nest with intact failed egg. No fecal sacs near nest but flattened nest rim from perching chekcs and adults chipping near nest suggests fledglings present.
2011-06-09	2011	2	E. of Tilley	28-16-11	LL60	11	1.04143	23	126.033	2.10048	1233	3.09096	60	1.77815	gravel	55	1.74036	12	CCLO	Y	5	2011-06-27	5	105	125	3	0.477266	103	75	0	yes	2	AM	2011-06-27	179	1	native	Still two eggs, partial fledge final outcome.
6/6/2010	2010	1	Vulcan	26/27-17-18	LL7	0	-3	22	242.452	2.38463	760	2.88081	735	2.86629	dirt	218	2.33846	5	CCLO	no	2	2010-06-13	5	105	125	0	-3	100	0	5	no	unk	LL	2010-06-13	165	0		Nest lining intact, predated.
2011-07-14	2011	2	E. of Tilley	28-16-11	LL74	11	1.04143	23	532.902	2.72665	122	2.08636	188	2.27416	highway	417	2.62014	17	CCLO	N	4	2011-07-25	4	104	100	4	0.602169	104	100	0	YES	0	LL	2011-07-25	207	1	native	Nest intact, rim flattened. Fledged.
6/6/2010	2010	1	Vulcan	26/27-17-18	LL8	0	-3	22	560.828	2.74883	302	2.48001	254	2.40483	dirt	337	2.52763	7	CCLO		3	2010-06-22	4	104	100	0	-3	100	0	4	no	0	CM	2010-06-22	174	0		Nest intact but no young
2011-05-23	2011	2	E. Of Tilley	32-16-11	LM02	4	0.602169	46	296	2.47129	1747	3.24229	465	2.66745	dirt	422	2.62531	6	CCLO	No	2	5/30/11	4	104	100	4	0.602169	104	100	UNK	YES	UNK	LL	5/30/11	151	1	NEYC	Native
2011-05-20	2011	2	N. Rolling Hills	1_16_13	LM1	5	0.699057	2	435.078	2.63857	893	2.95085	56	1.74819	dirt	439	2.64246	33	CCLO	Y	4	2011-06-04	3	103	75	3	0.477266	103	75	0	NO	0	?	2011-06-10	162	1	native	Fledged droppings nest cup flattened at opening.
2011-06-03	2011	2	E. of Tilley	28-16-11	LM11	11	1.04143	23	209.008	2.32016	1172	3.06893	150	2.17609	gravel	239	2.3784	8	CCLO	Y	2	2011-06-08	2	102	50	0	-3	100	0	2	NO	UNK	JY	2011-06-08	160	0	native	On relatively open ground, bais singing, savs singing, cllo calling flying,.. Egg real pointed, glossy/irridescent, dark splotches like cclo, but not the same spots all over. No feces, sides are matted down. Unsure if success or fail, cup intact.. One side looks to be trampeled a bit. prob. fail.
2011-06-03	2011	2	E. of Lake Tilley	28-16-11	LM12	9	0.954291	26	215.918	2.33429	587	2.76864	42	1.62325	gravel	-	-	27	CCLO	N	2	2011-06-08	4	104	100	0	-3	100	0	4	no	unk	LL	2011-06-08	160	0	native	Put down stake and chaser. Suspect nest predated then abandoned.
2011-06-04	2011	2	Vulcan	28-17-18	LM13	4	0.602169	38	347.889	2.54144	297	2.47276	135	2.13033	dirt	167	2.22272	6	CCLO	N	2	2011-06-10	5	105	125	5	0.699057	105	125	0	YES	0	YK	2011-06-10	162	1	native	Successful, nest cup flattened, fecal sacs around nest cup
2011-06-17	2011	2	N. Of Rolling Hills	2013-01-16	LM22	5	0.699057	2	236.913	2.37459	588	2.76938	41	1.61278	dirt	109	2.03743	9	CCLO	N	4	2011-07-07	5	105	125	2	0.301247	102	50	0	YES	3	AM	2011-07-07	189	1	-	Partial fledge? 3 eggs remain in nest cup un-developed
2011-06-21	2011	2	E. Of Rolling Hills 05-14-12		LM23	0	-3	4	313.388	2.49608	829	2.91855	266	2.42488	low impact road	266	2.42488	11	CCLO	N	4	2011-07-09	4	104	100	4	0.602169	104	100	0	YES	0	LM,AM	2011-07-09	191	1	-	1 fledged bird dead very close to the nest. 30 cm from nest cup. Appears they were able to fledge however they did not get far
2011-06-23	2011	2	Cypress	2010-08-13	LM24	0	-3	39	1267.79	3.10305	995	2.99782	1411	3.14953	low impact road	1411	3.14953	6	CCLO	N	4	2011-07-04	4	104	100	4	0.602169	104	100	0	yes	unk	LL	2011-07-04	186	1	-	Nest intact. Rim flattened, fecal sacs
2011-07-02	2011	2	Vulcan	22-17-18	LM27	3	0.477266	18	625.298	2.79609	942	2.97405	707	2.84942	dirt	558	2.74663	6	CCLO	N	3	2011-07-09	4	104	100	4	0.602169	104	100	0	YES	0	JY	2011-07-09	191	1	native	Nothing, rim flat. Nestlings unk, parents around calling. Seems to have at least fledged one. Chaser put next to nest.
2011-05-23	2011	2	E. of Lake Tilley	32-16-11	LM3	9	0.954291	26	297.375	2.4733	509	2.70672	70	1.8451	gravel	-		27	CCLO	N	6	2011-06-16	4	104	100	3	0.477266	103	75	1	YES	0	LL	2011-06-16	168	1	native	rim flat, nest linging intact, feces in nest. Adults nearby.
2011-07-09	2011	2	N. Rolling Hills	23-15-12	LM30	6	0.778224	19	323.403	2.50974	1483	3.17114	132	2.12057	low impact road	132	2.12057	17	CCLO	Y	2	2011-07-13	4	104	100	4	0.602169	104	100	0	yes	0	JY,YK	2011-07-13	195	1	-	Successful, adults carrying food and very afitated - nest empty - no chicks - probably fledged. Nest looked to be packed down. Stake chaser moved to nest
2011-05-23	2011	2	E. of L. Tilley	32-16-11	LM4	9	0.954291	26	376.048	2.57524	368	2.56585	191	2.28103	gravel	-		27	CCLO	Y	5	2011-06-12	5	105	125	0	-3	100	0	0	no	unk	JY	2011-06-12	164	3	?	5 identical cclo eggs. Abandoned?
2011-05-31	2011	2	Rolling Hills	19-15-11	LM9	9	0.954291	15	81.6411	1.91191	1053	3.02243	0	#NUM!	low impact road			38	CCLO	N	4	2011-06-21	5	105	125					unk	unk	unk	LM	2011-06-21	173	invalid	native	nest empty rim flat, no evidence of predation. Moved stake and chaser.
5/29/2012	2012	3	Vulcan	26/27-17-18	LP4	0	-3	22	1566	3.19479	1080	3.03342	995	2.99782	dirt	773	2.88818	6	CCLO	yes	7	6/20/12	4	104	100	3	0.477266	103	75	1	yes	unk	CH	6/20/12	173	1		poop on doorstep
2012-06-21	2012	3	Rolling Hills	5-14-12	MG19	0	-3	4	306	2.48572	841	2.9248	165	2.21748	low impact road	165	2.21748	11	CCLO	no	2	6/24/12	3	103	75	0	-3	100	0	3	no	unk	LP/CH	6/24/12	184	0		predated
6/22/2012	2012	3	Cypress Hills	8-13-10	MG20	0	-3	39	1361	3.13386	388	2.58883	274	2.43775	low impact road	274	2.43775	6	CCLO	no	3	6/29/12	5	105	125	0	-3	100	0	0	no	unk	CH	6/29/12	189	3		ants covering eggs
6/22/2012	2012	3	Cypress Hills	8-13-10	MG21	0	-3	39	1163	3.06558	95	1.97772	460	2.66276	low impact road	460	2.66276	6	CCLO	yes	4	7/2/12	4	104	100	0	-3	100	0	3	no	1	LP	7/2/12	191	0		nest predated-snake on camera
6/22/2012	2012	3	Cypress Hills	8-13-10	MG22	0	-3	39	1190	3.07555	155	2.19033	587	2.76864	low impact road	587	2.76864	6	CCLO	no	2	6/27/12	5	105	125	0	-3	100	0	5	no	unk	MG	6/27/12	187	0		Nest predated
2012-06-25	2012	3	Vulcan	33-17-18	MG29	5	0.699057	27	268	2.42813	147	2.16732	210	2.32222	dirt	83	1.91908	11	CCLO	yes	5	7/6/12	5	105	125	0	-3	100	0	4	no	unk	CH	2012-06-07	200	5		one egg in nest, one out of nest. Cam jostled. Nest predated/failled - Livestock?
2012-07-06	2012	3	Cypress Hills	8-13-10	MG34	0	-3	39	959	2.98182	207	2.31597	541	2.7332	low impact road	541	2.7332	6	CCLO	Yes	3	7/11/12	2	102	50	0	-3	100	0	0	no	unk	LP	2012-11-07	205	3		nest abandoned, chicks dead no female ants all over.
2012-07-11	2012	3	Vulcan	33-17-18	MG38	5	0.699057	27	69	1.83885	170	2.23045	262	2.4183	dirt	20	1.30103	6	CCLO	yes	3	7/18/12	3	103	75	3	0.477266	103	75	0	yes	unk	LP	7/18/2012.	211	1		nestlings missing, probably fledged, area around nest flattened down
2012-07-11	2012	3	Vulcan	33-17-18	MG39	5	0.699057	27	26	1.41497	224	2.35025	350	2.54407	dirt	39	1.59106	18	CCLO	yes (video)	4	7/20/12	4	104	100	4	0.602169	104	100	0	yes	unk	CH	7/20/12	213	1		fledged. Poop all over
2012-07-12	2012	3	Vulcan	26/27-17-18	MG40	0	-3	22	688	2.83759	360	2.5563	1022	3.00945	dirt	530	2.72428	6	CCLO	yes	5	7/23/12	3	103	75	0	-3	100	0	0	no	unk	MG	7/23/12	216	3		abandoned nest, ants all over eggs
2012-07-12	2012	3	Vulcan	26/27-17-18	MG41	0	-3	22	485	2.68574	525	2.72016	972	2.98767	dirt	435	2.63849	6	CCLO	yes	5	7/23/12	4	104	100	0	-3	100	0	4	no	0	MG	7/23/12	216	0		nest lining pulled out, no nestlings, adults calling nearby. Predated
6/23/2010	2010	1	Tilley	14/23-18-12	YK1	15	1.17612	32	51.9039	1.7152	5549	3.74421	2268	3.35564	dirt	87	1.93952	3	CCLO	Y	4	2010-07-10	5	105	125	4	0.602169	104	100	1	yes	0	LL	2010-07-10	192	1		Intact nest; flattened rim and pockets in grass by nest where fledglings may have been rested. No fecal sacs, parental or fledgling behavior detected
2011-05-13	2011	2	E. Of Tilley	28-16-11	YK13	11	1.04143	23	410.445	2.61326	494	2.69373	496	2.69548	highway	52	1.716	37	CCLO	N	7	2011-06-08	5	105	125	1	0.000434077	101	25	3	yes	unk	AM	2011-06-08	160	1	-	nest fledge; successful nest
2011-05-13	2011	2	E. Of Tilley	28-16-11	YK14	11	1.04143	23	241.15	2.38229	1265	3.10209	87	1.93952	gravel	640	2.80618	8	CCLO	N	5	2011-05-30	5	105	125	0	-3	100	0	5	no	0	JY	2011-05-30	151	0	-	2 dead - had pin feathers 50% shaft, 60% feather. 1 dead in nest cup, 1 outside dead - predated. Other 3 missing
2011-05-20	2011	2	N. Of Rolling Hills	1-16-13	YK16	5	0.699057	2	175.661	2.24468	1161	3.06483	263	2.41996	dirt	85	1.92942	33	CCLO	Yes	3	2011-03-06	4	104	100	0	-3	100	0	4	no	0	YK	2011-03-06	155	0	Native	Done; nestling dead, still inside nest, no sighn of predation; probably freeze; ants on nestlings
2011-05-22	2011	2	N. Rolling Hills	2013-01-16	YK17	5	0.699057	2	248.03	2.3945	78	1.89209	620	2.79239	dirt	167	2.22272	33	CCLO	Y	4	2011-06-10	4	104	100	0	-3	100	0	4	no	unk	AM	2011-06-10	162	0	-	nest failure
2011-05-31	2011	2	Eof Rolling Hills	17-14-12	YK23	0	-3	14	3096.97	3.49094	376	2.57519	200	2.30103	dirt road	200	2.30103	12	CCLO	N	4	2011-06-16	4	104	100	0	-3	100	0	4	no	0	LM	2011-06-16	168	0	-	nest empty - no more lining
2011-06-11	2011	2	W of Newell	2-18-16/35-17-16	YK29	7	0.84516	3	320.461	2.50578	-	-	359	2.55509	low impact road	-		12	CCLO	N	3	2011-06-27	5	105	125	0	-3	100	0	4	no	1	LM	2011-06-27	179	0	-	1 nestling dead covered in ants. Moved stake to nest
2011-06-13	2011	2	Cypress	2011-06-13	YK30	0	-3	41	2418.97	3.38363	1039	3.01662	466	2.66839	highway	466	2.66839	6	CCLO	N	6	2011-07-04	5	105	125	3	0.477266	103	75	2	yes	0	AM	2011-07-04	186	1	-	Nest empty, Fledged. Successful. No disturbabce; rim flattened
2011-06-13	2011	2	Cypress	2011-06-13	YK31	0	-3	41	2068.47	3.31565	858	2.93349	996	2.99826	highway	996	2.99826	6	CCLO	Y	3	2011-06-30	5	105	125	5	0.699057	105	125	0	yes	0	YK	2011-06-30	182	1	-	Flushed 1 fledging ~ 20 m away from nest. Nest rim flattened and fecal traces inside nest cup. Successful
6/26/2010	2010	1		5/8-21-17	YK4	11	1.04143	36	24.9697	1.39741	285	2.45484	420	2.62325	gravel	109	2.03743	6	CCLO	Y	2	2010-07-01	2	102	50	0	-3	100	0	2	no	unk	CM	2010-07-01	183	0		Empty nest
6/27/2010	2010	1		20-23-17	YK5	4	0.602169	17	1284.22	3.10864	-	-	1329	3.12352	dirt	-		5	CCLO	Y	2	2010-07-05	5	105	125	0	-3	100	0	5	no	unk	Yk	2010-07-05	187	0		Black dead nestling in nest; chipping nearby; no down feather on nest
6/30/2010	2010	1		15-17-18	YK6	4	0.602169	12	256.8	2.4096	478	2.67943	840	2.92428	dirt	480	2.68124	8	CCLO	Y	5	2010-07-15	4	104	100	4	0.602169	104	100	0	no	0	JR	2010-07-15	197	1		Nestlings have fledged. Crushed nest cup opening, fecals sacs and feathers left in nest.
6/30/2010	2010	1		15-17-18	YK7	4	0.602169	12	267.949	2.42805	743	2.87099	630	2.79934	highway	605	2.78176	5	CCLO	Y	5	2010-07-15	3	103	75	1	0.000434077	101	25	2	yes	1	LL	2010-07-15	197	1		Probably fledged, CCLO nestling; cup intact, rim flattened, no fecal sacs 2 failed eggs, 1 in and 1 out of nest.
2010-07-06	2010	1		20-23-17	YK8	4	0.602169	17	290.049	2.46247	-	-	1093	3.03862	dirt	-		5	CCLO	Y	4	2010-07-17	4	104	100	0	-3	100	0	4	no	unk	LL	2010-07-17	199	0		Nes gone. Bits of what might have been lining. Predated.
2010-07-06	2010	1		10_18_18	AM13	3	0.477266	8	273.037	2.43622	196	2.29226	590	2.77085	dirt	356	2.55145	16	CCSP		3	2010-07-15	4	104	100	0	-3	100	0	3	no	1	CM	2010-07-15	197	0		Nest failure; 1 dead chick; 1 egg left Ants consuming chick
2010-07-15	2010	1		22-17-18	CHH25	3	0.477266	18	502.785	2.70138	1105	3.04336	488	2.68842	dirt	320	2.50515	5	CCSP	Y	2	2010-07-20	4	104	100	0	-3	100	0	3	no	1	CM,YK	2010-07-20	202	0		1 abandoned egg, covered by nest veg. nest edge flush with ground, likely fledged (don't think so)
2011-06-04	2011	2	Vulcan	28-17-18	LL54	4	0.602169	38	229.307	2.36042	405	2.60746	109	2.03743	dirt	154	2.18752	6	CCSP	Y	4	2011-06-21	4	104	100	1	0.000434077	101	25	3	s	0	LL	2011-06-21	173	0	Native	Stake placed by nest. Nest intact. Fledgling perched in bush over nest.	Lining partially pulled out; Nestlings would probably not have been old enough to fledge; bamboo stake placed next to nest
2011-06-28	2011	2	E of Patricia	36-20-13	LM25	13	1.11398	30	183.767	2.26427	-	-	1135	3.055	dirt	573	2.75815	4	CCSP	N	6	2011-07-23	4	104	100	4	0.602169	104	100	0	YES	0	JY,AM	2011-07-23	205	1	-	Rim flattened slightly, probably fledges. Adult chipping near by
2011-07-24	2011	2	Vulcan	101818	YK40	3	0.477266	8	410.05	2.61284	502	2.7007	839	2.92376	dirt	455	2.65801	7	CCSP	Y	3	2011-08-03	3	103	75	2	0.301247	102	50	0	yes	1	LL,AM	2011-08-03	216	1	native	Nest intact, still looks as unkempt when nestlings were present. Fecal sac on rim. Adult chipping near by.
2010-07-07	2010	1		4/9-15-16	AM14	0	-3	34	1051.02	3.02161	513	2.71012	501	2.69984	dirt	203	2.3075	16	SAVS		2	2010-07-13	4	104	100	0	-3	100	0	4	no	unk	AM	2010-07-13	195	5		Nest looks trampeled on by cattle cound not locate a defined nest cup
2011-05-19	2011	2	Kinbrook (L. newell east)	10_17_14	AM19	6	0.778224	7	254.766	2.40614	-	-	548	2.73878	dirt	753	2.87679	14	SAVS	Yes	4	2011-06-10	4	104	100	4	0.602169	104	100	0	yes	0	JGY	2011-06-10	162	1	NE	Native blue gramma	One side trampeled down, one poopy outside nest. Fledged most likely, stake moved next to nest.
2011-05-30	2011	2	E. Of Patricia	06_19_11	AM22	10	1.00004	6	85.3817	1.93136	503	2.70157	65	1.81291	dirt	146	2.16435	0	SAVS	No	5	2011-06-14	5	105	125	0	-3	100	0	5	no	0	AM	2011-06-14	166	0	P?	native	predation? Empty nest with scattered feathers all over
2011-05-31	2011	2	E. Of Patricia	36_19_11	AM25	10	1.00004	29	239.514	2.37933	480	2.68124	433	2.63649	highway	222	2.34635	5	SAVS	No	3	2011-06-14	5	105	125	0	-3	100	0	3	no	2	JGY	2011-06-14	166	0	C,U,FAIL	crested wheat grass, non native	Fail, 3 nestlings ~ 7d.old, IP feathers emerging, nestlings outside of nest looks like they were pulled out and area heavily trampeled. All dead. Placed stake next to cup.
2011-05-31	2011	2	E. of Patricia	361911	AM26	10	1.00004	29	167.375	2.22369	711	2.85187	1259	3.10003	gravel	117	2.06819	4	SAVS	N	3	2011-06-14	5	105	125	0	-3	100	0	5	no	unk	AM	2011-06-14	166	0	N	-
2011-05-31	2011	2	E. of Patricia	36_19_11	AM27	10	1.00004	29	235.147	2.37134	221	2.34439	454	2.65706	dirt	72	1.85733	4	SAVS	No	4	2011-06-22	4	104	100	3	0.477266	103	75	1	unk	1	LM	2011-06-22	174	1	NE	NATIVE	Nest empty undamaged. Moved stake to nest.
2011-06-04	2011	2	Vulcan	15_17_18	AM29	4	0.602169	12	123.328	2.09106	664	2.82217	521	2.71684	highway	204	2.30963	6	SAVS	no	4	2011-06-20	5	105	125	0	-3	100	0	5	no	unk	jy	2011-06-20	172	0	np?	native	nothing, n, p? nest empty, looks to be disturbed like nest is only 1/2 built - prob. Predated.
2011-06-05	2011	2	Crawling Valley	20_23_17	am36	4	0.602169	17	360.408	2.55679	-	-	716	2.85491	dirt	-		8	SAVS	no	2	2011-06-12	4	104	100	0	-3	100	0	4	no	unk	am	2011-06-12	164	0	ne	?	Out 1322, Nest empty, intact. Nest rim NOT flattened - likely predated at egg stage - bamboo stake placed next to nest. Stake chaser to south still needs to be removed.
2011-06-06	2011	2	W. of Lake Newell	02-18-16/25-17-16	am37	7	0.84516	3	533.358	2.72702	539	2.73159	813	2.91009	highway	1201	3.07954	11	SAVS	no	4	2010-06-21	4	104	100	4	0.602169	104	100	0	yes	0	yk	2011-06-21	173	1	yc	native	chipping near by, successful?
2011-07-19	2011	2	Crawling Valley	202317	AM46	4	0.602169	17	359.756	2.55601	-	-	963	2.98363	dirt	-		31	SAVS	Y	3	2011-07-26	2	102	50	1	0.000434077	101	25	1	yes	0	LL	2011-07-26	208	1	native	Cows laid down in area. Nest destroyed but nestlings not in nest, apparently force fledged. One dead nestling (FM) was found intacted crouched beneath some grass blades 3 m from nest. 2 adults SAVS chipping fiercley near nest, 1 force fledged, nestling is still alive.
2010-06-06	2010	1		10_23_17	CG4	10	1.00004	9	301.489	2.47927	-	-	826	2.91698	dirt	119	2.07555	10	SAVS	Y	4	2010-06-24	5	105	125	0	-3	100	0	5	no	unk	CG	2010-06-24	176	0		nest empty but intact. 1 adult chipping nearby
2012-05-31	2012	3	Patricia	30-19-11	CH12	4	0.602169	46	562	2.74974	1609	3.20656	276	2.44091	dirt	616	2.78958	36	SAVS	no	5	6/14/12	5	105	125	5	0.699057	105	125	0	yes	0	CH	6/14/12	168	1		fledged, poop outside nest; pulled stake chaser
2012-05-31	2012	3	Patricia	30-19-11	CH13	4	0.602169	46	316	2.49969	2411	3.3822	992	2.99651	dirt	80	1.90309	36	SAVS	no	6	6/16/12	5	105	125	5	0.699057	105	125	0	yes	0	CH	6/16/12	170	1		poop on doorstep
2012-05-31	2012	3	Patricia	30-19-11	CH15	4	0.602169	46	238	2.37658	2077	3.31744	785	2.89487	dirt	112	2.04922	12	SAVS	no	4	2012-06-11	4	104	100	4	0.602169	104	100	0	yes	0	MG	2012-11-06	165	1		fledged
2012-06-01	2012	3	Rolling Hills	1-16-13	CH16	5	0.699057	2	277	2.44248	1073	3.0306	176	2.24551	dirt	159	2.2014	34	SAVS	no	2	2012-06-04	5	105	125	0	-3	100	0	5	no	unk	JY	2012-04-06	158	0		predated, no eggs
2012-06-07	2012	3	Patricia	30-19-11	CH17	4	0.602169	46	792	2.89873	1394	3.14426	48	1.68124	dirt	848	2.9284	36	SAVS		5	6/20/12	4	104	100	4	0.602169	104	100	0	yes	0	MG	6/20/12	174	1		nest empty, intact, poop on rim of nest. Adults alarm calling. Fledged
2012-06-11	2012	3	Patricia	18-19-11	CH18	3	0.477266	45	242	2.38382	N/A	-	N/A	#VALUE!	N/A	N/A		7	SAVS	no	5	6/23/12	4	104	100	0	-3	100	0	0	no	unk	JY	6/23/12	177	3		SAVS fighting nearby, need to change SD card, if still active, abandoned
2012-06-22	2012	3	Langavin	13-18-16	CH22	8	0.903144	40			866	2.93752	179	2.25285	trail	595	2.77452		SAVS	N	7	7/12/12	5	105	125	5	0.699057	105	125	0	yes	0	CH	7/12/2012	206	1		fledged, female chirping nearby, poop on doorstep
2012-06-20	2012	3	Langavin	13-18-16	CH23	8	0.903144	40	229	2.35984	1383	3.14082	1013	3.00561	dirt	1161	3.06483	8	SAVS	no	6	7/9/12	4	104	100	2	0.301247	102	50	2	yes	0	CH	2012-09-07	203	1		SAVS chipping nearby, nest intact and empty
2012-06-22	2012	3	Langavin	13-18-16	CH24	8	0.903144	40	170	2.23045	1375	3.1383	943	2.97451	dirt	1222	3.08707	8	SAVS	no	6	7/9/12	5	105	125	5	0.699057	105	125	0	yes	0	CH	2012-09-07	203	1		poop on doorstep, fledged
2012-06-24	2012	3	Rolling Hills	1-16-13	CH25	5	0.699057	2	397	2.59879	753	2.87679	621	2.79309	dirt	494	2.69373	10	SAVS	no	7	7/16/12	4	104	100	0	-3	100	0	4	no	unk	jy,mg	7/16/12	209	0		large adult feathers around nest, nest not intact
2012-05-20	2012	3	Rolling Hills	5-14-12	CH3	0	-3	4	595	2.77452	830	2.91908	544	2.7356	low impact road	544	2.7356	11	SAVS	no	4	5/30/12	1	101	25	0	-3	100	0	0	no	unk	CH	5/30/12	153	3		still abandoned
2012-06-28	2012	3	Vulcan	26/27-17-18	CH30	0	-3	22	1161	3.06483	683	2.83442	777	2.89042	dirt	415	2.61805	6	SAVS	no	3	7/6/12	5	105	125	0	-3	100	0	4	no	unk	CH	7/6/12	200	0		1 egg in nest, one egg shell outside of nest. Stake chaser at nest
2012-07-04	2012	3	Patricia	18-19-11	CH32	3	0.477266	45	279	2.4456	1378	3.13925	1095	3.03941	low impact road	221	2.34439	34	SAVS	no	5	7/16/12	4	104	100	3	0.477266	103	75	1	yes	unk	LP	7/16/12	209	1		fledged. Poop in nest, front flattened
2012-07-12	2012	3	Vulcan	26/27-17-18	CH34	0	-3	22	523	2.7185	453	2.6561	1060	3.02531	dirt	455	2.65801	7	SAVS	no	3	7/18/12	3	103	75	0	-3	100	0	3	no	unk	CH	7/18/12	211	0		predated. Nest intact, stake chaser at nest
2012-07-12	2012	3	Vulcan	26/27-17-18	CH35	0	-3	22	694	2.84136	319	2.50379	1070	3.02938	dirt	527	2.72181	6	SAVS	yes	5	7/23/12	5	105	125	4	0.602169	104	100	0	yes	1	MG	7/23/12	216	1		nest empty, one unhatched egg, poop around nest but nest filled in with material. No obvious nest left.
2012-07-12	2012	3	Vulcan	26/27-17-18	CH36	0	-3	22	496	2.69548	573	2.75815	1082	3.03423	dirt	435	2.63849	7	SAVS	yes	5	7/23/12	3	103	75						unk	0	JY	7/23/12	216	unk		removed cam, one dead nestling squished in nest.
2012-05-25	2012	3	Patricia	24-19-12	CH8	9	0.954291	21	232	2.36549	1820	3.26007	1140	3.0569	dirt	185	2.26717	9	SAVS	no	7	2012-06-11	5	105	125	0	-3	100	0	0	no	unk	MG	2012-11-06	165	3		nest has been abandoned, no F chipping
5/29/2012	2012	3	Vulcan	26/27-17-18	CH9	0	-3	22	458	2.66087	753	2.87679	1048	3.02036	dirt	542	2.734	7	SAVS	no	7	6/16/12	4	104	100	0	-3	100	0	0	no	unk	LP	6/16	170	3		nest not maintained, abandoned?
2010-06-25	2010	1		20-23-17	CHH21	4	0.602169	17	679.337	2.83209	-	-	2	0.30103	dirt	-		30	SAVS	Y	3	2010-07-21	4	104	100	1	0.000434077	101	25	0	yes	3	LL,CRH	2010-07-21	203	1		3 failed eggs, flattened rim, nest otherwise intact
2010-07-29	2010	1	Rolling Hills	1_16_13	CHH33	5	0.699057	2	181.02	2.25773	477	2.67852	100	2	dirt	230	2.36173	8	SAVS	N	5	2010-08-15	3	103	75	0	-3	100	0	3	no	unk	LL,DJ	2010-08-15	228	0		Nest gone. Possibly abandoned at least four days ago, no def. predated.
2010-06-22	2010	1	Vulcan	26/27-17-18	CM13	0	-3	22	718.062	2.85616	625	2.79588	609	2.78462	dirt	508	2.70586	7	SAVS	N	5	2010-07-12	5	105	125	2	0.301247	102	50	2	yes	unk	Jr, CM	2010-07-12	194	1		probably fledged, chipping. Part of nest cup missing
2010-07-05	2010	1		14/23-18-12	CM22	15	1.17612	32	200.495	2.3021	4675	3.66978	1665	3.22141	dirt	-		6	SAVS	Y	4	2010-07-21	4	104	100	0	-3	100	0	4	no	unk	LL	2010-07-21	203	0		Nest emty, intact, predated
2010-07-05	2010	1		14/23/-18-12	CM23	15	1.17612	32	116.23	2.06532	4707	3.67274	3200	3.50515	dirt	32	1.50515	6	SAVS	Y	5	2010-07-27	5	105	125	4	0.602169	104	100	1	yes	unk	-	2010-07-27	209	1		Nest and lining
2010-07-14	2010	1		Kipp	CM28	10	1.00004	37	346.23	2.53936	1249	3.09656	186	2.26951	gravel	337	2.52763	4	SAVS	Y	5	2010-07-31	3	103	75	3	0.477266	103	75	0	yes	0	LL	2010-07-31	213	1		SAVS chipping near nest. Nest intact. Rim flattened. 2 fledgling sized hollows in litter by nest where they sat.
2010-07-21	2010	1	Rolling Hills	20_15_12	CM32	4	0.602169	16	432.842	2.63633	1081	3.03383	460	2.66276	dirt	169	2.22789	32	SAVS	Y	2	2010-07-27	4	104	100	4	0.602169	104	100	0	yes	unk	CM YK	2010-07-27	209	1		0 empty intact nest. Nest rim flattened 1 fecal sac on nest rim and one next to nest, feces on nest rim pin feathers in nest.
2010-06-13	2010	1		36-20-13	CM9	13	1.11398	30	146.546	2.16597	-	-	623	2.79449	highway	152	2.18184	18	SAVS	N	3	2010-06-24	4	104	100	4	0.602169	104	100	0	yes	0	-	2010-06-24	176	1		Feather scale and dropping in and around nest. Adults nearby with food.
2010-07-26	2010	1		17-14-12	JR16	0	-3	14	2987.95	3.47537	845	2.92686	3478	3.54133	dirt	1146	3.05918	11	SAVS	Y	5	2010-08-15	4	104	100	4	0.602169	104	100	0	yes	0	LL, DJ	2010-08-15	228	1		located tentative nest, no stake chaser. Lining intact, rim flat, SAVS fledglings heard, adutls seen chipping nearby.
2010-06-01	2010	1	Patricia	24_19_12	JR2	9	0.954291	21	49.812	1.69733	1872	3.27231	500	2.69897	dirt	20	1.30103	7	SAVS	N	5	2010-06-19	3	103	75	0	-3	100	0	0	no	unk	LL	2010-06-19	171	3		3 dead cold moist nestlings - FS (pins just starting to break 1-2 mm on flight feathers) Gape width~10mm - not predated
2011-05-23	2011	2	E. of Tilley	281611	JR26	11	1.04143	23	480.835	2.682	93	1.96848	136	2.13354	highway	457	2.65992	17	SAVS	Y	5	2011-06-08	4	104	100	0	-3	100	0	3	0	1	AM	2011-06-08	160	0	native	Nest failed, broken egg in nest cup.
2011-06-06	2011	2	Tilley	Tilley	JR27	7	0.84516	31	114.545	2.05897	915	2.96142	338	2.52892	dirt	340	2.53148	27	SAVS	N	2	2011-06-12	4	104	100	4	0.602169	104	100	0	yes	unk	LL	2011-06-12	164	1	native	Nest intact, flattened nest rim. No WEME chipping nearby but there are a pair of SAVS chipping close by. Nest doesn't look large enough for a WEME I put bamboo stake by nest, could not find stake or stake chaser nearby.
2011-05-22	2011	2	W. of Lake Newell	5-18-15	JY03	7	0.84516	5	348.591	2.54232	749	2.87448	257	2.40993	highway	395	2.5966	14	SAVS	No	3	2011-01-06	2	102	50	0	-3	100	0	0	0	unk	AM	2011-01-06	153	3	EL?	Native. Likely failed nest; debris in the nest cup; eggs unmonitored.
2011-05-22	2011	2	W. of Lake Newell	5-18-15	JY04	3	0.477266	45	544	2.7356	266	2.42488	694	2.84136	dirt	48	1.68124	12	SAVS	No	2	5/28/11	4	104	100	0	-3	100	0	4	no	unk	JY,YK	5/28/11	148	0	N	Grass
2011-05-28	2011	2	W. of Newell	13-18-16	JY08	8	0.903144	40	60.3975	1.78102	395	2.5966	60	1.77815	dirt	543	2.7348	13	SAVS	N	6	2011-06-21	5	105	125	4	0.602169	104	100	0	yes	1	YK	2011-06-21	173	1	-	Probably successful; Nest cup intact and flattened with chipping nearby
2011-05-28	2011	2	W. of Newell	2015-05-18	JY09	7	0.84516	5	222.511	2.34735	845	2.92686	274	2.43775	highway	311	2.49276	8	SAVS	Y	4	2011-06-12	2	102	50	0	-3	100	0	0	no	unk	LM	2011-06-12	164	3	-	Moved stake to nest
2011-05-29	2011	2	W. of Newell	13-18-16	JY11	8	0.903144	40	228.063	2.35806	1803	3.256	475	2.67669	dirt	625	2.79588	13	SAVS	Y	6	2011-06-21	5	105	125	5	0.699057	105	125	0	yes	0	YK	2011-06-21	173	1	-	Successful; shipping nearby
2011-05-29	2011	2	W. of Newell	13-18-16	JY12	8	0.903144	40	237.285	2.37527	547	2.73799	449	2.65225	dirt	637	2.80414	13	SAVS	N	6	2011-06-21	3	103	75	3	0.477266	103	75	0	yes	0	YK	2011-06-21	173	1	-	successful; flattened and chipping near nest
2011-05-30	2011	2	E. Of Tilley	28-16-11	JY15	11	1.04143	23	359.24	2.55539	589	2.77012	588	2.76938	highway	176	2.24551	37	SAVS	N	6	2011-06-27	5	105	125	5	0.699057	105	125	0	yes	0	AM	2011-06-27	179	1	-	nest empty; successful rim looks flattened
2011-06-09	2011	2	E of Tilley	28-16-11	JY18	11	1.04143	23	160.295	2.20492	1026	3.01115	198	2.29667	low impact road	205	2.31175	8	SAVS	Y	4	2011-06-22	4	104	100	4	0.602169	104	100	0	yes	0	AM	2011-06-22	174	1	-	Nest complete; successful
2011-07-10	2011	2	Bow River	35-14-15	JY30	1	0.000434077	28	1092.2	3.0383	1334	3.12516	486	2.68664	gravel	996	2.99826	10	SAVS	Y	3	2011-07-20	4	104	100	4	0.602169	104	100	0	yes	0	YK	2011-07-20	202	1	-	Nest intact; chipping near nest. Flattened nest rim and feces on nest
2011-07-21	2011	2	W. of Newell	2017-12-18	JY33	7	0.84516	10	317.919	2.50232	1831	3.26269	65	1.81291	gravel	145	2.16137	8	SAVS	Y	2	2011-07-27	4	104	100	0	-3	100	0	4	no	unk	JY,YK	2011-07-27	209	0	-	no adults, believe predated - nothing in nest cup - lining loose
2012-05-21	2012	3	Kinbrook	23-17-14	JY40	16	1.20415	20	262	2.4183	1409	3.14891	1380	3.13988	gravel	150	2.17609	39	SAVS	no	6	6/8/12	4	104	100	0	-3	100	0	4	no	unk	JY	6/8	162	0		no eggs, poop/fecal sacs outside nest, adults nearby-probable predation due to age
2012-05-25	2012	3	Patricia	24-19-12	JY43	9	0.954291	21	254	2.40483	1641	3.21511	718	2.85612	dirt	418	2.62118	9	SAVS	no	10	6/21/12	5	105	125	5	0.699057	105	125	0	yes	0	JY	6/21/12	175	1		fledge, poop on rim of nest. Pissed of adult nearby
5/29/2012	2012	3	Vulcan	26/27-17-18	JY45	0	-3	22	635	2.80277	346	2.53908	1081	3.03383	dirt	420	2.62325	7	SAVS	no	6	6/16/12	5	105	125	4	0.602169	104	100	0	yes	1	LP	6/16/12	170	1		F chipping, nest finished
5/29/2012	2012	3	Vulcan	26/27-17-18	JY46	0	-3	22	740	2.86923	287	2.45788	1101	3.04179	dirt	456	2.65896	7	SAVS		7	6/20/12	4	104	100	3	0.477266	103	75	0	yes	1	LP	6/20/12	174	1		fledged, nest intact
5/29/2012	2012	3	Vulcan	26/27-17-18	JY47	0	-3	22	1229	3.08955	744	2.87157	752	2.87622	dirt	529	2.72346	6	SAVS	no	7	6/20/12	5	105	125	5	0.699057	105	125	0	yes	0	CH	6/20/12	174	1		nest empty, poop on doorstep
2012-05-30	2012	3	Langavin	12-18-17	JY48	7	0.84516	10	184	2.26482	1645	3.21617	78	1.89209	dirt	433	2.63649	8	SAVS	no	2	2012-06-01	5	105	125	0	-3	100	0	5	no	unk	LP	2012-01-06	155	0		predated, no eggs in nest, nest intact
2012-06-01	2012	3	Rolling Hills	1-16-13	JY52	5	0.699057	2	455	2.65801	894	2.95134	50	1.69897	dirt	515	2.71181	10	SAVS	no	4	2012-06-11	5	105	125	4	0.602169	104	100	1	yes	unk	CH	2012-11-06	163	1		nest empty, no signs of fledglings
2012-06-05	2012	3	Langavin	12-18-17	JY53	7	0.84516	10	267	2.42651	1212	3.0835	685	2.83569	gravel	297	2.47276	9	SAVS	no	3	2012-06-12	4	104	100	4	0.602169	104	100	unk	yes	unk	LP	2012-12-06	164	1		female chirping, fledged, front of nest flattened down. Stake at nest
2012-06-05	2012	3	Langavin	12-18-17	JY54	7	0.84516	10	184	2.26482	1039	3.01662	886	2.94743	gravel	314	2.49693	11	SAVS	no	4	6/16/12	5	105	125	4	0.602169	104	100	1	yes	unk	LP	6/16/12	170	1		no female, fecal sacs in nest, stake at nest
6/14/2012	2012	3	Vulcan	33-17-18	JY59	5	0.699057	27	224	2.35025	460	2.66276	291	2.46389	dirt	53	1.72428	6	SAVS	no	2	6/16/12	5	105	125	0	-3	100	0	0	no	unk	MG	6/16/12	170	0		nest empty, one dead nestling just outside of nest. No sign of others. No adults around.
2012-06-21	2012	3	Kinbrook	23-17-14	JY62	16	1.20415	20	170	2.23045	439	2.64246	238	2.37658	dirt	460	2.66276	40	SAVS	no	5	7/5/12	5	105	125	4	0.602169	104	100	1	yes	0	LP	7/5/12	199	1		empty nest, fledged. Stake at nest
2012-06-21	2012	3	Patricia	24-19-12	JY64	9	0.954291	21	147	2.16732	1325	3.12222	934	2.97035	dirt	130	2.11394	20	SAVS	no	8	7/13/12	4	104	100	4	0.602169	104	100	0	yes	0	MG	7/13/12	207	1		nest empty, intact. Suspected fledge
2012-06-24	2012	3	Kinbrook	23-17-14	JY66	16	1.20415	20	254	2.40483	1590	3.2014	1440	3.15836	gravel	27	1.43136	39	SAVS	no	5	2012-07-09	6	106	150	1	0.000434077	101	25	5	yes	0	MG	2012-09-07	203	1		nest empty, intact, poop on rim, adults alarm calling.
2012-06-25	2012	3	Langavin	12-18-17	JY68	7	0.84516	10	316	2.49969	1418	3.15168	532	2.72591	gravel	143	2.15534	11	SAVS	no	3	2012-07-02	5	105	125	0	-3	100	0	5	no	unk	JY	2012-02-07	196	3		dead nestlings with ants all over. Fail. Nestlings maybe 3-5 days old
2012-06-29	2012	3	Rolling Hills	20-15-12	JY69	4	0.602169	16	75	1.87506	157	2.1959	269	2.42975	Dirt	259	2.4133	10	SAVS	no	7	7/20/12	3	103	75	1	0.000434077	101	25	1	yes	1	LP	7/20/12	213	1		fledged, poop outside nest
2012-07-02	2012	3	Langavin	13-18-16	JY70	8	0.903144	40	217	2.33646	1297	3.11294	691	2.83948	dirt	391	2.59218	8	SAVS	no	2	7/5/12	5	105	125	0	-3	100	0	5	no	unk	MG	2012-05-07	199	0		nest pulled apart, predated.
2012-07-05	2012	3	Rolling Hills	1-16-13	JY72	5	0.699057	2	328	2.51587	1116	3.04766	695	2.84198	dirt	240	2.38021	34	SAVS	No	2	7/9/12	4	104	100	0	-3	100	0	5	no	0	jy	2012-09-07	203	0		Fail, predated nest intact. Stake chaser at nest.
2012-07-06	2012	3	Cypress Hills	8-13-10	JY75	0	-3	39	1159	3.06408	564	2.75128	975	2.989	low impact road	975	2.989	6	SAVS	no	5	7/16/12	5	105	125	4	0.602169	104	100	0	yes	1	MG	7/16/12	209	1		nest empty, intact. Poop on rim. Adults alarm calling
2012-07-10	2012	3	Patricia	18-19-11	JY78	3	0.477266	45	355	2.55023	916	2.9619	1223	3.08743	dirt	90	1.95424	9	SAVS	no	3	7/16/12	5	105	125	5	0.699057	105	125	0	yes	1	CH	7/16/12	209	1		fledged. Poop on edge of nest
6/24/2010	2010	1	Tilly/Reservoir	16/17-20-21	LL16	7	0.84516	31	304.829	2.48406	673	2.82802	673	2.82802	gravel	30	1.47712	32	SAVS	N	4	2010-07-11	5	105	125	0	-3	100	0	0	no	unk	-	2010-07-11	193	4		All eggs cracked. Bugs present. Parasatized.
6/26/2010	2010	1		5/8-21-17	LL19	11	1.04143	36	108.63	2.03595	375	2.57403	493	2.69285	gravel	160	2.20412	6	SAVS	Y	3	2010-07-05	5	105	125	0	-3	100	0	5	no	0	LL	2010-07-05	187	0		0 nestlings, nest pulled out (location had pink and stake, no feces or flattened rim or pins. Almost certainly predated.
6/27/2010	2010	1		10_23_17	LL20	10	1.00004	9	407.507	2.61014	-	-	20	1.30103	dirt	515	2.71181	30	SAVS	N	3	2010-07-09	4	104	100	0	-3	100	0	4	no	unk	LL	2010-07-09	191	0		0, emty intact nest cup
6/27/2010	2010	1		20-23-17	LL21	4	0.602169	17	389.396	2.59039	-	-	15	1.17609	dirt	-		7	SAVS	Y	2	2010-07-05	4	104	100	0	-3	100	0	4	no	unk	YK,Ll	2010-07-05	187	0		No sign of nest and we were def. in the right area. Possibly removed or destroyed by predator.
7/6/2010	2010	1	Langavin	12_18_17	LL24	7	0.84516	10	462.438	2.66505	775	2.8893	46	1.66276	dirt	623	2.79449	10	SAVS	N	3	2010-07-17	4	104	100	2	0.301247	102	50	0	yes	2	LL	2010-07-17	199	1		Nest empty, intact, flat rim, 2 failed eggs. Adult chipping hard nearby. Poosibly fledgling calls from grass 10-20 m away from nest.
7/7/2010	2010	1	Taber	4/9-15-16	LL25	0	-3	34	1309.42	3.11708	654	2.81558	291	2.46389	gravel	249	2.3962	16	SAVS	N	2	2010-07-13	5	105	125	0	-3	100	0	5	no	unk	LL	2010-07-13	195	0		0 eggs, no sign of nest or parental activity. Probably pulled out, lining bits in pocket in grass
7/16/2010	2010	1		27-17-18	LL30	0	-3	22	501.84	2.70057	600	2.77815	775	2.8893	dirt	648	2.81158	4	SAVS	Y	5	2010-08-04	4	104	100	4	0.602169	104	100	0	yes	0	LL	2010-08-04	217	1		Couldn't locate nest at microsite, but adults chipping near by; if young were well-developed 6 days ago, nest how probably fledged.
2011-05-29	2011	2	W. of Lake Newell	13-18-16	LL42	7	0.84516	10	156.375	2.19417	1193	3.07664	786	2.89542	dirt	70	1.8451	11	SAVS	Y	7	2011-06-21	4	104	100	0	-3	100	0	0	no	unk	YK	2011-06-21	173	0	Native	Failed, prob. Pulled out.
2011-05-29	2011	2	W. of Lake Newell	13-18-16	LL43	8	0.903144	40	150.178	2.17661	689	2.83822	572	2.7574	dirt	555	2.74429	13	SAVS	Y	7	2011-06-21	4	104	100	0	-3	100	0	4	no	unk	YK	2011-06-21	173	0	Native	Failed, prob. Pulled out.
2011-06-04	2011	2	Vulcan	28-17-18	LL53	4	0.602169	38	214.705	2.33184	334	2.52375	54	1.73239	dirt	104	2.01703	9	SAVS	Y	6	2011-06-28	5	105	125	3	0.477266	103	75	2	yes	0	JY	2011-06-28	180	1	Native	not sure, nest empty, looks intact, moved stake next to nest, prob. Fledged if rf on last visit.	Eggs mostly white up top, splotchy on bottom - brown; nest seen from NE
2011-06-05	2011	2	Crawling Valley	10_23_17	LL55	10	1.00004	9	371.545	2.57001	-	-	305	2.4843	dirt	287	2.45788	8	SAVS	N	3	2011-06-23	4	104	100	4	0.602169	104	100	0	yes	0	LL	2011-06-23	175	1	native	Stake placed by nest. Nest intact. Rim flattened, adults chipping nearby.	White down; no pin feathers
2011-06-08	2011	2	East of Tilley	32-16-11	LL56	9	0.954291	26	369.507	2.56762	436	2.63949	293	2.46687	dirt	-		27	SAVS	N	2	2011-06-12	3	103	75	0	-3	100	0	2	no	1	JY	2011-06-12	164	0	native	1 egg in nest, nest rim flattened. Lining looks to be slightly disturbed, adult savs singing near me. Placed stake next to nest cup, unless chicks were 3 days old when found, prob. Could have fledged, but think this is a fail.	4 nestlings; full down; eyes closed
2011-06-14	2011	2	Kinbrook	10_17_14	LL62	6	0.778224	7	367.053	2.56473	-	-	401	2.60314	dirt	877	2.943	14	SAVS	N	2	2011-06-24	3	103	75	3	0.477266	103	75	0	yes	unk	YK,JR	2011-06-23	175	1	native	Flattened, successful.
2011-07-04	2011	2	CYPRESS	8_13_10	LL65	0	-3	39	1872.79	3.27249	809	2.90795	869	2.93902	low impact road	869	2.93902	6	SAVS	N	4	2011-07-19	6	106	150	4	0.602169	104	100	0	YES	2	JY,YK,JR	2011-07-19	201	1	native	prob. Fledge.
2011-07-05	2011	2	KIPP	KIPP	LL66	10	1.00004	37	277.476	2.44323	1321	3.1209	171	2.233	dirt	204	2.30963	1	SAVS	N	4	2011-07-16	5	105	125	5	0.699057	105	125	0	YES	0	LL	2011-07-16	198	1	native	SAVS chipping nearby. Nest intact, rim flattened.
2011-07-07	2011	2	E. of Patricia	6_19_11	LL67	10	1.00004	6	187.952	2.27405	1246	3.09552	70	1.8451	dirt	227	2.35603	33	SAVS	N	8	2011-07-28	5	105	125	5	0.699057	105	125	0	YES	0	LL	2011-07-28	210	1	native	Nest still flattened, loose, no crushed nestlings. Adults chipping nearby; prob. Fledged.
2011-07-07	2011	2	E. of Patricia	6_19_11	LL68	10	1.00004	6	142.867	2.15493	1136	3.05538	80	1.90309	dirt	5	0.69897	7	SAVS	N	3	2011-07-13	4	104	100	0	-3	100	0	4	NO	UNK	LL	2011-07-13	195	0	native	-
2011-07-08	2011	2	E. of Lake Newell	10_17_14	LL70	6	0.778224	7	260.685	2.41612	-	-	854	2.93146	low impact road	258	2.41162	8	SAVS	Y	3	2011-07-16	5	105	125	5	0.699057	105	125	0	YES	0	LL	2011-07-16	198	1	native	SAVS chipping by nest. Nest rim flat. Fecal sacs in nest. 1 nestling rf in nest. Others have prob. Fledged.
2011-07-13	2011	2	E. of Patricia	6_19_11	LL73	10	1.00004	6	115.294	2.06181	820	2.91381	310	2.49136	dirt	191	2.28103	6	SAVS	?	5	2011-07-31	3	103	75	1	0.000434077	101	25	2	YES	UNK	LL,YK	2011-07-31	213	1	native	1 nestling left in nest (fm) dead, probably from starvation; adult chipping nearby, most likely have at least 1 feldgling nearby. Partial fledge.. Successful nest intact. Rim flattened.
2011-05-30	2011	2	E. Of Patricia	6-19-11	LM07	10	1.00004	6	183.06	2.26259	127	2.1038	665	2.82282	dirt	252	2.4014	5	SAVS	No	2	2011-06-06	4	104	100	4	0.602169	104	100	0	yes	unk	LM	2011-06-06	158	1	SY	Native
2011-06-04	2011	2	VULCAN	28-17-18	LM14	4	0.602169	38	277.944	2.44396	758	2.87967	93	1.96848	dirt	264	2.4216	7	SAVS	Y	5	2011-06-24	5	105	125	3	0.477266	103	75	1	yes	1	LL	2011-06-24	176	1	native	Placed stake by nest. 2 failed eggs. Flat nest rim with fecal sacs. Nest intact. Don't knowhow we counted 5 eggs, 4 nestlings when there were two failed eggs, but 1 egg looks different - bhco.
2011-06-05	2011	2	Taber	16-15-17	LM16	1	0.000434077	43	803	2.90472	729	2.86273	455	2.65801	dirt				SAVS	Y	2	2011-06-10	5	105	125	0	-3	100	0	5	no	0	LL	2011-06-10	162	0	native	Nest empty. Intact. There is no way that nest could have fledged. Could not find bamboo stake of nest I put a new stake next to terminated nest to speed up locating next time.
2011-06-09	2011	2	W. Newell	13-18-16	LM17	8	0.903144	40	479.674	2.68095	1079	3.03302	470	2.6721	dirt	297	2.47276	23	SAVS	N	3	2011-06-21	6	106	150	5	0.699057	105	125	0	yes	1	YK	2011-06-21	173	1	-	Chipping nearbyand poops everywhere; flattened rim; 1 egg abandoned
2011-06-09	2011	2	W of Newell	2-18-16/35-17-16	LM18	7	0.84516	3	357.91	2.55377	1075	3.03141	228	2.35793	highway	781	2.89265	11	SAVS	N	3	2011-06-21	4	104	100	0	-3	100	0	4	no	unk	LL	2011-06-21	173	0	-	Stake placed by nest. Lining pulled out. Found one dead nestlings at FM stage (feather 12 emerged from pins), part of head eaten. Nest outside of section?
2011-06-11	2011	2	W. of Newell	2-18-16/35-17-16	LM19	7	0.84516	3	268.057	2.42823	617	2.79029	5	0.69897	low impact road	5	0.69897	11	SAVS	Y	2	2011-06-21	4	104	100					unk	unk	unk	LL	2011-06-21	173	invalid	-	Nest empty intact
2011-06-12	2011	2	W of Newell	2-18-16/35-17-16	LM20	7	0.84516	3	48.2061	1.6831	-	-	338	2.52892	low impact road	-		11	SAVS	Y	3	2011-06-21	5	105	125	4	0.602169	104	100	0	YES	1	YK	2011-06-21	173	1	-	Fledged; 1 egg abandoned in nest; f;ushed a fledgling near nest and adult chipping nearby
2011-07-09	2011	2	N. Rolling Hills	23-15-12	LM29	0	-3	41	2418.97	3.38363	1039	3.01662	466	2.66839	highway	466	2.66839	6	SAVS	Y	2	2011-07-13	5	105	125	5	0.699057	105	125	0	yes	unk	YK,JY	2011-07-13	195	1	-	Fully feathered, but no feathers out of wing shafts - probably fledge in few days
2011-07-09	2011	2	N. Rolling Hills	23-15-12	LM29	6	0.778224	19	148.666	2.17221	2944	3.46894	268	2.42813	dirt	110	2.04139	9	SAVS	Y	3	2011-07-18	5	105	125	5	0.699057	105	125	0	YES	0	LL	2011-07-18	200	1	-	Nest intact. Rim flattened. Adult savs seen chipping nearby. Fledgings nearby
2011-07-11	2011	2	N. Rolling Hills	20-15-12	LM31	4	0.602169	16	508.543	2.70633	1222	3.08707	441	2.64444	dirt	320	2.50515	33	SAVS	Y	2	2011-07-18	5	105	125	4	0.602169	104	100	0	unk	1	LL	2011-07-18	200	1	-	Nest intact with flat rim, failed egg, fecal sac. Fledgling (unknown species0 briefly heard
2012-06-05	2012	3	Langavin	3-18-15	LP10	1	0.000434077	44	1875	3.273	1088	3.03663	442	2.64542	dirt	1246	3.09552	12	SAVS	no	4	6/15/12	5	105	125	4	0.602169	104	100	0	yes	1	MG	6/15/12	168	1		fledged, adults alarm calling nearby. One unhatched egg in nest
6/11/2012	2012	3	Vulcan	26/27-17-18	LP11	0	-3	22	300	2.47712	829	2.91855	883	2.94596	dirt	711	2.85187	7	SAVS	no	4	6/20/112	5	105	125	5	0.699057	105	125	0	yes	0	LP	6/20/112	173	1		fledged; female chipping, fecal sacs in nest, front of nest flattened down
6/12/2012	2012	3	Langavin	12-18-17	LP12	7	0.84516	10	188	2.27416	1433	3.15625	494	2.69373	gravel	162	2.20952	9	SAVS	no		2012-06-20	4	104	100	0	-3	100	0	4	no	unk	LP	6/20/2012	173	0		Predated no eggs, nest intact
2012-06-14	2012	3	Vulcan	33-17-18	LP14	5	0.699057	27	260	2.41497	1044	3.0187	346	2.53908	dirt	111	2.04532	6	SAVS	no	4	6/24/12	5	105	125	0	-3	100	0	5	no	unk	MG	6/24/12	184	0		nest empty, nest intacts
2012-06-29	2012	3	Patricia	24-19-12	LP16	9	0.954291	21	241	2.38202	1711	3.23325	863	2.93601	dirt	154	2.18752	9	SAVS	N	5	7/13/12	5	105	125	4	0.602169	104	100	0	yes	1	LP	7/13/12	207	1		fledged. Nest flattened down, poops out side nest.
2012-07-04	2012	3	Langavin	3-18-15	LP17	1	0.000434077	44	1144	3.05843	530	2.72428	151	2.17898	dirt	1023	3.00988	8	SAVS	no	4	7/13/12	5	105	125	0	-3	100	0	5	no	unk	LP	7/13/12	207	0		predated, no eggs in nest. Stake at nest
2012-07-16	2012	3	Vulcan	26/27-17-18	LP18	0	-3	22	1161	3.06483	671	2.82672	752	2.87622	dirt	417	2.62014	6	SAVS	No	5	7/25/12	4	104	100	0	-3	100	0	4	no	1	LP	7/25/12	218	3		abandoned. 3 dead nestlings, cam removed
5/29/2012	2012	3	Vulcan	26/27-17-18	LP3	0	-3	22	495	2.69461	794	2.89982	1068	3.02857	dirt	535	2.72835	7	SAVS	no	7	6/20/12	5	105	125	5	0.699057	105	125	0	yes	0	LP	6/20/12	173	1		fldged aproximately 9 days old, female chipping nearby and angry- front nest flattened down
2012-05-31	2012	3	Rolling Hills	1-16-13	LP6	5	0.699057	2	411	2.61384	210	2.32222	585	2.76716	dirt	57	1.75587	18	SAVS	no	6	6/20/12	5	105	125	5	0.699057	105	125	0	yes	0	MG	6/20/12	173	1		fledged, adults alarm calling. Poop on outside of nest
2012-06-01	2012	3	Vulcan	26/27-17-18	LP8	0	-3	22	344	2.53656	825	2.91645	923	2.9652	dirt	677	2.83059	7	SAVS	no	5	6/16/12	5	105	125	5	0.699057	105	125	0	yes	0	LP	6/16/12	169	1		SAVS chipping close by
5/21/2012	2012	3	Kiinbrook	23-17-14	MG1	16	1.20415	20	58	1.76343	585	2.76716	503	2.70157	gravel	52	1.716	40	SAVS	no	5	6/4/12	5	105	125	4	0.602169	104	100	0	yes	1	CH	6/4/2012	157	1		nest empty, assume fledged
2012-06-04	2012	3	Patricia	30-19-11	MG12	4	0.602169	46	134	2.1271	2179	3.33826	796	2.90091	dirt	94	1.97313	6	SAVS	no	6	6/20/12	5	105	125	5	0.699057	105	125	0	yes	0	MG	6/20/12	173	1		nest empty, intact. Some poop on rim of nest. Parents alam calling nearby
2012-06-04	2012	3	Langavin	12-18-17	MG13	7	0.84516	10	398	2.59988	988	2.99476	335	2.52504	dirt	203	2.3075	12	SAVS	no	4	6/16/12	5	105	125	0	-3	100	0	5	no	0	MG	6/16/12	169	0		nest empty, slightly pulled apart, no poop on rim, no adults alarm calling, predated.
2012-06-05	2012	3	Langavin	12-18-17	MG14	7	0.84516	10	293	2.46687	755	2.87795	1209	3.08243	gravel	329	2.5172	13	SAVS	no	2	2012-06-07	3	103	75	0	-3	100	0	0	no	unk	MG	2012-07-06	160	6		nest flooded, one dead nestling in nest, did not see other two
5/21/2012	2012	3	Kinbrook	23-17-14	MG2	16	1.20415	20	161	2.20683	324	2.51055	76	1.88081	dirt	375	2.57403	10	SAVS	yes	4	5/30/12	5	105	125	0	-3	100	0	0	no	unk	MG	5/30/2012	152	3		no adults, abandoned
2012-06-24	2012	3	Kinbrook	23-17-14	MG23	16	1.20415	20	269	2.42975	1443	3.15927	1410	3.14922	gravel	124	2.09342	39	SAVS	N	4	7/5/12	5	105	125	5	0.699057	105	125	no	yes	0	MG	7/5/12	199	1		nest empty, intact, found pile of feathers 1m from ditch, fledged then predated?
2012-07-02	2012	3	Langavin	12-18-17	MG31	7	0.84516	10	217	2.33646	1649	3.21722	91	1.95904	dirt	418	2.62118	8	SAVS	N	2	7/5/12	5	105	125	0	-3	100	0	5	no	unk	MG	7/5/12	199	0		nest empty, slightly pulled apart-predated
2012-07-06	2012	3	Cypress Hills	8-13-10	MG33	0	-3	39	1132	3.05385	635	2.80277	1068	3.02857	low impact road	1068	3.02857	6	SAVS	no	6	7/18/12	4	104	100	0	-3	100	0	4	yes	0	MG	7/18/2012	211	0		nest empty, lining destrubed, no adults alarm calling, no poop around nest. Predated
2012-07-10	2012	3	Langavin	3-18-15	MG35	1	0.000434077	44	1500	3.17609	875	2.94201	793	2.89927	dirt	790	2.89763	12	SAVS	no	4	7/20/12	4	104	100	0	-3	100	0	4	no	0	MG	7/20/12	213	0		nest empty, pulled apart. No adults around, predated
2012-07-10	2012	3	Langavin	3-18-15	MG36	1	0.000434077	44	1867	3.27114	1117	3.04805	561	2.74896	dirt	1207	3.08171	12	SAVS	no	3	7/17/12	4	104	100	0	-3	100	0	4	no	unk	MG	7/17/12	211	0		nest predated, severed foot outside nest
2012-07-10	2012	3	Langavin	3-18-15	MG37	1	0.000434077	44	1697	3.22968	1003	3.0013	693	2.84073	dirt	1008	3.00346	12	SAVS	no	4	7/20/12	3	103	75	3	0.477266	103	75	0	yes	unk	MG	7/20/12	213	1		fledged, Nest empty intact, poop on rim and outside of nest. Adults alarm calling.
2012-05-25	2012	3	Langavin	13-18-16	MG4	8	0.903144	40	245	2.38917	1269	3.10346	1010	3.00432	dirt	994	2.99739	14	SAVS	no	4	2012-06-04	5	105	125	0	-3	100	0	0	no	1	MG	2012-04-06	156	3		one unhatched egg, 2 dead nestlings in nest, no disturbance, ants swarming on nestlings. Chicks 2 days old. Female died or deserted.
2012-05-31	2012	3	Patricia	30-19-11	MG7	4	0.602169	46	310	2.49136	1884	3.27508	530	2.72428	dirt	368	2.56585	36	SAVS	no	8	6/22/12	5	105	125	0	-3	100	0	5	yes	0	JY	6/22/12	182	0		lining pulled apart, poop everywhere, blood and feathers near nest. Feather almost unsheathed. Failed.
5/31/2012	2012	3	Patricia	30-19-11	MG8	4	0.602169	46	296	2.47129	1747	3.24229	465	2.66745	dirt	422	2.62531	6	SAVS	no	5	6/14/12	5	105	125	3	0.477266	103	75	2	yes	0	MG	6/14/12	174	1		nest empty, intact, adults pissed off nearby, fledged.
2012-05-31	2012	3	Patricia	30-19-11	MG9	4	0.602169	46	236	2.37291	1830	3.26245	553	2.74273	dirt	338	2.52892	6	SAVS	no	4	6/11/20212	4	104	100	0	-3	100	0	4	no	0	CH	2012-11-06	171	0		nest empty
2012-06-21	2012	3	Rolling Hills	5-14-12	TB3	0	-3	4	171	2.233	1637	3.21405	33	1.51851	low impact road	33	1.51851	11	SAVS	no	2	7/3/12	3	103	75	3	0.477266	103	75	0	yes	nk	TB	2012-03-07	197	1		nest rim flattened. Poop on rim, parents chipping nearby
2010-07-22	2010	1	Patricia	3_19_11	YK12	11	1.04143	25	220.69	2.34378	2068	3.31555	603	2.78032	dirt	131	2.11727	29	SAVS	y	3	2010-08-01	3	103	75	0	-3	100	0	0	no	unk	LL	2010-08-01	214	6		3 dead wet nestlings, fm stage, decomposing, being burried by carrion beetles, possibly died in yesterday's storm.
2011-05-29	2011	2	W of Newell	13-18-16	YK18	8	0.903144	40	183.3	2.26316	525	2.72016	203	2.3075	dirt	742	2.8704	13	SAVS	N	5	2011-06-12	5	105	125	5	0.699057	105	125	0	yes	0	YK	2011-06-12	164	1	-	Nest edge flattened, adult chipping nearby, success
2011-05-29	2011	2	W. of Newell	13-18-16	YK19	8	0.903144	40	297.586	2.47361	1717	3.23477	1022	3.00945	low impact road	544	2.7356	13	SAVS	Y	4	2011-06-09	5	105	125	0	-3	100	0	0	no	unk	LM	2011-06-09	161	3	-	nest cup wet
2011-05-31	2011	2	E Rolling Hills	17-14-12	YK20	0	-3	14	3029.34	3.48135	652	2.81425	300	2.47712	dirt road	300	2.47712	12	SAVS	N	4	2011-06-16	5	105	125	0	-3	100	0	5	no	unk	AM	2011-06-16	168	0	-	failed nest. Empty - lost visit I found nothing this time. It is empty
2011-06-29	2011	2	Kinbrook	KIPP	YK33	10	1.00004	37	173.222	2.2386	1934	3.28646	240	2.38021	low impact road	218	2.33846	9	SAVS	Y	5	2011-07-16	5	105	125	3	0.477266	103	75	2	yes	unk	LL	2011-07-16	198	1	-	Adults SAVS chipping nearby; 1 nsetlings nearby to fledge still in nest. Nest rim flattened, feces; other nestlings have already fledged
2011-06-29	2011	2	Kinbrook	KIPP	YK34	10	1.00004	37	468.857	2.67104	1522	3.18241	394	2.5955	highway	124	2.09342	14	SAVS	Y	2	2011-07-05	5	105	125	3	0.477266	103	75	2	yes	0	LL	2011-07-05	187	1	-	Eyes open, fully feathered. SAVS chipping nearby. If there were 3 living nestlings in previous check, it's likely that 2 have already fledged. Nest doesn't look like a nest but nestling is exactly where nest is on map
2011-07-11	2011	2	E. Tilley	4n9s-17-11	YK35	9	0.954291	35	160.487	2.20544	1562	3.19368	303	2.48144	dirt	-		6	SAVS	Y	3	2011-07-21	4	104	100	4	0.602169	104	100	0	yes	0	LM	2011-07-21	203	1	-	nest empty
2011-07-14	2011	2	Tilley Reserviour	14n23s-18-12	YK37	15	1.17612	32	33.9307	1.53059	4562	3.65916	357	2.55267	dirt	-		7	SAVS	N	2	2011-07-20	5	105	125	5	0.699057	105	125	0	yes	0	JR	2011-07-20	202	1	-	Nest cup empty probably fledged
2012-05-20	2012	3	Rolling Hills	5-14-12	CH5	0	-3	4	200	2.30103	941	2.97359	57	1.75587	low impact road	57	1.75587	11	SPPI	yes	8	2012-06-08	5	105	125	5	0.699057	105	125	0	yes	0	CH/MDG	2012-08-06	162	1		fledged
5/21/2012	2012	3	Kinbrook	23-17-14	JY41	16	1.20415	20	257	2.40993	1267	3.10278	1419	3.15198	gravel	107	2.02938	15	SPPI	no	6	6/8/12	6	106	150	3	0.477266	103	75	2	yes	1	JY	6/8	162	1		rim flattened, poop remnants on rim, assume fledged
2012-06-21	2012	3	Kinbrook	23-17-14	JY63	16	1.20415	20	148	2.17026	1187	3.07445	562	2.74974	gravel	128	2.10721	9	SPPI	N	6	7/9/12	5	105	125	0	-3	100	0	5	no	unk	CH	7/9/12	203	0		Fail
2012-06-25	2012	3	Langavin	12-18-17	JY67	7	0.84516	10	317	2.50106	1573	3.19673	214	2.33041	gravel	420	2.62325	8	SPPI	no	5	2012-07-09	5	105	125	4	0.602169	104	100	unk	yes	unk	MG	2012-09-07	203	0		nest predated, still intact
2011-06-14	2011	2	Kinbrook	10_17_14	LL63	6	0.778224	7	350.877	2.54515	-	-	951	2.97818	low impact road	308	2.48855	8	SPPI	N	4	2011-07-05	5	105	125	4	0.602169	104	100	0	YES	1	LL,YK	2011-07-05	187	1	native	2 prob. Fledged already earlier today. One of 2 still in nest force fledged during nest check. Nest itself does really look deep with a noticable roof. Doesn't seem savs.
2012-05-19	2012	3	Rolling Hills	5-14-12	LP1	0	-3	4	306	2.48572	1016	3.00689	251	2.39967	low impact road	251	2.39967	11	SPPI	no	5	5/30/12	4	104	100	0	-3	100	0	4	no	unk	LP	5/30/12	153	0		nest predated, eggs gone
2012-06-13	2012	3	Rolling Hills	1-16-13	LP13	5	0.699057	2	210	2.32222	388	2.58883	800	2.90309	dirt	30	1.47712	18	SPPI	Yes	7	7/9/12	5	105	125	0	-3	100	0	4	UNK	1	lp	2012-09-07	203	0		Cam pulled, no female, empty nest area flattened, nest lining gone. Unk. Fledge or fail.
2012-06-24	2012	3	Kinbrook	23-17-14	MG24	16	1.20415	20	236	2.37291	1215	3.08458	1419	3.15198	gravel	102	2.0086	15	SPPI	no	3	2012-07-02	4	104	100	1	0.000434077	101	25	3	yes	unk	JY	2012-02-07	196	1		no poop, nest intact, chaser moved to nest. Fledge? Fail?
2012-07-04	2012	3	Patricia	18-19-11	MG32	3	0.477266	45	309	2.48996	1489	3.17289	1423	3.1532	low impact road	196	2.29226	37	SPPI	yes	9	7/27/12	5	105	125	4	0.602169	104	100	0	yes	1	LP	7/27/12	220	1		1 egg outside of nest, no female or male around, front of nest flattened down, cam had not been turned on.
2012-05-30	2012	3	Langavin	12-18-17	MG5	7	0.84516	10	237	2.37475	1106	3.04376	476	2.67761	dirt	156	2.19312	12	SPPI	no	6	6/16/12	5	105	125	0	-3	100	0	4	no	1	MG	6/16/12	176	0		nest empty except for one unhatched egg, no poop in rim, predated
2012-07-02	2012	3	Vulcan	26/27-17-18	MG30	0	-3	22	1322	3.12123	453	2.6561	935	2.97081	dirt	611	2.78604	6	SPPI	no	8	7/20/12	5	105	125	4	0.602169	104	100	0	yes	1	CH	7/20/12	213	1		female chipping from air, poop on doorstep
2010-05-23	2010	1		35-17-16	AM3	7	0.84516	3	239.722	2.37971	-	-	1646	3.21643	dirt	400	2.60206	10	UNKSP	N	2	2010-05-31	4	104	100	0	-3	100	0	4	no	unk	LL	2010-05-31	152	0		Nest predated all but 1 egg, lining intact.
2011-06-05	2011	2	Crawling Valley	10_23_17	am34	10	1.00004	29	266.966	2.42646	263	2.41996	501	2.69984	gravel	120	2.07918	14	UNKSP	no	2	2011-06-12	3	103	75	3	0.477266	103	75	0	yes	0	am	2011-06-12	164	1	ne	?	fledged nest; nest intact, fecal sacs left in the nest cup. Nest cup was not flattened, chicks were more than a few days old on 6/5.
2010-06-02	2010	1	Patricia	24-19-12	AM7	9	0.954291	21											UNKSP	N	2	2010-06-07	4	104	100						unk	unk	LL, CG	2010-06-07	159	invalid		unable to relocate nest, utm coordinates are wrong
2012-05-22	2012	3	Rolling Hills	5-14-12	CH7	0	-3	4	479	2.68034	868	2.93852	423	2.62634	low impact road	423	2.62634	11	UNKSP	no	7	2012-06-08	4	104	100	0	-3	100	0	0	no	unk	CH	2012-08-06	162	3		suspect abandoned, no adults seen
2010-07-16	2010	1	Vulcan	33-17-18	CHH26	5	0.699057	27	236.047	2.373	1035	3.01494	237	2.37475	dirt	133	2.12385	4	UNKSP	Y	4	2010-07-29	4	104	100	4	0.602169	104	100	0	yes	0	CM	2010-07-29	211	1		Flattened, intact nest cup. Lots of fecal matter and fecal sacs
2010-06-19	2010	1	Langavin	12_18_17	CM12	7	0.84516	10	274.422	2.43842	632	2.80072	268	2.42813	dirt	544	2.7356	10	UNKSP	N	4	2010-07-06	5	105	125	3	0.477266	103	75	2	no	unk	YK	2010-07-06	188	1		empty. Nest intact. No fecal sacs or pin feathers. Nest rim flattened. Some nearby chipping some fledgling sized hollows.
2010-06-30	2010	1		15-17-18	CM18	4	0.602169	12	326.706	2.51416	822	2.91487	404	2.60638	highway	400	2.60206	5	UNKSP	Y	4	2010-07-12	5	105	125	5	0.699057	105	125	3	yes	unk	-	2010-07-12	194	1		Empty, worn nest. Flattened edges that are wide or big as previously seen. No fecal sac or pin feathers. Assuming that the nestlings fledged.
2010-07-07	2010	1		4/9/17-11	CM25	9	0.954291	35	115.814	2.06376	-	-	905	2.95665	dirt	23	1.36173	3	UNKSP	N	4	-	4	104	100	0	-3	100	0	4	no	unk	LL	2010-07-13	195	0		Nest empty. No white fecal sacs or flattened rim net lining pulled out
2010-07-22	2010	1		35-14-15	JR14	1	0.000434077	28	400.73	2.60285	642	2.80754	953	2.97909	gravel	418	2.62118	25	UNKSP	N	4	2010-07-31	4	104	100	0	-3	100	0	4	unk	unk	LL	2010-07-31	213	0		Nest empty mostly intact but possibly a bit oat rim pulled out and no adult activity while I did nest veg for 30 mins.
6/14/2010	2010	1		36-20-13	LL15	13	1.11398	30	141.591	2.15103	-	-	913	2.96047	highway	196	2.29226	18	UNKSP	Y	3	2010-06-24	3	103	75	3	0.477266	103	75	0	yes	unk	CG	2010-06-24	176	1		Feather scale and dropping in and around nest adults nearby with food.
2010-07-09	2010	1		35-14-15	LL26	1	0.000434077	44	1875	3.273	1088	3.03663	442	2.64542	dirt	1246	3.09552	12	UNKSP	Y	1	2010-07-09	4	104	100	0	-3	100	0	0	no	unk	LL	2010-07-09	191	3		Nest failed; black ants all over
2011-05-31	2011	2	E. Of Rolling Hills	5-14-12	LL48	0	-3	4	362.392	2.55918	1019	3.00817	617	2.79029	dirt	311	2.49276	11	UNKSP	Yes	2	2011-05-06	2	102	50	0	-3	100	0	2	no	unk	LM	2011-05-06	157	0	JD	Native
2011-07-11	2011	2	N. Rolling Hills	15-15-12	LL72	7	0.84516	10	237	2.37475	1106	3.04376	476	2.67761	dirt	156	2.19312	12	UNKSP	Y	4	2011-07-27	3	103	75	0	-3	100	0	3	NO	UNK	YK	2011-07-02	184	0	native	Nest lining pulled out; nest opening wide open; overhanging grass slightly thrown back in front, 1 egg broken still in nest; can hear bais ringing near by. Eggs looked like sparrow eggs. Prob. Nto cclo. Nest sits deeper into ground than cclo nest with grass overhang.
2012-06-14	2012	3	Vulcan	33-17-18	LP15	5	0.699057	27	361	2.55751	1048	3.02036	255	2.40654	dirt	144	2.15836	6	UNKSP	no	2	6/16/12	5	105	125	0	-3	100	0	5	no	unk	LP	6/16/12	169	0		no female, nest predated. Chaser at nest
6/23/2010	2010	1	-	-	YK2	15	1.17612	32	152.546	2.1834	5612	3.74912	2238	3.34986	dirt	15	1.17609	3	UNKSP		2	2010-06-28	4	104	100	0	-3	100	0	4	no	unk	LL	2010-06-28	180	0		nest intact, empty
2011-05-31	2011	2	E Rolling Hills	2012-05-14	YK24	0	-3	4	849.571	2.9292	765	2.88366	801	2.90363	dirt	797	2.90146	11	UNKSP	Y	5	2011-06-21	5	105	125						unk	unk	LM	2011-06-21	173	invalid	-	unable to locate YC
2011-05-31	2011	2	E. Rolling Hills	2012-05-14	YK25	0	-3	4	712.813	2.85298	808	2.90741	757	2.8791	dirt	657	2.81757	11	UNKSP	Y	4	2011-06-16	5	105	125	0	-3	100	0	5	no	unk	AM	2011-06-16	168	0	-	predated at egg stage
2011-05-31	2011	2	E Rolling Hills	2012-05-14	YK26	0	-3	4	562.293	2.74996	829	2.91855	628	2.79796	low impact road	509	2.70672	11	UNKSP	Y	4	2011-06-16	5	105	125	0	-3	100	0	5	no	0	AM	2011-06-16	168	0	-	looks predated. Feathers in nest cup
2010-06-19	2010	1		36_19_11	CG6	10	1.00004	29	151.726	2.18106	546	2.73719	202	2.30535	gravel	28	1.44716	7	VESP	N	4	-	4	104	100	0	-3	100	0	4	no	unk	-	2010-06-28	180	0		nest pulled out
2012-05-30	2012	3	Patricia	24-19-12	CH11	9	0.954291	21	223	2.3483	1531	3.18498	1280	3.10721	dirt	165	2.21748	36	VESP	no	8	6/21/12	4	104	100	4	0.602169	104	100	0	yes	0	LP	6/21/12	175	1		fledged, female chipping in area
2012-06-25	2012	3	Vulcan	33-17-18	CH27	5	0.699057	27	206	2.31387	168	2.22531	1012	3.00518	dirt	262	2.4183	9	VESP	N	6	7/9/12	4	104	100	0	-3	100	0	4	no	0	JY	7/9/2012	203	0		FAIL-PREDATED NEST NOT INTACT, FEATHERS , blood OUTSIDE NEST, DEAD FIELD MOUSE 1m OUTSIDE NEST, camera fallen over bird poop on camera
2010-07-22	2010	1	Patricia	6_19_11	CHH31	10	1.00004	6	187.676	2.27341	892	2.95036	666	2.82347	dirt	88	1.94448	2	VESP		5	2010-08-10	4	104	100	3	0.477266	103	75	0	yes	1	LL, YK	2010-08-10	223	1		Nest intact, flat rim with feces
2010-07-29	2010	1	Rolling Hill	1_16_13	CHH32	5	0.699057	2	205.1	2.31196	512	2.70927	582	2.76492	dirt	480	2.68124	8	VESP	Y	4	2010-08-11	3	103	75	2	0.301247	102	50	0	yes	1	LL	2010-08-11	224	1		1 failed egg, flat nest rim with feces; adult flushed chippping nearby
2010-06-01	2010	1	Patricia	36-19-11	CHH6	10	1.00004	29	117.346	2.06947	316	2.49969	816	2.91169	gravel	23	1.36173	14	VESP	Y	5	2010-06-19	4	104	100	0	-3	100	0	4	no	unk	CG	2010-06-19	171	0		Nest empty, but intact
2010-06-25	2010	1		16/17/20/21-18-12	CM15	7	0.84516	31	81.9708	1.91366	1114	3.04689	908	2.95809	gravel	54	1.73239	33	VESP	Y	5	2010-07-17	3	103	75	3	0.477266	103	75	0	yes	0	YK	2010-07-17	199	1		Nest intact, fecals sacs by nest.
2011-06-22	2011	2	N. Rolling Hills	201512	JR28	4	0.602169	16	576.138	2.76053	1336	3.12581	246	2.39094	dirt	90	1.95424	33	VESP	N	7	2011-07-11	5	105	125	3	0.477266	103	75	0	yes	2		2011-07-18	200	1	native	Nest intact, rim flattened, feces in and outside nest.
7/14/2010	2010	1	KIPP	KIPP	LL27	10	1.00004	37	499.674	2.69869	1724	3.23654	452	2.65514	highway	455	2.65801	8	VESP	Y	6	2010-08-05	3	103	75	3	0.477266	103	75	0	yes	0	YK,CM, CRH	2010-08-05	218	1		nest lining flattened; lots of fecal sacs in nest
7/14/2010	2010	1	KIPP	KIPP	LL28	10	1.00004	37	596.729	2.77578	1720	3.23553	493	2.69285	highway	368	2.56585	8	VESP		5	2010-07-31	4	104	100	0	-3	100	0	4	no	0	LL	2010-07-31	213	0		Nest rim rutured. Small fecal sacs in nest but not outside. No chipping near nest. Probably predated.
7/14/2010	2010	1	KIPP	KIPP	LL28	3	0.477266	18	545.456	2.73676	949	2.97727	1101	3.04179	dirt	445	2.64836	6	VESP		4	2010-07-27	4	104	100	0	-3	100	0	4	no	0	AM	2010-07-27	209	0		4 chicks on nest. Small pins present
7/15/2010	2010	1		22-17-18	LL29	3	0.477266	18	264.762	2.42286	740	2.86923	234	2.36922	dirt	393	2.59439	5	VESP	Y	2	2010-07-20	4	104	100	0	-3	100	0	4	no	unk	CM,/YK	2010-07-20	202	0		Empty nest cup fecal matter, flattened nest cup. Predated.
2011-06-01	2011	2	W. of Lake Newell	13-18-16	LL50	8	0.903144	40	571.773	2.75722	1344	3.1284	723	2.85914	dirt	378	2.57749	13	VESP	N	3	2011-06-08	4	104	100	0	-3	100	0	0	no	unk	AM	2011-06-08	160	0	Native	Nest Failure, under water.
2011-06-03	2011	2	E. of Lake Newell	23-17-11	LL51	16	1.20415	20	172.165	2.23594	691	2.83948	838	2.92324	gravel	219	2.34044	7	VESP	N	5	2011-06-28	4	104	100	4	0.602169	104	100	0	yes	0	LM,YK	2011-06-28	180	1	Native	Done - moved chaser to nest/removed stake
2011-06-29	2011	2	Kinbrook	KIPP	LM26	10	1.00004	37	206.847	2.31565	1227	3.08884	108	2.03342	dirt	222	2.34635	1	VESP	N	6	2011-07-19	3	103	75	3	0.477266	103	75	0	YES	0	LL	2011-07-19	201	1	-	VESP chipping near nest. Nest intact with flat rim + feces
2012-05-31	2012	3	Rolling Hills	1-16-13	LP7	5	0.699057	2	230	2.36173	535	2.72835	557	2.74586	dirt	499	2.6981	10	VESP	no	3	2012-06-08	4	104	100	0	-3	100	0	4	no	unk	CH/MG	2012-08-06	161	0		predated
2012-06-05	2012	3	Langavin	3-18-15	LP9	0	-3	44	1051	3.0216	440	2.64345	163	2.21219	dirt	970	2.98677	8	VESP	no	4	6/15/12	4	104	100	4	0.602169	104	100	0	yes	unk	MG	6/15/12	168	1		nest empty and intact, poop.
2012-06-25	2012	3	Vulcan	33-17-18	MG25	5	0.699057	27	261	2.41664	281	2.44871	288	2.45939	dirt	246	2.39094	9	VESP	n	5	7/6/12	3	103	75	3	0.477266	103	75	0	yes	0	ch	2012-06-07	200	1		poop around nest fledged stake chase at nest
2012-06-25	2012	3	Vulcan	33-17-18	MG26	5	0.699057	27	344	2.53656	64	1.80618	294	2.46835	dirt	69	1.83885	11	VESP	N	8	7/13/12	4	104	100	4	0.602169	104	100	0	yes	0	JY	7/13/2012	207	5		COULD NOT FIND NEST, COWS DESTROYED AREA
2012-06-25	2012	3	Vulcan	33-17-18	MG27	5	0.699057	27	319	2.50379	103	2.01284	256	2.40824	dirt	88	1.94448	11	VESP	N	6	7/9/12	2	102	50	0	-3	100	0	1	yes	1	LP	7/9/2012	203	5		Trampeled - PREDATED CAM KNOCKED OVER- NO LINING
2012-06-25	2012	3	Vulcan	33-17-18	MG28	5	0.699057	27	261	2.41664	206	2.31387	188	2.27416	dirt	67	1.82607	8	VESP	N	4	7/4/12	3	103	75	0	-3	100	0	3	no	0	LP	7/4/12	198	5		ALL NESTLINGS DEAD; PULLED FROM NEST AND TRAMPLED; GUTS SPILLED OUT AND ANTS ALL OVER
2012-05-25	2012	3	Langavin	13-18-16	MG3	8	0.903144	40	100	2	1481	3.17056	968	2.98588	dirt	1318	3.11992	8	VESP	no	7	6/20/12	4	104	100	4	0.602169	104	100	0	yes	0	CH	6/20/12	180	1		fledged, poop on doorstep, chaser at nest
2011-07-15	2011	2	Vulcan	33-17-18	yk39	5	0.699057	27	326.98	2.51452	780	2.89209	297	2.47276	dirt	132	2.12057	5	VESP	y	7	2011-08-09	5	105	125	1	0.000434077	101	25	4	yes	0	LL	2011-08-09	219	1		Returned in evening b/c expect remaining nestlings to fledge or predatd right away. Nest empty intact, adult vesp chipping near nest site; weak evidence that at least surviving nestling force fledged and was still alive. One of the dead nestlings near nest is gone another one is now covered by beetles.
2010-05-19	2010	1		10_17_14	AM1	6	0.778224	7	616.418	2.78988	-	-	549	2.73957	dirt	283	2.45179	36	WEME	Y	3	2010-05-31	5	105	125	0	-3	100	0	5	no	unk	LL	2010-05-31	152	0		Searched for nest. Couldn't find stake, which had been removed
2011-05-30	2011	2	E. Of Patricia	61911	AM23	10	1.00004	6	68.8663	1.83801	473	2.67486	121	2.08279	gravel	41	1.61278	31	WEME	No	2	2011-06-06	4	104	100	4	0.602169	104	100	0	unk	0	LM	2011-06-06	158	1	NE	-
2012-05-18	2012	3	Rolling Hills	5-14-12	CH2	0	-3	4	510	2.70757	853	2.93095	457	2.65992	low impact road	457	2.65992	11	WEME	no	9	2012-06-11	6	106	150	4	0.602169	104	100	2	yes	unk	CH	2012-11-06	165	1		poop outside nest, fledged
2010-05-15	2010	1		5/8-17-4	CHH1	11	1.04143	36	250.648	2.39906	337	2.52763	299	2.47567	gravel	133	2.12385	6	WEME	Y	4	2010-05-30	4	104	100	0	-3	100	0	4	unk	0	CG	2010-05-30	151	0		-
2010-05-17	2010	1	-	8/5-21-17	CM1	11	1.04143	36	550.509	2.74076	159	2.2014	307	2.48714	gravel	75	1.87506	6	WEME	Y	3	2010-05-25	3	103	75	0	-3	100	0	0	no	unk	CG	2010-05-25	146	3		No adults in area, eggs wet and cold. Prob. Abandoned.
2010-07-08	2010	1		35-14-15	CM26	1	0.000434077	28	170.696	2.23222	417	2.62014	780	2.89209	dirt	108	2.03342	25	WEME	Y	4	2010-07-22	4	104	100	1	0.000434077	101	25	3	yes	unk	JR	2010-07-22	204	1		Nest empty chipping in area
2011-05-17	2011	2	W. of Rosemary	5N/8S-21172	JGY2	11	1.04143	36	166.835	2.22229	176	2.24551	268	2.42813	gravel	243	2.38561	7	WEME	N	5	2011-06-11	5	105	125	3	0.477266	103	75	2	3	0	JY	2011-06-11	163	1	native	Nest cup empty, prob. Fledge no damage to nest.
2010-05-20	2010	1		5_18_15	JR1A	7	0.84516	5	94.3266	1.97463	550	2.74036	800	2.90309	highway	171	2.233	0	WEME	N	2	2010-05-23	4	104	100	0	-3	100	0	0	no	unk	JR, LL	2010-05-23	144	4		Eggshell fragments in nest
2011-05-29	2011	2	W of Lake Newell	13-18-16	JY10	8	0.903144	40	187.945	2.27403	631	2.80003	12	1.07918	dirt	804	2.90526	13	WEME	No	2	2011-01-06	5	105	125	0	-3	100	0	5	no	unk	LL	2011-01-06	153	0	JP	-
2011-06-30	2011	2	E. Of Tilley	28-16-11	JY26	11	1.04143	23	159.258	2.2021	1105	3.04336	105	2.02119	gravel	107	2.02938	31	WEME	N	6	2011-07-25	5	105	125	4	0.602169	104	100	0	yes	1	LL,YK,AM	2011-07-25	207	1	-	Nest intact. Rim flattened with feces
2012-06-22	2012	3	Langavin	13-18-16	JY65	8	0.903144	40	223	2.3483	882	2.94547	796	2.90091	dirt	1009	3.00389	13	WEME	no	4	2012-07-02	5	105	125	4	0.602169	104	100	unk	yes	1	MG	2012-02-07	196	1		nest with 1 unhatched egg. Poop on outside of nest, rim flattened. Fledged
7/5/2012	2012	3	Rolling Hills	2013-01-16	JY73	5	0.699057	2	435.078	2.63857	893	2.95085	56	1.74819	dirt	439	2.64246	33	WEME		2	7/9/2012	2	102	50	0	-3	100	0	2	0	unk	LP	2012-07-09	203	0		predateed broken eggs in nest, stake at nest
2012-07-13	2012	3	Langavin	12-18-17	JY79	7	0.84516	10	225	2.35218	1343	3.12808	305	2.4843	dirt	143	2.15534	8	WEME	N	2	7/17/12	4	104	100	0	-3	100	0	4	no	unk	CH	7/17/12	210	0		nest empty, intact
2011-06-04	2011	2	Vulcan	28-17-18	LM15	4	0.602169	38	14528.1	4.16221	303	2.48144	82	1.91381	dirt	127	2.1038	11	WEME	Y	6	2011-06-28	6	106	150	0	-3	100	0	6	no	0	JY	2011-06-28	180	0	-	Trail leading south - unsure if from adult or predator - moved stake chaser
2012-06-07	2012	3	Langavin	12-18-17	MG16	7	0.84516	10	193	2.28556	1684	3.22634	5	0.69897	dirt	496	2.69548	8	WEME	no	7	2012-07-02	5	105	125	5	0.699057	105	125	0	yes	0	MG	2012-02-07	156	1		fledged, nest empty intact
2010-05-11	2010	1		5/8-21-17	WEME	11	1.04143	36	189.342	2.27725	-	-	533	2.72673	gravel	-		6	WEME	N	5	2010-05-30	6	106	150	0	-3	100	0	6	no	unk	CG	2010-05-30	151	0		No adults, many feathers including pins around nest
2010-07-21	2010	1		20-15-12	YK11	4	0.602169	16	120.897	2.08241	703	2.84696	55	1.74036	dirt	382	2.58206	32	WEME	N	3	2010-08-04	5	105	125	5	0.699057	105	125	0	yes	0	YK	2010-08-04	217	1		Flattened nest cup; intact nest; soil filled part of the inside, probably fledged
6/26/2010	2010	1		5/8-21-17	YK3	11	1.04143	36	198.738	2.29828	596	2.77525	743	2.87099	gravel	51	1.70757	7	WEME		2	2010-07-01	4	104	100	0	-3	100	0	4	no	unk	CM	2010-07-01	183	0

## Sheet: All VEG nest + random
Site	sitecode	nestnumber	Year	Nest	Species	plottype	plottype_num	Direction from nest	Distance from nest	Date Vegged	nestfate	dens_livegrass centre	dens_livegrass north	dens_livegrass east	dens_livegrass south	dens_livegrass west	avgdenslivegrass_actualvalue		avgdenslivegrass	std	dens_liveforbs centre	dens_liveforbs north	dens_liveforbs east	dens_liveforbs south	dens_liveforbs west	avgdensliveforb_actualvalue		avgdensliveforb	std	dens_deadgrass centre	dens_deadgrass north	dens_deadgrass east	dens_deadgrass south	dens_deadgrass west	avgdensdeadgrass_actualvalue		avgdensdeadgrass	std	dens_deadforbs centre	dens_deadforbs north	dens_deadforbs east	dens_deadforbs south	dens_deadforbs west	avg dens deadforbs_actual value		avg dens deadforbs	std	dens_CWG centre	dens_CWG north
11613	1	87	2010	CH32	VESP	nest	1			2010-08-11	1	1	1	1	0	2	1	1	1	0.707107	1	1	1	0	0	0.6	1	1	0.547723	0	0	0	1	0	0.2	0	0	0.447214	0	0	0	0	0	0	0	0	0	0	0
11613	1	87	2010	CH32	VESP	random1	2	157	1	2010-08-11	1	2	1	2	2	1	1.6	2	2	0.547723	0	0	0	0	0	0	0	0	0	0	1	1	2	0	0.8	1	1	0.83666	0	0	0	0	0	0	0	0	0	0	0
11613	1	87	2010	CH32	VESP	random2	2	275	44	2010-08-11	1	1	2	3	3	2	2.2	2	2	0.83666	0	0	2	1	0	0.6	1	1	0.894427	1	0	0	0	0	0.2	0	0	0.447214	0	0	0	0	0	0	0	0	0	0	0
11613	1	88	2010	CH33	SAVS	nest	1			2010-08-15	0	1	5	11	6	5	5.6	6	6	3.57771	1	0	0	0	2	0.6	1	1	0.894427	6	4	7	5	2	4.8	5	5	1.92354	0	0	0	0	0	0	0	0	0	0	0
11613	1	88	2010	CH33	SAVS	random1	2	342	15	2010-08-15	0	2	3	1	1	0	1.4	1	1	1.14018	0	0	0	0	0	0	0	0	0	1	0	0	1	1	0.6	1	1	0.547723	0	0	0	0	0	0	0	0	0	0	1
11613	1	88	2010	CH33	SAVS	random2	2	42	47	2010-08-15	0	4	7	0	1	1	2.6	3	3	2.88097	0	0	1	2	0	0.6	1	1	0.894427	1	2	0	1	1	1	1	1	0.707107	0	0	0	0	0	0	0	0	0	0	0
11613	1	89	2010	LL35	CCLO	nest	1			2010-08-15	3	2	1	5	3	1	2.4	2	2	1.67332	0	0	0	0	0	0	0	0	0	8	2	5	0	6	4.2	4	4	3.19374	0	0	0	0	0	0	0	0	0	0	0
11613	1	89	2010	LL35	CCLO	random1	2	184	39	2010-08-15	3	1	1	2	0	1	1	1	1	0.707107	0	0	0	0	0	0	0	0	0	0	0	0	1	1	0.4	0	0	0.547723	0	0	0	0	0	0	0	0	0	0	0
11613	1	89	2010	LL35	CCLO	random2	2	77	28	2010-08-15	3	4	2	2	2	1	2.2	2	2	1.09545	0	0	0	0	0	0	0	0	0	1	4	6	4	4	3.8	4	4	1.78885	0	0	0	0	0	0	0	0	0	0	0
11613	1	235	2011	AM40	CCLO	nest	1		0	2011-08-03	0	2	2	3	4	5	3.2	3	3	1.30384	0	0	0	0	0	0	0	0	0	3	1	1	1	1	1.4	1	1	0.894427	0	0	0	0	0	0	0	0	0	0	0
11613	1	235	2011	AM40	CCLO	random1	2	318	9	2011-08-03	0	1	2	2	4	8	3.4	3	3	2.79285	0	0	0	0	0	0	0	0	0	4	2	2	2	1	2.2	2	2	1.09545	0	0	0	0	0	0	0	0	0	0	0
11613	1	235	2011	AM40	CCLO	random2	2	166	12	2011-08-03	0	4	4	3	2	2	3	3	3	1	0	0	0	0	0	0	0	0	0	1	1	1	2	1	1.2	1	1	0.447214	0	0	0	0	0	0	0	0	0	0	0
11613	1	236	2011	JR21	CCLO	nest	1		0	2011-07-29	1	3	1	7	3	2	3.2	3	3	2.28035	0	0	0	0	0	0	0	0	0	1	0	2	0	0	0.6	1	1	0.894427	0	0	0	0	0	0	0	0	0	0	0
11613	1	236	2011	JR21	CCLO	random1	2	276	4	2011-07-29	1	2	1	5	4	4	3.2	3	3	1.64317	0	0	0	0	0	0	0	0	0	0	0	1	1	0	0.4	0	0	0.547723	0	0	0	0	0	0	0	0	0	0	0
11613	1	236	2011	JR21	CCLO	random2	2	42	15	2011-07-29	1	3	2	3	1	3	2.4	2	2	0.894427	0	0	0	0	0	0	0	0	0	1	2	1	2	1	1.4	1	1	0.547723	0	0	0	0	0	0	0	0	0	0	0
11613	1	237	2011	LM01	CCLO	nest	1		0	2011-07-29	1	4	3	3	3	3	3.2	3	3	0.447214	0	0	0	0	0	0	0	0	0	1	0	1	1	0	0.6	1	1	0.547723	0	0	0	0	0	0	0	0	0	0	0
11613	1	237	2011	LM01	CCLO	random1	2	314	15	2011-07-29	1	3	4	3	3	4	3.4	3	3	0.547723	0	0	0	0	0	0	0	0	0	0	1	1	1	1	0.8	1	1	0.447214	0	0	0	0	0	0	0	0	0	0	0
11613	1	237	2011	LM01	CCLO	random2	2	94	4	2011-07-29	1	3	4	4	4	4	3.8	4	4	0.447214	0	0	0	0	0	0	0	0	0	1	1	1	0	1	0.8	1	1	0.447214	0	0	0	0	0	0	0	0	0	0	0
11613	1	238	2011	LM22	CCLO	nest	1		0	2011-07-29	1	3	3	3	2	4	3	3	3	0.707107	0	0	0	0	0	0	0	0	0	1	0	1	1	1	0.8	1	1	0.447214	0	0	0	0	0	0	0	0	0	0	0
11613	1	238	2011	LM22	CCLO	random1	2	81	22	2011-07-29	1	6	7	5	1	4	4.6	5	5	2.30217	0	0	0	0	0	0	0	0	0	1	2	1	3	1	1.6	2	2	0.894427	0	0	0	0	0	0	0	0	0	0	0
11613	1	238	2011	LM22	CCLO	random2	2	322	39	2011-07-29	1	4	3	1	3	2	2.6	3	3	1.14018	0	0	0	0	0	0	0	0	0	2	1	0	1	0	0.8	1	1	0.83666	0	0	0	0	0	0	0	0	0	0	0
11613	1	239	2011	YK16	CCLO	nest	1		0	2011-07-24	0	2	4	0	0	4	2	2	2	2	0	0	0	0	0	0	0	0	0	0	2	0	0	0	0.4	0	0	0.894427	0	0	0	0	0	0	0	0	0	0	0
11613	1	239	2011	YK16	CCLO	random1	2	267	5	2011-07-24	0	3	3	2	3	3	2.8	3	3	0.447214	0	0	0	0	0	0	0	0	0	0	1	0	1	2	0.8	1	1	0.83666	0	0	0	0	0	0	0	0	0	0	0
11613	1	239	2011	YK16	CCLO	random2	2	358	29	2011-07-24	0	0	3	2	2	3	2	2	2	1.22474	0	0	0	0	0	0	0	0	0	1	2	0	1	0	0.8	1	1	0.83666	0	0	0	0	0	0	0	0	0	0	0
11613	1	240	2011	YK17	CCLO	nest	1		0	2011-07-26	0	6	7	4	4	3	4.8	5	5	1.64317	0	0	0	0	0	0	0	0	0	5	3	3	6	4	4.2	4	4	1.30384	0	0	0	0	0	0	0	0	0	0	0
11613	1	240	2011	YK17	CCLO	random1	2	111	46	2011-07-26	0	0	4	2	5	5	3.2	3	3	2.16795	0	0	0	0	0	0	0	0	0	0	0	5	4	3	2.4	2	2	2.30217	0	0	0	0	0	0	0	0	0	0	0
11613	1	240	2011	YK17	CCLO	random2	2	332	36	2011-07-26	0	4	3	0	3	8	3.6	4	4	2.88097	0	0	0	0	0	0	0	0	0	3	2	3	2	10	4	4	4	3.39116	0	0	0	0	0	0	0	0	0	0	0
11613	1	286	2012	CH16	SAVS	nest	1	nest		2012-06-13	0	6	3	3	4	2	3.6	4	4	1.51658										6	2	6	5	5	4.8	5	5	1.64317										0	0
11613	1	286	2012	CH16	SAVS	random 1	2	49	40	2012-06-13	0	4	2	2	2	1	2.2	2	2	1.09545										0	7	10	3	7	5.4	5	5	3.91152										0	0
11613	1	286	2012	CH16	SAVS	random 2	2	n/a	n/a	2012-06-13	0	?	?	?	?	?				0										?	?	?	?	?		0	0	0										?	?
11613	1	287	2012	CH20	BAIS	nest	1	nest		2012-07-19	1	3	0	4	8	4	3.8	4	4	2.86356										8	1	5	4	0	3.6	4	4	3.20936										0	0
11613	1	287	2012	CH20	BAIS	random 1	2	99	17	2012-07-19	1	1	2	1	3	1	1.6	2	2	0.894427										5	3	2	4	6	4	4	4	1.58114										0	0
11613	1	287	2012	CH20	BAIS	random 2	2	358	24	2012-07-19	1	3	3	6	5	8	5	5	5	2.12132										7	3	2	2	1	3	3	3	2.34521										0	0
11613	1	288	2012	CH25	SAVS	nest	1	nest		2012-07-19	0	7	7	5	2	2	4.6	5	5	2.50998										5	5	6	0	0	3.2	3	3	2.94958										0	0
11613	1	288	2012	CH25	SAVS	random 1	2	253	23	2012-07-19	0	4	5	6	2	7	4.8	5	5	1.92354										3	4	4	6	4	4.2	4	4	1.09545										0	0
11613	1	288	2012	CH25	SAVS	random 2	2	13	23	2012-07-19	0	4	4	8	4	5	5	5	5	1.73205										1	2	2	5	2	2.4	2	2	1.51658										0	0
11613	1	289	2012	CH29	CCLO	nest	1	nest		2012-07-17	3	4	1	2	6	0	2.6	3	3	2.40832										1	3	5	3	2	2.8	3	3	1.48324										0	0
11613	1	289	2012	CH29	CCLO	random 1	2	87	41	2012-07-19	3	2	3	1	2	7	3	3	3	2.34521										4	3	6	10	6	5.8	6	6	2.68328										0	0
11613	1	289	2012	CH29	CCLO	random 2	2	311	12	2012-07-19	3	2	3	6	4	12	5.4	5	5	3.97492										2	7	1	6	3	3.8	4	4	2.58844										0	0
11613	1	290	2012	JY72	SAVS	random 1	2	338	13	2012-07-19	0	1	1	3	0	5	2	2	2	2										0	0	1	4	2	1.4	1	1	1.67332										0	0
11613	1	290	2012	JY72	SAVS	random 2	2	40	50	2012-07-19	0	6	6	3	4	4	4.6	5	5	1.34164										1	2	2	2	1	1.6	2	2	0.547723										0	0
11613	1	290	2012	JY72	SAVS	nest	1	nest		2012-07-19	0	6	3	0	5	3	3.4	3	3	2.30217										1	1	0	3	3	1.6	2	2	1.34164										0	0
11613	1	291	2012	JY73	SAVS	nest	1	nest		2012-07-19	0	4	3	5	2	5	3.8	4	4	1.30384										6	2	3	3	0	2.8	3	3	2.16795										0	0
11613	1	291	2012	JY73	SAVS	random 1	2	99	32	2012-07-19	0	4	4	2	7	6	4.6	5	5	1.94936										0	2	0	1	2	1	1	1	1										0	0
11613	1	291	2012	JY73	SAVS	random 2	2	273	50	2012-07-19	0	3	1	2	3	0	1.8	2	2	1.30384										6	1	1	2	2	2.4	2	2	2.07364										0	0
11613	1	292	2012	LP13	SPPI	random 1	2	59	30	2012-07-19	0	4	6	0	2	7	3.8	4	4	2.86356										5	2	3	8	2	4	4	4	2.54951										0	0
11613	1	292	2012	LP13	SPPI	random 2	2	22	9	2012-07-19	0	1	9	2	3	7	4.4	4	4	3.43511										4	5	4	0	7	4	4	4	2.54951										0	0
11613	1	292	2012	LP13	SPPI	nest	1	nest		2012-07-19	0	6	3	7	4	3	4.6	5	5	1.81659										2	5	4	8	3	4.4	4	4	2.30217										0	0
11613	1	293	2012	LP6	SAVS	random 1	2	341	19	2012-06-24	1	4	6	1	7	1	3.8	4	4	2.77489										3	6	2	4	4	3.8	4	4	1.48324										0	0
11613	1	293	2012	LP6	SAVS	random 2	2	221	1	2012-06-24	1	2	10	3	4	14	6.6	7	7	5.17687										4	2	1	3	2	2.4	2	2	1.14018										0	0
11613	1	293	2012	LP6	SAVS	nest	1	nest		2012-06-24	1	2	1	1	5	6	3	3	3	2.34521										7	4	2	3	2	3.6	4	4	2.07364										0	0
11613	1	294	2012	LP7	VESP	random 1	2	n/a	n/a	2012-06-13	0	2	4	3	2	2	2.6	3	3	0.894427										3	3	2	3	6	3.4	3	3	1.51658										0	0
11613	1	294	2012	LP7	VESP	random 2	2	n/a	n/a	2012-06-13	0	3	7	2	5	5	4.4	4	4	1.94936										3	4	4	10	9	6	6	6	3.24037										0	0
11613	1	294	2012	LP7	VESP	nest	1	nest		2012-06-13	0	1	6	8	0	1	3.2	3	3	3.56371										3	3	3	6	2	3.4	3	3	1.51658										0	0
11613	1	295	2012	MG17	BAIS	nest	1	nest		2012-06-24	1	6	4	1	4	5	4	4	4	1.87083										3	0	18	4	1	5.2	5	5	7.32803										0	0
11613	1	295	2012	MG17	BAIS	random 1	2	?	?	2012-06-24	1	4	5	2	3	3	3.4	3	3	1.14018										5	3	5	2	2	3.4	3	3	1.51658										0	0
11613	1	296	2012	MG17	BAIS	random 2	2	?	?	2012-06-24	1	2	1	3	4	2	2.4	2	2	1.14018										3	8	3	4	3	4.2	4	4	2.16795										0	0
11613	1	370	2012	JY49	CCLO	nest	1	nest		2012-06-13	3	9	1	4	4	0	3.6	4	4	3.50714										8	3	2	2	2	3.4	3	3	2.60768										0	0
11613	1	370	2012	JY49	CCLO	random 1	2	49	50	2012-06-13	3	2	5	4	4	8	4.6	5	5	2.19089										4	8	5	3	7	5.4	5	5	2.07364										0	0
11613	1	370	2012	JY49	CCLO	random 2	2	220	39	2012-06-13	3	4	4	2	3	2	3	3	3	1										4	6	2	7	6	5	5	5	2										0	0
11613	1	371	2012	JY50	CCLO	random 1	2	n/a	n/a	2012-06-24	1	3	2	3	5	3	3.2	3	3	1.09545										7	3	2	3	6	4.2	4	4	2.16795										0	0
11613	1	371	2012	JY50	CCLO	random 2	2	n/a	n/a	2012-06-24	1	3	2	5	3	5	3.6	4	4	1.34164										8	2	4	9	8	6.2	6	6	3.03315										0	0
11613	1	371	2012	JY50	CCLO	nest	1	nest		2012-06-24	1	4	3	5	9	5	5.2	5	5	2.28035										6	4	4	4	8	5.2	5	5	1.78885										0	0
11613	1	372	2012	JY51	CCLO	random 1	2	45	36	2012-06-24	1	2	0	5	2	4	2.6	3	3	1.94936										3	4	3	3	2	3	3	3	0.707107										0	0
11613	1	372	2012	JY51	CCLO	nest	1	nest		2012-06-24	1	2	3	4	5	2	3.2	3	3	1.30384										5	2	2	4	6	3.8	4	4	1.78885										0	0
11613	1	372	2012	JY51	CCLO	random 2	2	n/a	n/a	2012-06-24	1	10	8	3	2	6	5.8	6	6	3.34664										15	12	7	4	8	9.2	9	9	4.32435										0	0
11613	1	373	2012	JY52	SAVS	random 1	2	n/a	n/a	2012-06-13	1	7	4	4	1	2	3.6	4	4	2.30217										5	5	4	2	2	3.6	4	4	1.51658										0	0
11613	1	373	2012	JY52	SAVS	random 2	2	n/a	n/a	2012-06-13	1	0	2	4	2	0	1.6	2	2	1.67332										4	4	6	7	6	5.4	5	5	1.34164										0	0
11613	1	373	2012	JY52	SAVS	nest	1	110	3	2012-06-13	1	3	4	7	1	2	3.4	3	3	2.30217										5	5	3	11	6	6	6	6	3										0	0
31815	2	297	2012	LP10	SAVS	random 1	2	42	44	2012-07-04	1	7	12	5	8	3	7	7	7	3.39116										4	1	2	3	1	2.2	2	2	1.30384										0	0
31815	2	297	2012	LP10	SAVS	random 2	2	87	2	2012-07-04	1	0	0	3	2	0	1	1	1	1.41421										2	0	0	1	2	1	1	1	1										0	0
31815	2	297	2012	LP10	SAVS	nest	1	nest		2012-07-04	1	4	7	3	4	7	5	5	5	1.87083										9	8	7	3	4	6.2	6	6	2.58844										0	0
31815	2	298	2012	LP17	SAVS	random 1	2	330	15	2012-07-26	0	6	6	5	6	5	5.6	6	6	0.547723										5	6	3	6	11	6.2	6	6	2.94958										0	0
31815	2	298	2012	LP17	SAVS	nest	1	nest		2012-07-26	0	7	6	7	6	9	7	7	7	1.22474										10	8	11	11	15	11	11	11	2.54951										0	0
31815	2	298	2012	LP17	SAVS	random 2	2	70	49	2012-07-26	0	0	0	3	4	0	1.4	1	1	1.94936										2	1	2	1	1	1.4	1	1	0.547723										0	0
31815	2	299	2012	LP9	VESP	random 1	2	248	48	2012-07-04	1	2	3	4	3	3	3	3	3	0.707107										4	11	5	5	3	5.6	6	6	3.1305										0	0
31815	2	299	2012	LP9	VESP	random 2	2	290	42	2012-07-04	1	7	8	5	6	13	7.8	8	8	3.11448										1	0	2	7	6	3.2	3	3	3.11448										0	0
31815	2	299	2012	LP9	VESP	nest	1	nest		2012-07-04	1	7	6	8	4	3	5.6	6	6	2.07364										0	1	2	0	1	0.8	1	1	0.83666										0	0
31815	2	300	2012	MDG35	SAVS	nest	1	nest		2012-07-26	0	6	5	7	6	10	6.8	7	7	1.92354										7	5	9	8	6	7	7	7	1.58114										0	0
31815	2	300	2012	MDG35	SAVS	random 1	2	161	50	2012-07-26	0	6	1	1	3	2	2.6	3	3	2.07364										3	2	3	2	4	2.8	3	3	0.83666										0	0
31815	2	300	2012	MDG35	SAVS	random 2	2	188	13	2012-07-26	0	2	3	2	1	0	1.6	2	2	1.14018										3	2	1	2	4	2.4	2	2	1.14018										0	0
31815	2	301	2012	mDG36	SAVS	random 1	2	110	23	2012-07-28	0	6	7	5	3	7	5.6	6	6	1.67332										5	6	5	11	9	7.2	7	7	2.68328										0	0
31815	2	301	2012	MDG36	SAVS	random 2	2	146	39	2012-07-26	0	2	6	3	6	6	4.6	5	5	1.94936										6	8	11	9	8	8.4	8	8	1.81659										0	0
31815	2	301	2012	MDG36	SAVS	nest	1	nest		2012-07-26	0	9	9	10	10	8	9.2	9	9	0.83666										2	3	6	7	6	4.8	5	5	2.16795										0	0
31815	2	302	2012	MDG37	SAVS	nest	1	nest		2012-07-26	1	20	2	3	14	6	9	9	9	7.74597										8	12	4	6	7	7.4	7	7	2.96648										0	0
31815	2	302	2012	MDG37	SAVS	random 1	2	280	23	2012-07-26	1	3	5	8	9	1	5.2	5	5	3.34664										5	2	3	2	0	2.4	2	2	1.81659										0	0
31815	2	302	2012	MDG37	SAVS	random 2	2	113	17	2012-07-26	1	1	0	1	8	0	2	2	2	3.39116										3	0	1	2	2	1.6	2	2	1.14018										0	0
51412	3	93	2010	AM2	CCLO	nest	1			2010-07-26	1	1	0	2	2	1	1.2	1	1	0.83666	0	0	0	0	0	0	0	0	0	4	5	4	3	3	3.8	4	4	0.83666	0	0	0	0	0	0	0	0	0	0	0
51412	3	93	2010	AM2	CCLO	random1	2	299	32	2010-07-26	1	4	1	1	2	2	2	2	2	1.22474	0	0	0	0	0	0	0	0	0	2	3	1	2	3	2.2	2	2	0.83666	0	0	0	0	0	0	0	0	0	0	0
51412	3	93	2010	AM2	CCLO	random2	2	252	20	2010-07-26	1	0	1	1	0	2	0.8	1	1	0.83666	0	1	2	1	0	0.8	1	1	0.83666	4	3	3	2	1	2.6	3	3	1.14018	0	0	0	0	0	0	0	0	0	0	0
51412	3	94	2010	AM16	CCLO	nest	1			2010-08-07	1	6	1	1	3	4	3	3	3	2.12132	0	0	0	0	0	0	0	0	0	2	1	4	2	4	2.6	3	3	1.34164	0	0	0	0	0	0	0	0	0	0	0
51412	3	94	2010	AM16	CCLO	random1	2	208	8	2010-08-07	1	3	1	2	0	2	1.6	2	2	1.14018	0	0	0	1	0	0.2	0	0	0.447214	3	5	1	3	3	3	3	3	1.41421	0	0	0	0	0	0	0	0	0	0	0
51412	3	94	2010	AM16	CCLO	random2	2	6	28	2010-08-07	1	1	1	1	2	0	1	1	1	0.707107	0	0	0	0	0	0	0	0	0	3	4	4	5	3	3.8	4	4	0.83666	0	0	0	0	0	0	0	0	0	0	0
51412	3	95	2010	CM3	CCLO	nest	1			2010-07-26	0	1	0	2	2	2	1.4	1	1	0.894427	0	0	0	0	0	0	0	0	0	3	5	3	5	1	3.4	3	3	1.67332	0	0	0	0	0	0	0	0	0	0	0
51412	3	95	2010	CM3	CCLO	random1	2	22	160	2010-07-26	0	1	1	1	1	1	1	1	1	0	0	0	0	0	0	0	0	0	0	4	3	4	3	3	3.4	3	3	0.547723	0	0	0	0	0	0	0	0	0	0	0
51412	3	95	2010	CM3	CCLO	random2	2	7	275	2010-07-26	0	7	0	2	4	2	3	3	3	2.64575	0	0	0	0	0	0	0	0	0	3	2	4	4	3	3.2	3	3	0.83666	0	0	0	0	0	0	0	0	0	0	0
51412	3	96	2010	LL3	CCLO	nest	1			2010-07-26	0	2	3	0	3	1	1.8	2	2	1.30384	0	0	0	0	0	0	0	0	0	4	4	5	7	4	4.8	5	5	1.30384	0	0	0	0	0	0	0	0	0	0	0
51412	3	96	2010	LL3	CCLO	random1	2	22	35	2010-07-26	0	3	2	5	5	2	3.4	3	3	1.51658	0	0	0	0	0	0	0	0	0	4	4	8	2	2	4	4	4	2.44949	0	0	0	0	0	0	0	0	0	0	0
51412	3	96	2010	LL3	CCLO	random2	2	210	23	2010-07-26	0	2	2	2	2	0	1.6	2	2	0.894427	0	0	0	0	0	0	0	0	0	1	1	3	3	3	2.2	2	2	1.09545	0	0	0	0	0	0	0	0	0	0	0
51412	3	97	2010	LL4	CCLO	nest	1			2010-07-26	3	3	4	6	4	1	3.6	4	4	1.81659	0	0	0	0	0	0	0	0	0	2	0	1	2	1	1.2	1	1	0.83666	0	0	0	0	0	0	0	0	0	0	0
51412	3	97	2010	LL4	CCLO	random1	2	35	35	2010-07-26	3	1	0	3	3	0	1.4	1	1	1.51658	0	0	0	0	0	0	0	0	0	1	3	2	2	0	1.6	2	2	1.14018	0	0	0	0	0	0	0	0	0	0	0
51412	3	97	2010	LL4	CCLO	random2	2	293	17	2010-07-26	3	2	1	0	3	1	1.4	1	1	1.14018	0	0	3	1	0	0.8	1	1	1.30384	1	1	0	2	1	1	1	1	0.707107	0	0	0	0	1	0.2	0	0	0.447214	0	0
51412	3	247	2011	LL48	UNKSP	nest	1		0	2011-08-01	0	2	3	3	1	1	2	2	2	1	0	0	0	0	0	0	0	0	0	1	2	1	1	8	2.6	3	3	3.04959	0	0	0	0	0	0	0	0	0	0	0
51412	3	247	2011	LL48	UNKSP	random1	2	360	4	2011-08-01	0	2	3	1	1	1	1.6	2	2	0.894427	0	0	0	0	0	0	0	0	0	1	2	1	1	1	1.2	1	1	0.447214	0	0	0	0	0	0	0	0	0	0	0
51412	3	247	2011	LL48	UNKSP	random2	2	120	15	2011-08-01	0	1	1	1	1	2	1.2	1	1	0.447214	0	0	0	0	0	0	0	0	0	2	1	1	3	1	1.6	2	2	0.894427	0	0	0	0	0	0	0	0	0	0	0
51412	3	250	2011	LL49	CCLO	nest	1		0	2011-08-01	0	2	4	4	1	1	2.4	2	2	1.51658	0	0	0	0	0	0	0	0	0	2	1	1	1	1	1.2	1	1	0.447214	0	0	0	0	0	0	0	0	0	0	0
51412	3	250	2011	LL49	CCLO	random1	2	74	18	2011-08-01	0	6	1	6	1	1	3	3	3	2.73861	0	0	0	0	0	0	0	0	0	4	2	2	2	2	2.4	2	2	0.894427	0	0	0	0	0	0	0	0	0	0	0
51412	3	250	2011	LL49	CCLO	random2	2	300	23	2011-08-01	0	8	1	1	1	2	2.6	3	3	3.04959	0	0	0	0	0	0	0	0	0	2	3	1	4	3	2.6	3	3	1.14018	0	0	0	0	0	0	0	0	0	0	0
51412	3	251	2011	LM23	CCLO	nest	1		0	2011-08-01	1	2	3	2	4	1	2.4	2	2	1.14018	0	0	0	0	0	0	0	0	0	2	1	1	1	0	1	1	1	0.707107	0	0	0	0	0	0	0	0	0	0	0
51412	3	251	2011	LM23	CCLO	random1	2	80	12	2011-08-01	1	2	2	1	1	7	2.6	3	3	2.50998	0	0	0	0	0	0	0	0	0	2	3	6	1	1	2.6	3	3	2.07364	0	0	0	0	0	0	0	0	0	0	0
51412	3	251	2011	LM23	CCLO	random2	2	44	40	2011-08-01	1	3	3	1	2	6	3	3	3	1.87083	0	0	0	0	0	0	0	0	0	1	4	4	2	2	2.6	3	3	1.34164	0	0	0	0	0	0	0	0	0	0	0
51412	3	252	2011	YK24	UNKSP	nest	1		0		unk																									0	0
51412	3	253	2011	YK25	UNKSP	nest	1		0		0																									0	0
51412	3	254	2011	YK26	UNKSP	nest	1		0		0																									0	0
51412	3	255	2011	YK36	BAIS	nest	1		0	2011-08-01	0	3	2	1	1	1	1.6	2	2	0.894427	0	0	0	0	0	0	0	0	0	2	1	1	1	1	1.2	1	1	0.447214	0	0	0	0	0	0	0	0	0	0	0
51412	3	255	2011	YK36	BAIS	random1	2	105	11	2011-08-01	0	5	1	1	1	1	1.8	2	2	1.78885	0	0	0	0	0	0	0	0	0	1	1	1	1	1	1	1	1	0	0	0	0	0	0	0	0	0	0	0	0
51412	3	255	2011	YK36	BAIS	random2	2	310	25	2011-08-01	0	4	6	1	1	1	2.6	3	3	2.30217	0	0	0	0	0	0	0	0	0	2	1	1	2	1	1.4	1	1	0.547723	0	0	0	0	0	0	0	0	0	0	0
51412	3	303	2012	CH1	CCLO	nest	1	nest		2012-07-11	3	3	1	1	6	4	3	3	3	2.12132										3	2	4	6	10	5	5	5	3.16228										0	0
51412	3	303	2012	CH1	CCLO	random 1	2	162	19	2012-07-11	3	5	3	5	5	3	4.2	4	4	1.09545										2	1	1	5	1	2	2	2	1.73205										0	0
51412	3	303	2012	CH1	CCLO	random 2	2	201	4	2012-07-11	3	5	4	4	3	3	3.8	4	4	0.83666										3	3	2	4	4	3.2	3	3	0.83666										0	0
51412	3	304	2012	CH2	WEME	random 1	2	91	17	2012-07-11	1	9	5	7	5	6	6.4	6	6	1.67332										7	7	6	2	9	6.2	6	6	2.58844										0	0
51412	3	304	2012	CH2	WEME	random 2	2	62	37	2012-07-11	1	5	5	4	7	5	5.2	5	5	1.09545										7	5	5	6	9	6.4	6	6	1.67332										0	0
51412	3	304	2012	CH2	WEME	nest	1	nest		2012-07-11	1	9	9	5	9	12	8.8	9	9	2.48998										9	7	6	8	16	9.2	9	9	3.96232										0	0
51412	3	305	2012	CH3	SAVS	nest	1			2012-07-11	3	4	2	7	3	18	6.8	7	7	6.53452										5	2	9	3	8	5.4	5	5	3.04959										0	0
51412	3	305	2012	CH3	SAVS	random 1	2	171	36	2012-07-11	3	3	6	5	3	8	5	5	5	2.12132										4	5	4	5	2	4	4	4	1.22474										0	0
51412	3	305	2012	CH3	SAVS	random 2	2	63	9	2012-07-11	3	6	3	4	4	8	5	5	5	2										5	3	5	6	3	4.4	4	4	1.34164										0	0
51412	3	306	2012	CH31	CCLO	random 1	2	315	42	2012-07-16	0	6	3	6	5	1	4.2	4	4	2.16795										3	1	1	1	1	1.4	1	1	0.894427										0	0
51412	3	306	2012	CH31	CCLO	random 2	2	244	33	2012-07-16	0	2	2	4	1	2	2.2	2	2	1.09545										3	2	2	0	3	2	2	2	1.22474										0	0
51412	3	306	2012	CH31	CCLO	nest	1	nest		2012-07-16	0	1	6	0	5	5	3.4	3	3	2.70185										5	0	4	5	1	3	3	3	2.34521										0	0
51412	3	307	2012	LP1	SPPI	nest	1	nest		2012-07-11	0	4	5	6	1	1	3.4	3	3	2.30217										0	5	3	0	3	2.2	2	2	2.16795										0	0
51412	3	307	2012	LP1	SPPI	random 1	2	79	15	2012-07-11	0	1	2	1	3	4	2.2	2	2	1.30384										2	8	3	1	2	3.2	3	3	2.77489										0	0
51412	3	307	2012	LP1	SPPI	random 2	2	244	49	2012-07-11	0	4	0	1	1	4	2	2	2	1.87083										2	1	0	4	2	1.8	2	2	1.48324										0	0
51412	3	308	2012	CH4	CCLO	nest	1	nest		2012-07-11	0	10	6	0	5	10	6.2	6	6	4.14729										4	4	0	1	3	2.4	2	2	1.81659										0	0
51412	3	308	2012	CH4	CCLO	random 1	2	91	37	2012-07-11	0	5	3	7	3	3	4.2	4	4	1.78885										1	1	2	3	2	1.8	2	2	0.83666										0	0
51412	3	308	2012	CH4	CCLO	random 2	2	62	17	2012-07-11	0	4	3	6	1	1	3	3	3	2.12132										0	1	3	0	1	1	1	1	1.22474										0	0
51412	3	309	2012	CH5	SPPI	nest	1	nest		2012-07-11	1	4	1	1	6	3	3	3	3	2.12132										0	3	3	2	5	2.6	3	3	1.81659										0	0
51412	3	309	2012	CH5	SPPI	random 1	2	315	14	2012-07-11	1	3	3	2	5	4	3.4	3	3	1.14018										4	2	2	7	2	3.4	3	3	2.19089										0	0
51412	3	309	2012	CH5	SPPI	random 2	2	141	48	2012-07-11	1	2	2	6	3	5	3.6	4	4	1.81659										3	0	3	0	1	1.4	1	1	1.51658										0	0
51412	3	310	2012	CH7	UNKSP	random 1	2	141	48	2012-07-11	3	4	2	3	4	0	2.6	3	3	1.67332										4	4	2	4	1	3	3	3	1.41421										0	0
51412	3	310	2012	CH7	UNKSP	random 2	2	315	14	2012-07-11	3	16	23	13	15	15	16.4	16	16	3.84708										13	11	17	17	12	14	14	14	2.82843										0	0
51412	3	310	2012	CH7	UNKSP	nest	1			2012-07-11	3	8	11	4	5	8	7.2	7	7	2.77489										4	5	5	5	6	5	5	5	0.707107										0	0
51412	3	311	2012	JY42	CCLO	nest	1	nest		2012-07-16	3	2	1	1	3	1	1.6	2	2	0.894427										4	3	0	5	2	2.8	3	3	1.92354										0	0
51412	3	311	2012	JY42	CCLO	random 1	2	141	14	2012-07-16	3	7	3	5	1	2	3.6	4	4	2.40832										6	10	11	4	8	7.8	8	8	2.86356										0	0
51412	3	311	2012	JY42	CCLO	random 2	2	62	48	2012-07-16	3	3	4	3	5	4	3.8	4	4	0.83666										1	3	1	2	2	1.8	2	2	0.83666										0	0
51412	3	312	2012	MDG19	CCLO	nest	1	nest		2012-07-16	0	10	4	6	3	8	6.2	6	6	2.86356										4	3	1	7	1	3.2	3	3	2.48998										0	0
51412	3	312	2012	MDG19	CCLO	random 1	2	49	49	2012-07-16	0	6	10	6	4	3	5.8	6	6	2.68328										18	2	4	14	12	10	10	10	6.78233										0	0
51412	3	312	2012	MDG19	CCLO	random 2	2	220	15	2012-07-16	0	2	1	3	3	4	2.6	3	3	1.14018										13	4	3	10	6	7.2	7	7	4.20714										0	0
51412	3	313	2012	TB3	SAVS	random 1	2	22	42	2012-07-19	1	12	3	4	5	10	6.8	7	7	3.96232										2	7	6	5	5	5	5	5	1.87083										0	0
51412	3	313	2012	TB3	SAVS	random 2	2	59	32	2012-07-19	1	0	3	2	0	4	1.8	2	2	1.78885										3	3	1	5	1	2.6	3	3	1.67332										0	0
51412	3	313	2012	TB3	SAVS	nest	1	nest		2012-07-19	1	8	5	0	3	1	3.4	3	3	3.20936										2	2	4	3	3	2.8	3	3	0.83666										0	0
101714	4	1	2010	AM1	WEME	nest	1				0									#DIV/0!	0	0	0	0	0	0	0	0	0
101714	4	1	2010	AM1	WEME	random1	2				0									#DIV/0!	0	0	0	0	0	0	0	0	0
101714	4	1	2010	AM1	WEME	random2	2				0									#DIV/0!	0	0	0	0	0	0	0	0	0
101714	4	130	2011	AM19	SAVS	nest	1		0	2011-07-29	1	5	5	8	5	7	6	6	6	1.41421	0	0	0	0	0	0	0	0	0	3	4	1	2	2	2.4	2	2	1.14018	0	0	0	0	0	0	0	0	0	0	0
101714	4	130	2011	AM19	SAVS	random1	2	314	30	2011-07-29	1	1	3	1	7	5	3.4	3	3	2.60768	0	0	0	0	0	0	0	0	0	3	3	7	1	6	4	4	4	2.44949	0	0	0	0	0	0	0	0	0	0	0
101714	4	130	2011	AM19	SAVS	random2	2	237	26	2011-07-29	1	3	7	5	4	11	6	6	6	3.16228	0	0	0	0	0	0	0	0	0	3	7	8	4	0	4.4	4	4	3.20936	0	0	0	0	0	0	0	0	0	0	0
101714	4	131	2011	LL62	SAVS	nest	1		0	2011-07-29	1	6	6	8	7	4	6.2	6	6	1.48324	0	0	0	0	0	0	0	0	0	6	6	0	3	4	3.8	4	4	2.48998	0	0	0	0	0	0	0	0	0	0	0
101714	4	131	2011	LL62	SAVS	random1	2	2	23	2011-07-29	1	6	4	18	10	8	9.2	9	9	5.4037	0	0	0	0	0	0	0	0	0	6	10	8	2	4	6	6	6	3.16228	0	0	0	0	0	0	0	0	0	0	0
101714	4	131	2011	LL62	SAVS	random2	2	54	31	2011-07-29	1	6	8	5	6	9	6.8	7	7	1.64317	0	0	0	0	0	0	0	0	0	0	2	0	0	1	0.6	1	1	0.894427	0	0	0	0	0	0	0	0	0	0	0
101714	4	132	2011	LL63	UNKSP	nest	1		0	2011-07-29	1	5	8	10	10	11	8.8	9	9	2.38747	0	0	0	0	0	0	0	0	0	15	8	10	5	4	8.4	8	8	4.39318	0	0	0	0	0	0	0	0	0	0	0
101714	4	132	2011	LL63	UNKSP	random1	2	230	46	2011-07-29	1	10	11	10	6	13	10	10	10	2.54951	0	0	0	0	0	0	0	0	0	3	3	10	4	0	4	4	4	3.67423	0	0	0	0	0	0	0	0	0	0	0
101714	4	132	2011	LL63	UNKSP	random2	2	230	47	2011-07-29	1	6	7	10	11	14	9.6	10	10	3.20936	0	0	0	0	0	0	0	0	0	7	3	3	8	5	5.2	5	5	2.28035	0	0	0	0	0	0	0	0	0	0	0
101714	4	133	2011	LL69	UNKSP	nest	1		0	2011-07-29	0	9	3	1	3	10	5.2	5	5	4.02492	0	0	0	0	0	0	0	0	0	5	1	5	4	5	4	4	4	1.73205	0	0	0	0	0	0	0	0	0	0	0
101714	4	133	2011	LL69	UNKSP	random1	2	42	1	2011-07-29	0	5	2	7	3	9	5.2	5	5	2.86356	0	0	0	0	0	0	0	0	0	0	3	0	5	3	2.2	2	2	2.16795	0	0	0	0	0	0	0	0	0	0	0
101714	4	133	2011	LL69	UNKSP	random2	2	94	18	2011-07-29	0	5	6	2	5	1	3.8	4	4	2.16795	0	0	0	0	0	0	0	0	0	0	2	2	1	1	1.2	1	1	0.83666	0	0	0	0	0	0	0	0	0	0	0
101714	4	134	2011	LL70	UNKSP	nest	1		0	2011-07-29	1	4	4	4	6	4	4.4	4	4	0.894427	0	0	0	0	2	0.4	0	0	0.894427	3	4	4	0	4	3	3	3	1.73205	0	0	0	0	0	0	0	0	0	0	0
101714	4	134	2011	LL70	UNKSP	random1	2	157	26	2011-07-29	1	0	3	6	4	4	3.4	3	3	2.19089	0	0	0	0	0	0	0	0	0	2	6	4	3	1	3.2	3	3	1.92354	0	0	0	0	0	0	0	0	0	0	0
101714	4	134	2011	LL70	UNKSP	random2	2	295	21	2011-07-29	1	5	4	2	5	9	5	5	5	2.54951	0	0	0	0	0	0	0	0	0	3	4	5	4	8	4.8	5	5	1.92354	0	0	0	0	0	0	0	0	0	0	0
101714	4	135	2011	YK15	UNKSP	nest	1		0		3																									0	0
101818	5	2	2010	AM13	CCSP	nest	1			2010-08-04	0	9	3	10	1	2	5	5	5	4.1833	0	0	0	0	0	0	0	0	0	4	0	2	1	2	1.8	2	2	1.48324	0	0	0	0	0	0	0	0	0	0	0
101818	5	2	2010	AM13	CCSP	random1	2	116	41	2010-08-04	0	3	5	2	1	6	3.4	3	3	2.07364	0	0	0	0	0	0	0	0	0	4	2	1	2	0	1.8	2	2	1.48324	0	0	0	0	0	0	0	0	0	0	0
101818	5	2	2010	AM13	CCSP	random2	2	25	42	2010-08-04	0	0	3	1	1	0	1	1	1	1.22474	0	0	0	0	0	0	0	0	0	1	7	7	3	4	4.4	4	4	2.60768	0	0	0	0	0	0	0	0	0	0	0
101818	5	136	2011	YK40	CCSP	nest	1		0	2011-08-03	1	3	4	8	5	1	4.2	4	4	2.58844	0	4	2	7	6	3.8	4	4	2.86356	8	6	0	0	0	2.8	3	3	3.89872	0	0	0	0	0	0	0	0	0	0	0
101818	5	136	2011	YK40	CCSP	random1	2	80	30	2011-08-03	1	4	2	2	2	1	2.2	2	2	1.09545	0	0	0	0	0	0	0	0	0	0	0	0	0	0	0	0	0	0	0	0	0	0	0	0	0	0	0	0	0
101818	5	136	2011	YK40	CCSP	random2	2	215	12	2011-08-03	1	6	3	8	4	10	6.2	6	6	2.86356	0	0	0	0	0	0	0	0	0	0	2	4	0	8	2.8	3	3	3.34664	0	0	0	0	0	0	0	0	0	0	0
102317	6	3	2010	CG	CCLO	nest	1			2010-08-07	0							0		#DIV/0!	0	0	0	0	0	0	0	0	0
102317	6	3	2010	CG	CCLO	random1	2			2010-08-07	0							0		#DIV/0!	0	0	0	0	0	0	0	0	0
102317	6	3	2010	CG	CCLO	random2	2			2010-08-07	0							0		#DIV/0!	0	0	0	0	0	0	0	0	0
102317	6	4	2010	CG4	SAVS	nest	1			2010-08-07	0	10	10	16	8	13	11.4	11	11	3.1305	0	0	1	0	0	0.2	0	0	0.447214	4	1	3	0	2	2	2	2	1.58114	0	0	0	0	0	0	0	0	0	0	0
102317	6	4	2010	CG4	SAVS	random1	2	332	44	2010-08-07	0	1	6	2	2	4	3	3	3	2	1	0	0	0	0	0.2	0	0	0.447214	1	4	2	4	1	2.4	2	2	1.51658	0	0	0	0	0	0	0	0	0	0	0
102317	6	4	2010	CG4	SAVS	random2	2	144	23	2010-08-07	0	0	4	2	4	2	2.4	2	2	1.67332	0	0	0	0	0	0	0	0	0	4	4	3	3	1	3	3	3	1.22474	0	0	0	0	0	0	0	0	0	0	0
102317	6	5	2010	CG5	BAIS	nest	1			2010-08-07	1	7	3	5	0	3	3.6	4	4	2.60768	0	0	0	0	0	0	0	0	0	10	6	1	0	4	4.2	4	4	4.02492	0	0	0	0	0	0	0	0	0	0	0
102317	6	5	2010	CG5	BAIS	random1	2	227	46	2010-08-07	1	4	5	7	6	5	5.4	5	5	1.14018	0	0	0	0	0	0	0	0	0	2	2	1	2	5	2.4	2	2	1.51658	0	0	0	0	0	0	0	0	0	0	0
102317	6	5	2010	CG5	BAIS	random2	2	325	6	2010-08-07	1	3	3	0	1	1	1.6	2	2	1.34164	0	0	0	0	0	0	0	0	0	2	3	2	4	6	3.4	3	3	1.67332	0	0	0	0	0	0	0	0	0	0	0
102317	6	6	2010	CH8	CCLO	nest	1			2010-08-07	0									#DIV/0!	0	0	0	0	0	0	0	0	0
102317	6	6	2010	CH8	CCLO	random1	2			2010-08-07	0									#DIV/0!	0	0	0	0	0	0	0	0	0
102317	6	6	2010	CH8	CCLO	random2	2			2010-08-07	0									#DIV/0!	0	0	0	0	0	0	0	0	0
102317	6	7	2010	LL20	SAVS	nest	1			2010-08-07	0	4	8	4	3	3	4.4	4	4	2.07364	1	0	0	1	3	1	1	1	1.22474	3	1	2	2	1	1.8	2	2	0.83666	0	0	0	1	0	0.2	0	0	0.447214	0	0
102317	6	7	2010	LL20	SAVS	random1	2	345	11	2010-08-07	0	9	4	1	9	2	5	5	5	3.80789	0	0	0	3	0	0.6	1	1	1.34164	1	0	1	1	7	2	2	2	2.82843	0	0	0	0	0	0	0	0	0	0	0
102317	6	7	2010	LL20	SAVS	random2	2	76	22	2010-08-07	0	1	3	4	1	7	3.2	3	3	2.48998	0	0	0	0	0	0	0	0	0	0	2	1	1	1	1	1	1	0.707107	0	0	0	0	0	0	0	0	0	0	0
102317	6	137	2011	LL55	SAVS	nest	1		0	2011-07-23	1	4	5	5	5	4	4.6	5	5	0.547723	0	0	0	0	0	0	0	0	0	5	6	4	4	2	4.2	4	4	1.48324	0	0	0	0	0	0	0	0	0	0	0
102317	6	137	2011	LL55	SAVS	random1	2	286	26	2011-07-23	1	2	3	2	4	7	3.6	4	4	2.07364	0	0	0	0	0	0	0	0	0	2	4	5	3	7	4.2	4	4	1.92354	0	0	0	0	0	0	0	0	0	0	0
102317	6	137	2011	LL55	SAVS	random2	2	154	11	2011-07-23	1	5	2	5	4	2	3.6	4	4	1.51658	0	1	0	0	0	0.2	0	0	0.447214	1	0	0	3	1	1	1	1	1.22474	0	0	0	0	0	0	0	0	0	0	0
121817	7	8	2010	AM4	CCLO	nest	1			2010-08-05	0	2	0	1	0	1	0.8	1	1	0.83666	0	0	0	0	0	0	0	0	0	1	3	0	2	0	1.2	1	1	1.30384	0	0	0	0	0	0	0	0	0	0	0
121817	7	8	2010	AM4	CCLO	random1	2	33	33	2010-08-05	0	1	0	1	0	1	0.6	1	1	0.547723	0	0	0	0	0	0	0	0	0	4	5	0	3	3	3	3	3	1.87083	0	0	0	0	0	0	0	0	0	0	0
121817	7	8	2010	AM4	CCLO	random2	2	119	19	2010-08-05	0	0	2	1	1	0	0.8	1	1	0.83666	0	0	0	0	0	0	0	0	0	4	1	5	3	2	3	3	3	1.58114	0	0	0	0	0	0	0	0	0	0	0
121817	7	9	2010	CM11	SAVS	nest	1			2010-08-05	unk	2	2	2	1	1	1.6	2	2	0.547723	0	0	0	0	0	0	0	0	0	0	6	5	5	2	3.6	4	4	2.50998	0	1	0	0	0	0.2	0	0	0.447214	0	0
121817	7	9	2010	CM11	SAVS	random1	2	24	193	2010-08-05	unk	2	2	1	3	1	1.8	2	2	0.83666	0	0	0	1	0	0.2	0	0	0.447214	2	5	6	2	0	3	3	3	2.44949	0	0	0	0	0	0	0	0	0	0	0
121817	7	9	2010	CM11	SAVS	random2	2	28	123	2010-08-05	unk	0	0	1	0	2	0.6	1	1	0.894427	1	0	1	0	0	0.4	0	0	0.547723	1	0	3	3	4	2.2	2	2	1.64317	0	1	0	0	0	0.2	0	0	0.447214	0	0
121817	7	10	2010	CM12	UNKSP	nest	1			2010-08-05	1	6	1	0	2	2	2.2	2	2	2.28035	0	0	0	0	0	0	0	0	0	15	1	0	11	5	6.4	6	6	6.46529	0	0	0	0	0	0	0	0	0	0	0
121817	7	10	2010	CM12	UNKSP	random1	2	3	227	2010-08-05	1	1	1	2	0	2	1.2	1	1	0.83666	0	0	0	2	0	0.4	0	0	0.894427	6	7	7	2	7	5.8	6	6	2.16795	0	0	0	0	0	0	0	0	0	0	0
121817	7	10	2010	CM12	UNKSP	random2	2	39	32	2010-08-05	1	0	0	0	4	1	1	1	1	1.73205	0	0	0	1	0	0.2	0	0	0.447214	5	1	7	1	3	3.4	3	3	2.60768	0	0	0	0	0	0	0	0	0	0	0
121817	7	11	2010	JR7	CCLO	nest	1			2010-08-08	0	1	2	0	2	0	1	1	1	1	1	0	0	0	0	0.2	0	0	0.447214	0	4	5	3	12	4.8	5	5	4.43847	0	0	0	0	0	0	0	0	0	0	0
121817	7	11	2010	JR7	CCLO	random1	2	247	1	2010-08-08	0	0	2	7	7	0	3.2	3	3	3.56371	0	0	0	0	0	0	0	0	0	4	3	4	2	0	2.6	3	3	1.67332	0	0	0	0	0	0	0	0	0	0	0
121817	7	11	2010	JR7	CCLO	random2	2	336	27	2010-08-08	0	1	2	1	4	1	1.8	2	2	1.30384	0	0	0	0	1	0.2	0	0	0.447214	1	5	2	5	4	3.4	3	3	1.81659	0	0	0	0	0	0	0	0	0	0	0
121817	7	12	2010	LL1	CCLO	nest	1				0									#DIV/0!	0	0	0	0	0	0	0	0	0
121817	7	12	2010	LL1	CCLO	random1	2				0									#DIV/0!	0	0	0	0	0	0	0	0	0
121817	7	12	2010	LL1	CCLO	random2	2				0									#DIV/0!	0	0	0	0	0	0	0	0	0
121817	7	13	2010	LL2	CCLO	nest	1			2010-08-05	0	0	1	0	1	5	1.4	1	1	2.07364	0	0	0	0	0	0	0	0	0	6	1	0	3	2	2.4	2	2	2.30217	0	0	0	0	0	0	0	0	0	0	0
121817	7	13	2010	LL2	CCLO	random1	2	159	42	2010-08-05	0	1	2	3	2	4	2.4	2	2	1.14018	0	0	0	0	0	0	0	0	0	2	2	3	1	1	1.8	2	2	0.83666	0	0	0	0	0	0	0	0	0	0	0
121817	7	13	2010	LL2	CCLO	random2	2	178	5	2010-08-05	0	2	1	0	0	1	0.8	1	1	0.83666	0	0	0	0	0	0	0	0	0	1	5	3	1	5	3	3	3	2	0	0	0	0	0	0	0	0	0	0	0
121817	7	14	2010	LL24	SAVS	nest	1			2010-08-05	1	0	0	0	0	0	0	0	0	0	0	0	0	0	1	0.2	0	0	0.447214	0	0	0	0	1	0.2	0	0	0.447214	0	0	0	0	0	0	0	0	0	1	4
121817	7	14	2010	LL24	SAVS	random1	2	68	27	2010-08-05	1	2	0	0	0	0	0.4	0	0	0.894427	0	0	0	0	0	0	0	0	0	1	0	0	4	0	1	1	1	1.73205	0	0	0	0	0	0	0	0	0	0	0
121817	7	14	2010	LL24	SAVS	random2	2	346	2	2010-08-05	1	0	0	0	0	0	0	0	0	0	0	0	0	0	0	0	0	0	0	0	7	0	5	4	3.2	3	3	3.11448	0	0	0	0	0	0	0	0	0	0	3
121817	7	138	2011	JY33	SAVS	nest	1		0	2011-07-27	0	3	1	2	2	5	2.6	3	3	1.51658	0	0	0	0	0	0	0	0	0	4	5	6	3	5	4.6	5	5	1.14018	0	0	0	0	0	0	0	0	0	0	0
121817	7	138	2011	JY33	SAVS	random1	2	251	34	2011-07-27	0	3	3	3	2	3	2.8	3	3	0.447214	0	0	0	0	0	0	0	0	0	4	5	0	4	4	3.4	3	3	1.94936	0	0	0	0	0	0	0	0	0	0	0
121817	7	138	2011	JY33	SAVS	random2	2	174	1	2011-07-27	0	0	0	4	4	0	1.6	2	2	2.19089	0	0	0	0	0	0	0	0	0	4	8	0	3	2	3.4	3	3	2.96648	0	0	0	0	0	0	0	0	0	0	0
121817	7	139	2011	LL38	CCLO	nest	1		0	2011-07-21	0	6	6	2	1	1	3.2	3	3	2.58844	0	0	0	0	0	0	0	0	0	5	3	2	0	1	2.2	2	2	1.92354	0	0	0	0	0	0	0	0	0	0	0
121817	7	139	2011	LL38	CCLO	random1	2	309	30	2011-07-21	0	0	1	1	0	0	0.4	0	0	0.547723	0	0	0	0	0	0	0	0	0	0	3	2	0	0	1	1	1	1.41421	0	0	0	0	0	0	0	0	0	0	0
121817	7	139	2011	LL38	CCLO	random2	2	154	9	2011-07-21	0	3	1	2	4	4	2.8	3	3	1.30384	0	0	0	0	0	0	0	0	0	5	5	1	4	0	3	3	3	2.34521	0	0	0	0	0	0	0	0	0	0	0
121817	7	140	2011	LL39	CCLO	nest	1		0	2011-07-21	1	0	1	1	1	0	0.6	1	1	0.547723	0	0	0	0	0	0	0	0	0	0	4	1	1	0	1.2	1	1	1.64317	0	0	0	0	0	0	0	0	0	0	0
121817	7	140	2011	LL39	CCLO	random1	2	292	33	2011-07-21	1	4	1	3	1	4	2.6	3	3	1.51658	0	0	0	0	0	0	0	0	0	1	3	3	4	1	2.4	2	2	1.34164	0	0	0	0	0	0	0	0	0	0	0
121817	7	140	2011	LL39	CCLO	random2	2	32	11	2011-07-21	1	3	1	4	3	3	2.8	3	3	1.09545	0	0	0	0	0	0	0	0	0	0	4	0	3	8	3	3	3	3.31662	0	0	0	0	0	0	0	0	0	0	0
121817	7	141	2011	LL40	CCLO	nest	1		0	2011-07-21	0	0	2	0	0	2	0.8	1	1	1.09545	0	0	0	0	0	0	0	0	0	5	1	2	3	2	2.6	3	3	1.51658	0	0	0	0	0	0	0	0	0	0	0
121817	7	141	2011	LL40	CCLO	random1	2	93	14	2011-07-21	0	1	5	4	4	4	3.6	4	4	1.51658	0	0	0	0	0	0	0	0	0	4	2	3	7	1	3.4	3	3	2.30217	0	0	0	0	0	0	0	0	0	0	0
121817	7	141	2011	LL40	CCLO	random2	2	63	45	2011-07-21	0	0	0	2	0	0	0.4	0	0	0.894427	0	0	0	0	0	0	0	0	0	2	0	1	0	3	1.2	1	1	1.30384	0	0	0	0	0	0	0	0	0	0	0
121817	7	142	2011	LL42	VESP	nest	1		0	2011-07-21	0	0	4	1	0	0	1	1	1	1.73205	0	0	0	0	0	0	0	0	0	2	3	2	2	0	1.8	2	2	1.09545	0	0	0	0	0	0	0	0	0	0	0
121817	7	142	2011	LL42	VESP	random1	2	325	35	2011-07-21	0	2	2	2	3	0	1.8	2	2	1.09545	0	0	0	0	0	0	0	0	0	2	4	3	1	3	2.6	3	3	1.14018	0	0	0	0	0	0	0	0	0	0	0
121817	7	142	2011	LL42	VESP	random2	2	211	17	2011-07-21	0	1	1	0	0	2	0.8	1	1	0.83666	0	0	0	0	0	0	0	0	0	1	2	0	0	4	1.4	1	1	1.67332	0	0	0	0	0	0	0	0	0	0	0
121817	7	314	2012	CH28	CCLO	nest	1	nest		2012-07-26	3	1	2	0	2	0	1	1	1	1										2	3	5	4	1	3	3	3	1.58114										0	0
121817	7	314	2012	CH28	CCLO	random 1	2	128	13	2012-07-26	3	0	1	1	0	0	0.4	0	0	0.547723										1	0	1	1	1	0.8	1	1	0.447214										0	0
121817	7	314	2012	CH28	CCLO	random 2	2	62	11	2012-07-26	3	3	2	3	4	5	3.4	3	3	1.14018										3	5	2	4	2	3.2	3	3	1.30384										0	0
121817	7	315	2012	JY48	SAVS	random 1	2	233	39	2012-06-13	0	2	4	3	5	4	3.6	4	4	1.14018										8	2	4	2	2	3.6	4	4	2.60768										0	0
121817	7	315	2012	JY48	SAVS	nest	1	nest		2012-06-13	0	1	3	1	0	2	1.4	1	1	1.14018										4	4	3	3	5	3.8	4	4	0.83666										0	0
121817	7	315	2012	JY48	SAVS	random 2	2	27	36	2012-06-13	0	10	6	2	4	5	5.4	5	5	2.96648										15	13	7	6	10	10.2	10	10	3.83406										0	0
121817	7	316	2012	JY53	SAVS	nest	1	nest		2012-06-27	1	5	7	6	5	8	6.2	6	6	1.30384										7	5	6	7	4	5.8	6	6	1.30384										0	0
121817	7	316	2012	JY53	SAVS	random 1	2	315	6	2012-06-27	1	8	3	4	4	3	4.4	4	4	2.07364										6	2	5	2	6	4.2	4	4	2.04939										0	0
121817	7	316	2012	JY53	SAVS	random 2	2	99	50	2012-06-27	1	6	6	2	3	5	4.4	4	4	1.81659										8	5	3	5	2	4.6	5	5	2.30217										0	0
121817	7	317	2012	JY54	SAVS	nest	1	nest		2012-06-27	1	9	8	7	12	8	8.8	9	9	1.92354										10	5	8	16	8	9.4	9	9	4.09878										0	0
121817	7	317	2012	JY54	SAVS	random 1	2	243	44	2012-06-27	1	2	3	4	4	1	2.8	3	3	1.30384										5	4	6	1	3	3.8	4	4	1.92354										0	0
121817	7	317	2012	JY54	SAVS	random 2	2	87	2	2012-06-27	1	10	13	2	18	5	9.6	10	10	6.34823										13	16	10	6	7	10.4	10	10	4.15933										0	0
121817	7	318	2012	JY55	SAVS	random 1	2	290	42	2012-06-27	0	7	8	4	3	5	5.4	5	5	2.07364										7	8	7	4	4	6	6	6	1.87083										0	0
121817	7	318	2012	JY55	SAVS	random 2	2	358	24	2012-06-27	0	5	1	2	4	3	3	3	3	1.58114										3	1	1	3	3	2.2	2	2	1.09545										0	0
121817	7	318	2012	JY55	BAIS	nest	1	nest		2012-06-27	0	2	5	3	1	5	3.2	3	3	1.78885										2	4	2	1	3	2.4	2	2	1.14018										0	0
121817	7	319	2012	JY67	SPPI	nest	1	nest		2012-07-19	0	4	5	4	4	2	3.8	4	4	1.09545										1	2	1	2	2	1.6	2	2	0.547723										0	0
121817	7	319	2012	JY67	SPPI	random 1	2	7	41	2012-07-19	0	3	2	5	1	5	3.2	3	3	1.78885										2	4	2	4	0	2.4	2	2	1.67332										0	0
121817	7	319	2012	JY67	SPPI	random 2	2	99	29	2012-07-19	0	5	1	1	2	4	2.6	3	3	1.81659										2	1	4	3	0	2	2	2	1.58114										0	0
121817	7	320	2012	JY68	SAVS	nest	1	nest		2012-07-19	3	2	0	5	4	6	3.4	3	3	2.40832										7	6	2	3	2	4	4	4	2.34521										0	0
121817	7	320	2012	JY68	SAVS	random 1	2	96	9	2012-07-19	3	0	0	1	0	0	0.2	0	0	0.447214										2	0	1	0	0	0.6	1	1	0.894427										0	0
121817	7	320	2012	JY68	SAVS	random 2	2	130	32	2012-07-19	3	5	5	2	5	4	4.2	4	4	1.30384										3	3	4	2	3	3	3	3	0.707107										0	0
121817	7	321	2012	JY79	WEME	nest	1	nest		2012-07-19	0	4	5	5	9	5	5.6	6	6	1.94936										2	6	7	7	6	5.6	6	6	2.07364										0	0
121817	7	321	2012	Jy79	WEME	random 1	2	334	43	2012-07-19	0	6	3	5	7	1	4.4	4	4	2.40832										5	3	3	6	2	3.8	4	4	1.64317										0	0
121817	7	321	2012	JY79	WEME	random 2	2	144	23	2012-07-19	0	0	1	0	3	1	1	1	1	1.22474										0	1	4	3	1	1.8	2	2	1.64317										0	0
121817	7	322	2012	LP12	SAVS	random 1	2	49	59	2012-06-26	0	2	1	0	0	2	1	1	1	1										2	1	3	4	1	2.2	2	2	1.30384										0	0
121817	7	322	2012	LP12	SAVS	nest	1	nest		2012-06-27	0	4	0	2	3	4	2.6	3	3	1.67332										10	5	6	2	5	5.6	6	6	2.88097										0	0
121817	7	322	2012	LP12	SAVS	random 2	2	22	29	2012-06-27	0	1	3	1	0	3	1.6	2	2	1.34164										3	4	3	4	2	3.2	3	3	0.83666										0	0
121817	7	323	2012	MDG14	SAVS	nest	1	nest		2012-06-27	0	1	0	0	1	1	0.6	1	1	0.547723										4	0	3	3	0	2	2	2	1.87083										0	0
121817	7	323	2012	MDG14	SAVS	random 1	2	87	17	2012-06-27	0	0	3	0	2	3	1.6	2	2	1.51658										3	2	4	4	0	2.6	3	3	1.67332										0	0
121817	7	323	2012	MDG14	SAVS	random 2	2	6	311	2012-06-27	0	1	2	0	2	1	1.2	1	1	0.83666										0	1	1	0	0	0.4	0	0	0.547723										0	0
121817	7	324	2012	MdG15	BAIS	nest	1	nest		2012-06-27	0	4	3	2	1	2	2.4	2	2	1.14018										3	2	1	2	3	2.2	2	2	0.83666										0	0
121817	7	324	2012	MDG15	BAIS	random 1	2	99	50	2012-06-27	0	0	3	2	5	4	2.8	3	3	1.92354										0	0	0	0	2	0.4	0	0	0.894427										0	0
121817	7	324	2012	MDG15	BAIS	random 2	2	24	358	2012-06-27	0	6	0	2	0	4	2.4	2	2	2.60768										0	0	5	3	5	2.6	3	3	2.50998										0	0
121817	7	325	2012	MDG31	SAVS	nest	1	nest		2012-07-19	0	5	4	3	4	6	4.4	4	4	1.14018										6	7	2	5	7	5.4	5	5	2.07364										0	0
121817	7	325	2012	MDG31	SAVS	random 1	2	322	5	2012-07-19	0	1	3	2	7	8	4.2	4	4	3.11448										2	4	3	2	6	3.4	3	3	1.67332										0	0
121817	7	325	2012	MDG31	SAVS	random 2	2	191	32	2012-07-19	0	5	5	3	4	5	4.4	4	4	0.894427										5	3	3	4	7	4.4	4	4	1.67332										0	0
121817	7	326	2012	MDG5	SPPI	random 1	2	195	48	2012-06-27	0	1	2	2	3	3	2.2	2	2	0.83666										2	1	4	1	2	2	2	2	1.22474										0	0
121817	7	326	2012	MDG5	SPPI	nest	1	nest		2012-06-27	0	3	2	2	0	2	1.8	2	2	1.09545										3	1	0	4	1	1.8	2	2	1.64317										0	0
121817	7	326	2012	MDG5	SPPI	random 2	2	42	42	2012-06-27	0	5	0	2	3	2	2.4	2	2	1.81659										0	4	1	4	3	2.4	2	2	1.81659										0	0
121817	7	327	2012	MG13	SAVS	nest	1	nest		2012-06-27	0	4	3	1	4	4	3.2	3	3	1.30384										3	2	2	4	1	2.4	2	2	1.14018										0	0
121817	7	327	2012	MG13	SAVS	random 1	2	358	17	2012-06-27	0	2	4	3	4	2	3	3	3	1										3	1	3	1	4	2.4	2	2	1.34164										0	0
121817	7	327	2012	MG13	SAVS	random 2	2	99	29	2012-06-27	0	1	1	2	2	1	1.4	1	1	0.547723										4	1	5	3	4	3.4	3	3	1.51658										0	0
121817	7	328	2012	MG16	WEME	nest	1	nest		2012-07-19	1	1	5	3	5	3	3.4	3	3	1.67332										5	2	5	0	0	2.4	2	2	2.50998										0	0
121817	7	328	2012	MG16	WEME	random 1	2	268	2	2012-07-19	1	4	2	2	0	7	3	3	3	2.64575										0	0	0	2	0	0.4	0	0	0.894427										0	0
121817	7	328	2012	MG16	WEME	random 2	2	70	21	2012-07-19	1	5	5	1	3	0	2.8	3	3	2.28035										3	2	1	1	4	2.2	2	2	1.30384										0	0
121817	7	329	2012	MG5	SPPI	nest	1	nest		2012-06-27	0	3	2	2	0	2	1.8	2	2	1.09545										3	1	0	4	1	1.8	2	2	1.64317										0	0
121817	7	329	2012	MG5	SPPI	random 1	2	195	48	2012-06-27	0	1	2	2	3	3	2.2	2	2	0.83666										2	1	4	1	2	2	2	2	1.22474										0	0
121817	7	329	2012	MG5	SPPI	random 2	2	42	42	2012-06-27	0	5	0	2	3	2	2.4	2	2	1.81659										0	4	1	4	3	2.4	2	2	1.81659										0	0
121817	7	330	2012	MG6	BAIS	nest	1	nest		2012-07-19	1	13	10	5	6	5	7.8	8	8	3.56371										4	9	11	10	7	8.2	8	8	2.77489										0	0
121817	7	330	2012	MG6	BAIS	random 1	2	231	49	2012-07-19	1	3	13	1	1	8	5.2	5	5	5.21536										5	7	2	3	2	3.8	4	4	2.16795										0	0
121817	7	330	2012	MG6	BAIS	random 2	2	190	12	2012-07-19	1	2	3	2	3	1	2.2	2	2	0.83666										7	2	2	1	1	2.6	3	3	2.50998										0	0
131816	8	143	2011	AM39	CCLO	nest	1		0	2011-07-25	1	1	0	1	1	0	0.6	1	1	0.547723	0	0	0	0	0	0	0	0	0	4	4	0	4	2	2.8	3	3	1.78885	0	0	0	0	0	0	0	0	0	0	0
131816	8	143	2011	AM39	CCLO	random1	2	327	49	2011-07-25	1	3	2	2	5	4	3.2	3	3	1.30384	0	0	0	0	0	0	0	0	0	2	2	2	2	3	2.2	2	2	0.447214	0	0	0	0	0	0	0	0	0	0	0
131816	8	143	2011	AM39	CCLO	random2	2	124	15	2011-07-25	1	1	3	0	1	0	1	1	1	1.22474	0	0	0	0	0	0	0	0	0	3	1	1	6	5	3.2	3	3	2.28035	0	0	0	0	0	0	0	0	0	0	0
131816	8	144	2011	JY08	SAVS	nest	1		0	2011-07-25	1	1	2	2	2	1	1.6	2	2	0.547723	0	0	0	0	0	0	0	0	0	5	4	6	2	1	3.6	4	4	2.07364	0	0	0	0	0	0	0	0	0	0	0
131816	8	144	2011	JY08	SAVS	random1	2	227	27	2011-07-25	1	1	3	2	5	0	2.2	2	2	1.92354	0	0	0	0	0	0	0	0	0	0	0	3	0	2	1	1	1	1.41421	0	0	0	0	0	0	0	0	0	0	0
131816	8	144	2011	JY08	SAVS	random2	2	210	9	2011-07-25	1	3	1	1	2	0	1.4	1	1	1.14018	0	0	0	0	0	0	0	0	0	3	3	1	5	2	2.8	3	3	1.48324	0	0	0	0	0	0	0	0	0	0	0
131816	8	145	2011	JY10	WEME	nest	1		0	2011-07-25	0	2	1	0	2	2	1.4	1	1	0.894427	0	0	0	0	0	0	0	0	0	1	5	3	2	4	3	3	3	1.58114	0	0	0	0	0	0	0	0	0	0	0
131816	8	145	2011	JY10	WEME	random1	2	330	15	2011-07-25	0	4	1	2	3	1	2.2	2	2	1.30384	0	0	0	0	0	0	0	0	0	0	3	3	3	3	2.4	2	2	1.34164	0	0	0	0	0	0	0	0	0	0	0
131816	8	145	2011	JY10	WEME	random2	2	332	50	2011-07-25	0	5	2	0	2	4	2.6	3	3	1.94936	0	0	0	0	0	0	0	0	0	1	3	2	2	1	1.8	2	2	0.83666	0	0	0	0	0	0	0	0	0	0	0
131816	8	146	2011	JY11	SAVS	nest	1		0	2011-07-25	1	4	6	3	4	6	4.6	5	5	1.34164	0	0	0	0	0	0	0	0	0	2	1	1	1	1	1.2	1	1	0.447214	0	0	0	0	0	0	0	0	0	0	0
131816	8	146	2011	JY11	SAVS	random1	2	211	44	2011-07-25	1	7	6	6	8	7	6.8	7	7	0.83666	0	0	0	0	0	0	0	0	0	5	5	3	2	3	3.6	4	4	1.34164	0	0	0	0	0	0	0	0	0	0	0
131816	8	146	2011	JY11	SAVS	random2	2	251	32	2011-07-25	1	3	8	6	5	6	5.6	6	6	1.81659	0	0	0	0	0	0	0	0	0	0	2	1	2	1	1.2	1	1	0.83666	0	0	0	0	0	0	0	0	0	0	0
131816	8	147	2011	JY12	SAVS	nest	1		0	2011-07-25	1	3	5	2	2	4	3.2	3	3	1.30384	0	0	0	0	0	0	0	0	0	2	1	1	3	2	1.8	2	2	0.83666	0	0	0	0	0	0	0	0	0	0	0
131816	8	147	2011	JY12	SAVS	random1	2	153	23	2011-07-25	1	3	2	2	3	2	2.4	2	2	0.547723	0	0	0	0	0	0	0	0	0	0	2	3	3	2	2	2	2	1.22474	0	0	0	0	0	0	0	0	0	0	0
131816	8	147	2011	JY12	SAVS	random2	2	111	23	2011-07-25	1	3	3	4	3	0	2.6	3	3	1.51658	0	0	0	0	0	0	0	0	0	2	5	2	0	1	2	2	2	1.87083	0	0	0	0	0	0	0	0	0	0	0
131816	8	148	2011	LL43	SAVS	nest	1		0	2011-07-25	0	1	1	3	3	2	2	2	2	1	0	0	0	0	0	0	0	0	0	1	4	0	2	2	1.8	2	2	1.48324	0	0	0	0	0	0	0	0	0	0	0
131816	8	148	2011	LL43	SAVS	random1	2	348	15	2011-07-25	0	1	5	6	5	5	4.4	4	4	1.94936	0	0	0	0	0	0	0	0	0	2	4	1	3	2	2.4	2	2	1.14018	0	0	0	0	0	0	0	0	0	0	0
131816	8	148	2011	LL43	SAVS	random2	2	200	45	2011-07-25	0	0	3	3	1	0	1.4	1	1	1.51658	0	0	0	0	0	0	0	0	0	5	0	0	1	1	1.4	1	1	2.07364	0	0	0	0	0	0	0	0	0	0	0
131816	8	149	2011	LL50	VESP	nest	1		0	2011-07-25	0	0	0	0	1	0	0.2	0	0	0.447214	0	0	0	0	0	0	0	0	0	2	4	0	3	0	1.8	2	2	1.78885	0	0	0	0	0	0	0	0	0	0	0
131816	8	149	2011	LL50	VESP	random1	2	348	8	2011-07-25	0	0	0	1	0	0	0.2	0	0	0.447214	0	0	0	0	0	0	0	0	0	0	0	0	1	0	0.2	0	0	0.447214	0	0	0	0	0	0	0	0	0	0	0
131816	8	149	2011	LL50	VESP	random2	2	181	42	2011-07-25	0	3	5	2	2	3	3	3	3	1.22474	0	0	0	0	0	0	0	0	0	0	1	1	0	0	0.4	0	0	0.547723	0	0	0	0	0	0	0	0	0	0	0
131816	8	150	2011	LM17	SAVS	nest	1		0	2011-07-25	1	1	5	3	1	2	2.4	2	2	1.67332	0	0	0	0	0	0	0	0	0	2	2	1	3	3	2.2	2	2	0.83666	0	0	0	0	0	0	0	0	0	0	0
131816	8	150	2011	LM17	SAVS	random1	2	143	50	2011-07-25	1	1	1	4	1	3	2	2	2	1.41421	0	0	0	0	0	0	0	0	0	1	2	0	1	3	1.4	1	1	1.14018	0	0	0	0	0	0	0	0	0	0	0
131816	8	150	2011	LM17	SAVS	random2	2	258	32	2011-07-25	1	3	3	5	5	4	4	4	4	1	0	0	0	0	0	0	0	0	0	1	2	2	2	2	1.8	2	2	0.447214	0	0	0	0	0	0	0	0	0	0	0
131816	8	151	2011	YK18	SAVS	nest	1		0	2011-07-25	1	1	2	4	6	3	3.2	3	3	1.92354	0	0	0	0	0	0	0	0	0	6	1	0	1	3	2.2	2	2	2.38747	0	0	0	0	0	0	0	0	0	0	0
131816	8	151	2011	YK18	SAVS	random1	2	59	17	2011-07-25	1	2	3	4	6	4	3.8	4	4	1.48324	0	0	0	0	0	0	0	0	0	0	2	2	0	2	1.2	1	1	1.09545	0	0	0	0	0	0	0	0	0	0	0
131816	8	151	2011	YK18	SAVS	random2	2	216	32	2011-07-25	1	1	1	1	4	2	1.8	2	2	1.30384	0	0	0	0	0	0	0	0	0	1	6	4	1	2	2.8	3	3	2.16795	0	0	0	0	0	0	0	0	0	0	0
131816	8	152	2011	YK19	SAVS	nest	1		0	2011-07-25	3	2	4	2	2	4	2.8	3	3	1.09545	0	0	0	0	0	0	0	0	0	1	1	2	2	2	1.6	2	2	0.547723	0	0	0	0	0	0	0	0	0	0	0
131816	8	152	2011	YK19	SAVS	random1	2	333	23	2011-07-25	3	4	4	4	4	3	3.8	4	4	0.447214	0	0	0	0	0	0	0	0	0	2	1	3	4	3	2.6	3	3	1.14018	0	0	0	0	0	0	0	0	0	0	0
131816	8	152	2011	YK19	SAVS	random2	2	242	9	2011-07-25	3	1	0	0	2	0	0.6	1	1	0.894427	0	0	0	0	0	0	0	0	0	0	0	0	0	0	0	0	0	0	0	0	0	0	0	0	0	0	0	0	0
131816	8	374	2012	CH22	SAVS	random 1	2	171	36	2012-07-17	1	7	4	11	8	4	6.8	7	7	2.94958										9	7	14	11	5	9.2	9	9	3.49285										0	0
131816	8	374	2012	CH22	SAVS	random 2	2	62	9	2012-07-17	1	5	3	4	5	1	3.6	4	4	1.67332										4	11	8	9	4	7.2	7	7	3.11448										0	0
131816	8	374	2012	CH22	SAVS	nest	1	nest		2012-07-17	1	10	7	6	12	8	8.6	9	9	2.40832										6	4	8	6	15	7.8	8	8	4.26615										0	0
131816	8	375	2012	CH23	SAVS	random 1	2	113	12	2012-07-17	1	4	3	11	4	11	6.6	7	7	4.03733										5	6	6	5	10	6.4	6	6	2.07364										0	0
131816	8	375	2012	CH23	SAVS	nest	1	nest		2012-07-17	1	10	12	13	9	16	12	12	12	2.73861										8	17	9	11	9	10.8	11	11	3.63318										0	0
131816	8	375	2012	CH23	SAVS	random 2	2	280	41	2012-07-17	1	5	4	2	6	2	3.8	4	4	1.78885										3	5	3	8	5	4.8	5	5	2.04939										0	0
131816	8	376	2012	CH24	SAVS	random 1	2	188	9	2012-07-17	1	3	9	13	8	5	7.6	8	8	3.84708										6	16	9	3	9	8.6	9	9	4.82701										0	0
131816	8	376	2012	CH24	SAVS	nest	1	nest		2012-07-17	1	11	5	7	1	10	6.8	7	7	4.02492										7	5	7	3	14	7.2	7	7	4.14729										0	0
131816	8	376	2012	CH24	SAVS	random 2	2	161	30	2012-07-17	1	10	11	10	16	6	10.6	11	11	3.57771										13	10	13	9	13	11.6	12	12	1.94936										0	0
131816	8	377	2012	JY65	WEME	random 1	2	42	38	2012-07-17	1	5	2	3	2	2	2.8	3	3	1.30384										5	0	3	2	0	2	2	2	2.12132										0	0
131816	8	377	2012	JY65	WEME	random 2	2	331	32	2012-07-17	1	8	9	11	7	8	8.6	9	9	1.51658										16	5	12	8	8	9.8	10	10	4.26615										0	0
131816	8	377	2012	JY65	WEME	nest	1	nest		2012-07-17	1	14	11	5	6	6	8.4	8	8	3.91152										19	9	4	6	10	9.6	10	10	5.77062										0	0
131816	8	378	2012	JY70	SAVS	nest	1	nest		2012-07-17	0	0	12	1	8	6	5.4	5	5	4.97996										12	3	10	14	10	9.8	10	10	4.14729										0	0
131816	8	378	2012	JY70	SAVS	random 1	2	341	9	2012-07-17	0	1	8	6	0	1	3.2	3	3	3.56371										7	0	1	3	4	3	3	3	2.73861										0	0
131816	8	378	2012	JY70	SAVS	random 2	2	45	36	2012-07-17	0	1	1	2	6	2	2.4	2	2	2.07364										2	0	1	5	1	1.8	2	2	1.92354										0	0
131816	8	379	2012	LP2	BAIS	nest	1	nest		2012-07-17	0	5	12	10	6	5	7.6	8	8	3.20936										2	12	15	13	12	10.8	11	11	5.06952										0	0
131816	8	379	2012	LP2	BAIS	random 1	2	110	14	2012-07-17	0	3	5	1	4	0	2.6	3	3	2.07364										5	6	6	1	12	6	6	6	3.937										0	0
131816	8	379	2012	LP2	BAIS	random 2	2	151	48	2012-07-17	0	1	0	2	6	1	2	2	2	2.34521										4	5	8	10	7	6.8	7	7	2.38747										0	0
131816	8	380	2012	MDG3	VESP	nest	1	nest		2012-07-17	1	3	4	3	5	15	6	6	6	5.09902										10	4	2	12	3	6.2	6	6	4.49444										0	0
131816	8	380	2012	MDG3	VESP	random 1	2	301	19	2012-07-17	1	5	10	15	11	10	10.2	10	10	3.56371										20	13	6	8	15	12.4	12	12	5.59464										0	0
131816	8	380	2012	MDG3	VESP	random 2	2	221	4	2012-07-17	1	10	3	1	1	0	3	3	3	4.06202										10	4	2	6	5	5.4	5	5	2.96648										0	0
131816	8	381	2012	MDG4	SAVS	nest	1	nest		2012-07-17	3	3	1	10	4	8	5.2	5	5	3.70135										8	12	12	10	8	10	10	10	2										0	0
131816	8	381	2012	MDG4	SAVS	random 1	2	57	37	2012-07-17	3	1	0	2	0	0	0.6	1	1	0.894427										3	5	4	1	5	3.6	4	4	1.67332										0	0
131816	8	381	2012	MDG4	SAVS	random 2	2	0	17	2012-07-17	3	2	1	1	4	0	1.6	2	2	1.51658										10	6	15	12	6	9.8	10	10	3.89872										0	0
151512	9	153	2011	LL72	UNKSP	nest	1		0	2011-08-04	0	2	2	3	1	1	1.8	2	2	0.83666	0	0	0	0	0	0	0	0	0	1	4	1	2	2	2	2	2	1.22474	0	0	0	0	0	0	0	0	0	0	0
151512	9	153	2011	LL72	UNKSP	random1	2	224	26	2011-08-04	0	1	1	1	1	1	1	1	1	0	0	0	0	0	0	0	0	0	0	2	2	4	4	3	3	3	3	1	0	0	0	0	0	0	0	0	0	0	0
151512	9	153	2011	LL72	UNKSP	random2	2	44	14	2011-08-04	0	1	3	8	2	2	3.2	3	3	2.77489	0	0	0	0	0	0	0	0	0	1	1	1	1	1	1	1	1	0	0	0	0	0	0	0	0	0	0	0	0
151718	10	15	2010	CH20	CCLO	nest	1			2010-08-02	1	4	2	3	3	4	3.2	3	3	0.83666	0	0	0	0	0	0	0	0	0	6	4	2	6	2	4	4	4	2	0	0	0	0	0	0	0	0	0	0	0
151718	10	15	2010	CH20	CCLO	random1	2	270	5	2010-08-02	1	3	6	8	8	1	5.2	5	5	3.11448	0	0	0	0	0	0	0	0	0	3	4	2	6	4	3.8	4	4	1.48324	0	0	0	0	0	0	0	0	0	0	0
151718	10	15	2010	CH20	CCLO	random2	2	90	8	2010-08-02	1	6	6	1	8	4	5	5	5	2.64575	0	0	0	0	0	0	0	0	0	2	2	3	4	0	2.2	2	2	1.48324	0	0	0	0	0	0	0	0	0	0	0
151718	10	16	2010	CM18	UNKSP	nest	1			2010-08-02	1	1	7	6	1	4	3.8	4	4	2.77489	0	0	1	1	0	0.4	0	0	0.547723	3	1	0	3	1	1.6	2	2	1.34164	0	0	0	0	0	0	0	0	0	0	0
151718	10	16	2010	CM18	UNKSP	random1	2	45	10	2010-08-02	1	1	1	4	4	6	3.2	3	3	2.16795	0	2	0	0	0	0.4	0	0	0.894427	1	0	1	1	1	0.8	1	1	0.447214	0	0	0	0	0	0	0	0	0	0	0
151718	10	16	2010	CM18	UNKSP	random2	2	225	10	2010-08-02	1	3	6	3	4	3	3.8	4	4	1.30384	1	0	0	0	0	0.2	0	0	0.447214	0	0	1	1	1	0.6	1	1	0.547723	0	0	0	0	0	0	0	0	0	0	0
151718	10	17	2010	CM19	CCLO	nest	1			2010-08-02	1	2	2	2	8	1	3	3	3	2.82843	0	0	0	0	1	0.2	0	0	0.447214	0	3	1	1	6	2.2	2	2	2.38747	0	0	0	0	0	0	0	0	0	0	0
151718	10	17	2010	CM19	CCLO	random1	2	346	32	2010-08-02	1	3	6	1	3	4	3.4	3	3	1.81659	0	0	0	0	0	0	0	0	0	2	4	1	6	3	3.2	3	3	1.92354	0	0	0	0	0	0	0	0	0	0	0
151718	10	17	2010	CM19	CCLO	random2	2	5	29	2010-08-02	1	2	3	3	4	2	2.8	3	3	0.83666	0	0	0	0	0	0	0	0	0	4	1	1	2	1	1.8	2	2	1.30384	0	0	0	0	0	0	0	0	0	0	0
151718	10	18	2010	CM20	UNKSP	nest	1			2010-08-02	0	8	0	2	3	5	3.6	4	4	3.04959	0	0	0	0	0	0	0	0	0	5	3	2	3	3	3.2	3	3	1.09545	0	0	0	0	0	0	0	0	0	0	0
151718	10	18	2010	CM20	UNKSP	random1	2	90	10	2010-08-02	0	1	3	1	0	2	1.4	1	1	1.14018	0	0	2	2	2	1.2	1	1	1.09545	0	0	0	0	0	0	0	0	0	0	0	0	2	0	0.4	0	0	0.894427	0	0
151718	10	18	2010	CM20	UNKSP	random2	2	270	10	2010-08-02	0	5	6	6	0	6	4.6	5	5	2.60768	0	0	0	4	0	0.8	1	1	1.78885	0	3	2	2	0	1.4	1	1	1.34164	0	0	1	0	0	0.2	0	0	0.447214	0	0
151718	10	19	2010	CM21	CCLO	nest	1			2010-08-02	0	4	8	5	6	7	6	6	6	1.58114	0	0	0	0	0	0	0	0	0	0	10	4	2	5	4.2	4	4	3.76829	0	0	0	0	0	0	0	0	0	0	0
151718	10	19	2010	CM21	CCLO	random1	2	0	10	2010-08-02	0	0	1	5	1	3	2	2	2	2	0	1	0	0	0	0.2	0	0	0.447214	2	1	0	1	1	1	1	1	0.707107	0	0	0	0	0	0	0	0	0	0	0
151718	10	19	2010	CM21	CCLO	random2	2	5	10	2010-08-02	0	2	5	2	3	1	2.6	3	3	1.51658	1	0	1	0	2	0.8	1	1	0.83666	1	2	2	3	1	1.8	2	2	0.83666	0	0	0	0	0	0	0	0	0	0	0
151718	10	20	2010	YK6	CCLO	nest	1			2010-08-02	1	7	5	3	9	3	5.4	5	5	2.60768	0	0	0	1	0	0.2	0	0	0.447214	8	1	0	2	2	2.6	3	3	3.1305	0	0	0	0	0	0	0	0	0	0	0
151718	10	20	2010	YK6	CCLO	random1	2	20	90	2010-08-02	1	1	3	2	5	5	3.2	3	3	1.78885	0	0	1	0	0	0.2	0	0	0.447214	1	2	2	0	4	1.8	2	2	1.48324	0	0	0	0	0	0	0	0	0	0	0
151718	10	20	2010	YK6	CCLO	random2	2	20	270	2010-08-02	1	4	5	3	6	4	4.4	4	4	1.14018	0	0	0	0	2	0.4	0	0	0.894427	1	1	2	4	0	1.6	2	2	1.51658	0	0	0	0	0	0	0	0	0	0	0
151718	10	21	2010	YK7	CCLO	nest	1			2010-08-02	1	3	10	25	6	8	10.4	10	10	8.56154	4	0	0	0	0	0.8	1	1	1.78885	2	6	5	0	10	4.6	5	5	3.84708	0	0	0	0	0	0	0	0	0	0	0
151718	10	21	2010	YK7	CCLO	random1	2	110	15	2010-08-02	1	3	6	3	1	4	3.4	3	3	1.81659	0	0	0	0	0	0	0	0	0	0	2	1	2	4	1.8	2	2	1.48324	0	0	0	0	0	0	0	0	0	0	0
151718	10	21	2010	YK7	CCLO	random2	2	0	14	2010-08-02	1	3	3	8	1	4	3.8	4	4	2.58844	0	0	0	0	0	0	0	0	0	8	4	6	3	1	4.4	4	4	2.70185	0	0	0	0	0	0	0	0	0	0	0
151718	10	154	2011	AM29	SAVS	nest	1		0	2011-07-30	0	1	7	6	8	6	5.6	6	6	2.70185	0	0	0	0	0	0	0	0	0	3	3	2	5	0	2.6	3	3	1.81659	0	0	0	0	0	0	0	0	0	0	0
151718	10	154	2011	AM29	SAVS	random1	2	354	34	2011-07-30	0	5	1	2	5	5	3.6	4	4	1.94936	0	3	0	0	0	0.6	1	1	1.34164	5	5	3	5	5	4.6	5	5	0.894427	0	0	0	0	0	0	0	0	0	0	0
151718	10	154	2011	AM29	SAVS	random2	2	81	1	2011-07-30	0	10	10	4	15	4	8.6	9	9	4.66905	0	0	0	0	1	0.2	0	0	0.447214	5	10	20	10	6	10.2	10	10	5.93296	0	0	0	0	0	0	0	0	0	0	0
151718	10	155	2011	JY22	CCLO	nest	1		0	2011-07-31	1	3	1	5	2	7	3.6	4	4	2.40832	0	0	0	0	0	0	0	0	0	1	1	2	3	2	1.8	2	2	0.83666	0	0	0	0	0	0	0	0	0	0	0
151718	10	155	2011	JY22	CCLO	random1	2	252	30	2011-07-31	1	7	6	3	5	7	5.6	6	6	1.67332	0	0	0	0	0	0	0	0	0	5	5	8	5	8	6.2	6	6	1.64317	0	0	0	0	0	0	0	0	0	0	0
151718	10	155	2011	JY22	CCLO	random2	2	276	1	2011-07-31	1	1	2	4	2	1	2	2	2	1.22474	0	0	0	0	0	0	0	0	0	4	6	0	1	2	2.6	3	3	2.40832	0	0	0	0	0	0	0	0	0	0	0
161517	11	156	2011	LM10	SAVS	nest	1		0	2011-08-04	1	4	8	5	6	14	7.4	7	7	3.97492	0	0	0	0	0	0	0	0	0	15	1	3	3	2	4.8	5	5	5.76194	0	0	0	0	0	0	0	0	0	0	0
161517	11	156	2011	LM10	SAVS	random1	2	5	45	2011-08-04	1	4	8	4	6	2	4.8	5	5	2.28035	0	0	0	0	1	0.2	0	0	0.447214	2	1	1	4	6	2.8	3	3	2.16795	0	0	0	0	0	0	0	0	0	0	0
161517	11	156	2011	LM10	SAVS	random2	2	45	5	2011-08-04	1	3	6	5	5	5	4.8	5	5	1.09545	0	0	0	0	0	0	0	0	0	5	2	3	3	1	2.8	3	3	1.48324	0	0	0	0	0	0	0	0	0	0	0
161517	11	157	2011	LM16	SAVS	nest	1		0	2011-08-04	0	7	4	7	6	3	5.4	5	5	1.81659	0	1	1	0	0	0.4	0	0	0.547723	1	2	1	2	4	2	2	2	1.22474	0	0	0	0	0	0	0	0	0	0	0
161517	11	157	2011	LM16	SAVS	random1	2	49	7	2011-08-04	0	3	11	3	6	4	5.4	5	5	3.36155	0	0	0	0	0	0	0	0	0	3	0	1	6	1	2.2	2	2	2.38747	0	0	0	0	0	0	0	0	0	0	0
161517	11	157	2011	LM16	SAVS	random2	2	74	9	2011-08-04	0	8	14	5	14	12	10.6	11	11	3.97492	0	0	0	0	0	0	0	0	0	2	2	1	0	2	1.4	1	1	0.894427	0	0	0	0	0	0	0	0	0	0	0
161517	11	158	2011	YK28	SAVS	nest	1		0	2011-08-04	0	7	6	7	6	4	6	6	6	1.22474	0	0	0	0	0	0	0	0	0	2	4	2	5	8	4.2	4	4	2.48998	0	0	0	0	0	0	0	0	0	0	0
161517	11	158	2011	YK28	SAVS	random1	2	64	7	2011-08-04	0	1	3	7	0	10	4.2	4	4	4.20714	0	0	0	0	0	0	0	0	0	4	5	2	7	1	3.8	4	4	2.38747	0	0	0	0	0	0	0	0	0	0	0
161517	11	158	2011	YK28	SAVS	random2	2	47	6	2011-08-04	0	5	6	6	8	10	7	7	7	2	0	0	0	0	0	0	0	0	0	4	3	4	2	3	3.2	3	3	0.83666	0	0	0	0	0	0	0	0	0	0	0
171412	12	22	2010	CM33	CCLO	nest	1			2010-08-07	invalid	4	3	7	4	5	4.6	5	5	1.51658	0	0	0	0	0	0	0	0	0	5	2	4	7	3	4.2	4	4	1.92354	0	0	0	0	0	0	0	0	0	0	0
171412	12	22	2010	CM33	CCLO	random1	2	158	26	2010-08-07	invalid	0	0	3	0	0	0.6	1	1	1.34164	0	0	0	0	1	0.2	0	0	0.447214	1	4	2	2	2	2.2	2	2	1.09545	0	0	0	0	1	0.2	0	0	0.447214	0	0
171412	12	22	2010	CM33	CCLO	random2	2	285	22	2010-08-07	invalid	3	5	6	1	1	3.2	3	3	2.28035	0	0	0	0	0	0	0	0	0	5	4	2	6	6	4.6	5	5	1.67332	0	0	0	0	0	0	0	0	0	0	0
171412	12	23	2010	JR16	SAVS	nest	1			2010-08-15	1	5	4	8	2	2	4.2	4	4	2.48998	0	0	0	0	0	0	0	0	0	0	4	2	4	2	2.4	2	2	1.67332	0	0	0	0	0	0	0	0	0	0	0
171412	12	23	2010	JR16	SAVS	random1	2	59	7	2010-08-15	1	1	0	2	3	1	1.4	1	1	1.14018	0	0	0	0	0	0	0	0	0	0	1	0	0	0	0.2	0	0	0.447214	0	0	0	0	0	0	0	0	0	2	0
171412	12	23	2010	JR16	SAVS	random2	2	248	15	2010-08-15	1	0	2	1	0	0	0.6	1	1	0.894427	0	0	0	0	1	0.2	0	0	0.447214	2	1	1	2	0	1.2	1	1	0.83666	0	0	0	0	0	0	0	0	0	0	0
171412	12	159	2011	AM45	CCLO	nest	1		0	2011-07-31	1	2	2	1	2	1	1.6	2	2	0.547723	0	0	0	0	0	0	0	0	0	1	1	0	0	0	0.4	0	0	0.547723	0	0	0	0	0	0	0	0	0	0	0
171412	12	159	2011	AM45	CCLO	random1	2	180	22	2011-07-31	1	2	2	2	4	1	2.2	2	2	1.09545	0	0	0	0	0	0	0	0	0	1	1	1	1	1	1	1	1	0	0	0	0	0	0	0	0	0	0	0	0
171412	12	159	2011	AM45	CCLO	random2	2	225	14	2011-07-31	1	2	2	4	1	1	2	2	2	1.22474	0	0	0	0	0	0	0	0	0	2	2	6	1	1	2.4	2	2	2.07364	0	0	0	0	0	0	0	0	0	0	0
171412	12	160	2011	JR31	CCLO	nest	1		0	2011-07-31	0	4	4	0	1	5	2.8	3	3	2.16795	0	0	0	0	0	0	0	0	0	2	1	1	2	1	1.4	1	1	0.547723	0	0	0	0	0	0	0	0	0	0	0
171412	12	160	2011	JR31	CCLO	random1	2	325	6	2011-07-31	0	2	6	6	4	5	4.6	5	5	1.67332	0	0	0	0	0	0	0	0	0	4	0	1	3	2	2	2	2	1.58114	0	0	0	0	0	0	0	0	0	0	0
171412	12	160	2011	JR31	CCLO	random2	2	63	50	2011-07-31	0	5	5	4	5	2	4.2	4	4	1.30384	0	0	0	0	0	0	0	0	0	1	1	4	3	3	2.4	2	2	1.34164	0	0	0	0	0	0	0	0	0	0	0
171412	12	161	2011	LL47	CCLO	nest	1		0		0
171412	12	162	2011	YK20	SAVS	nest	1		0		0
171412	12	163	2011	YK23	CCLO	nest	1		0		0
181911	13	331	2012	CH18	SAVS	nest	1	nest		2012-06-23	3	5	6	5	7	1	4.8	5	5	2.28035										1	2	0	0	3	1.2	1	1	1.30384										0	0
181911	13	331	2012	CH18	SAVS	random 1	2	341	27	2012-06-23	3	1	1	1	4	3	2	2	2	1.41421										1	3	1	1	1	1.4	1	1	0.894427										0	0
181911	13	331	2012	CH18	SAVS	random 2	2	45	33	2012-06-23	3	2	1	3	4	1	2.2	2	2	1.30384										1	2	2	4	2	2.2	2	2	1.09545										0	0
181911	13	332	2012	CH32	SAVS	random 1	2	244	39	2012-07-25	1	3	1	8	2	1	3	3	3	2.91548										3	4	10	7	3	5.4	5	5	3.04959										0	0
181911	13	332	2012	CH32	SAVS	random 2	2	79	35	2012-07-25	1	5	0	2	0	0	1.4	1	1	2.19089										2	1	2	4	0	1.8	2	2	1.48324										0	0
181911	13	332	2012	CH32	SAVS	nest	1	nest		2012-07-25	1	3	4	12	12	7	7.6	8	8	4.27785										4	10	6	5	1	5.2	5	5	3.27109										0	0
181911	13	333	2012	JY60	CCLO	nest	1	nest		2012-06-23	1	3	4	2	2	2	2.6	3	3	0.894427										4	2	3	2	4	3	3	3	1										0	0
181911	13	333	2012	jY60	CCLO	random 1	2	22	19	2012-06-23	1	2	2	0	6	2	2.4	2	2	2.19089										3	2	2	4	5	3.2	3	3	1.30384										0	0
181911	13	333	2012	JY60	CCLO	random 2	2	59	1	2012-06-23	1	3	0	3	2	0	1.6	2	2	1.51658										1	2	1	0	1	1	1	1	0.707107										0	0
181911	13	334	2012	JY61	BAIS	random 2	2	183	30	2012-07-25	1	6	7	3	1	4	4.2	4	4	2.38747										3	4	5	6	8	5.2	5	5	1.92354										0	0
181911	13	334	2012	JY61	BAIS	random 1	2	123	14	2012-07-25	1	5	4	4	3	4	4	4	4	0.707107										4	5	1	3	4	3.4	3	3	1.51658										0	0
181911	13	334	2012	JY61	BAIS	nest	1			2012-07-25	1	9	4	5	6	9	6.6	7	7	2.30217										11	3	12	4	10	8	8	8	4.1833										0	0
181911	13	335	2012	JY76	BAIS	nest	1	nest		2012-07-25	1	6	0	2	2	8	3.6	4	4	3.28634										6	8	0	12	3	5.8	6	6	4.60435										0	0
181911	13	335	2012	JY76	BAIS	random 1	2	315	40	2012-07-25	1	5	10	1	1	2	3.8	4	4	3.83406										1	3	1	0	0	1	1	1	1.22474										0	0
181911	13	335	2012	JY76	BAIS	random 2	2	96	45	2012-07-25	1	7	2	9	4	8	6	6	6	2.91548										6	7	6	7	5	6.2	6	6	0.83666										0	0
181911	13	336	2012	JY77	CCLO	nest	1	nest		2012-07-25	0	4	4	8	6	7	5.8	6	6	1.78885										4	2	6	4	4	4	4	4	1.41421										0	0
181911	13	336	2012	JY77	CCLO	random 1	2	126	38	2012-07-25	0	5	6	8	3	7	5.8	6	6	1.92354										4	4	2	7	3	4	4	4	1.87083										0	0
181911	13	336	2012	JY77	CCLO	random 2	2	238	39	2012-07-25	0	6	9	6	7	7	7	7	7	1.22474										2	3	3	4	2	2.8	3	3	0.83666										0	0
181911	13	337	2012	JY78	SAVS	random 1	2	339	38	2012-07-25	1	6	5	4	3	6	4.8	5	5	1.30384										2	5	1	4	3	3	3	3	1.58114										0	0
181911	13	337	2012	JY78	SAVS	nest	1			2012-07-25	1	8	1	6	4	4	4.6	5	5	2.60768										8	9	6	3	3	5.8	6	6	2.77489										0	0
181911	13	337	2012	JY78	SAVS	random 2	2	83	39	2012-07-25	1	5	7	1	7	5	5	5	5	2.44949										5	8	6	8	6	6.6	7	7	1.34164										0	0
181911	13	338	2012	MDG18	BAIS	nest	1	nest		2012-06-23	1	0	3	0	5	2	2	2	2	2.12132										3	3	3	1	2	2.4	2	2	0.894427										0	0
181911	13	338	2012	MDG18	BAIS	random 1	2	311	45	2012-06-23	1	0	1	2	1	0	0.8	1	1	0.83666										3	1	0	1	1	1.2	1	1	1.09545										0	0
181911	13	338	2012	MDG18	BAIS	random 2	2	87	36	2012-06-23	1	0	5	1	2	1	1.8	2	2	1.92354										0	5	4	0	2	2.2	2	2	2.28035										0	0
181911	13	339	2012	MDG32	SPPI	nest	1	nest		2012-07-27	1	4	1	3	1	2	2.2	2	2	1.30384										6	7	8	6	6	6.6	7	7	0.894427										0	0
181911	13	339	2012	MDG32	SPPI	random 1	2	167	19	2012-07-27	1	2	3	0	1	0	1.2	1	1	1.30384										3	4	0	2	3	2.4	2	2	1.51658										0	0
181911	13	339	2012	MDG32	SPPI	random 2	2	262	32	2012-07-27	1	0	0	0	0	0	0	0	0	0										11	2	3	3	2	4.2	4	4	3.83406										0	0
191310	14	164	2011	JY25	CCLO	nest	1		0	2011-07-28	1	2	2	2	6	0	2.4	2	2	2.19089	0	0	0	0	0	0	0	0	0	1	0	1	1	1	0.8	1	1	0.447214	0	0	0	0	0	0	0	0	0	0	0
191310	14	164	2011	JY25	CCLO	random1	2	21	7	2011-07-28	1	3	1	1	2	2	1.8	2	2	0.83666	0	0	0	0	0	0	0	0	0	2	5	2	1	4	2.8	3	3	1.64317	0	0	0	0	0	0	0	0	0	0	0
191310	14	164	2011	JY25	CCLO	random2	2	46	1	2011-07-28	1	4	3	4	5	2	3.6	4	4	1.14018	0	0	0	0	0	0	0	0	0	2	1	1	2	0	1.2	1	1	0.83666	0	0	0	0	0	0	0	0	0	0	0
191511	15	24	2010	CM14A	CCLO	nest	1			2010-07-20	3	12	10	6	2	4	6.8	7	7	4.14729	0	0	0	0	0	0	0	0	0	1	5	1	0	1	1.6	2	2	1.94936	0	0	0	0	0	0	0	0	0	0	0
191511	15	24	2010	CM14A	CCLO	random1	2	16	264	2010-07-20	3	2	8	6	15	2	6.6	7	7	5.36656	0	3	0	0	0	0.6	1	1	1.34164	0	0	2	0	1	0.6	1	1	0.894427	0	0	0	0	0	0	0	0	0	0	0
191511	15	24	2010	CM14A	CCLO	random2	2	3	275	2010-07-20	3	3	1	1	3	2	2	2	2	1	0	0	0	0	1	0.2	0	0	0.447214	0	0	0	0	0	0	0	0	0	0	0	0	0	0	0	0	0	0	0	0
191511	15	25	2010	JR17	CCLO	nest	1			2010-08-04	1	2	3	4	4	5	3.6	4	4	1.14018	0	1	0	0	0	0.2	0	0	0.447214	8	5	5	2	2	4.4	4	4	2.50998	0	0	0	0	0	0	0	0	0	0	0
191511	15	25	2010	JR17	CCLO	random1	2	332	16	2010-08-04	1	0	0	0	0	0	0	0	0	0	0	0	0	0	2	0.4	0	0	0.894427	1	5	1	2	3	2.4	2	2	1.67332	0	0	0	0	0	0	0	0	0	0	0
191511	15	25	2010	JR17	CCLO	random2	2	317	7	2010-08-04	1	1	3	1	0	4	1.8	2	2	1.64317	0	0	0	0	0	0	0	0	0	6	5	1	2	7	4.2	4	4	2.58844	0	0	0	0	0	0	0	0	0	0	0
191511	15	165	2011	LL76	UNKSP	nest	1		0	2011-08-04	invalid	1	1	2	1	1	1.2	1	1	0.447214	0	0	0	0	0	0	0	0	0	1	1	1	2	1	1.2	1	1	0.447214	0	0	0	0	0	0	0	0	0	0	0
191511	15	165	2011	LL76	UNKSP	random1	2	60	9	2011-08-04	invalid	1	1	2	1	3	1.6	2	2	0.894427	0	0	0	0	0	0	0	0	0	3	2	2	4	6	3.4	3	3	1.67332	0	0	0	0	0	0	0	0	0	0	0
191511	15	165	2011	LL76	UNKSP	random2	2	300	19	2011-08-04	invalid	1	3	1	1	1	1.4	1	1	0.894427	0	0	0	0	0	0	0	0	0	2	2	3	1	1	1.8	2	2	0.83666	0	0	0	0	0	0	0	0	0	0	0
191511	15	166	2011	LM9	CCLO	nest	1		0	2011-08-04	unk	1	1	1	1	1	1	1	1	0	0	0	0	0	0	0	0	0	0	1	2	3	2	2	2	2	2	0.707107	0	0	0	0	0	0	0	0	0	0	0
191511	15	166	2011	LM9	CCLO	random1	2	241	13	2011-08-04	unk	1	2	2	2	2	1.8	2	2	0.447214	0	0	0	0	0	0	0	0	0	3	1	1	1	1	1.4	1	1	0.894427	0	0	0	0	0	0	0	0	0	0	0
191511	15	166	2011	LM9	CCLO	random2	2	133	26	2011-08-04	unk	1	1	1	3	1	1.4	1	1	0.894427	0	0	0	0	0	0	0	0	0	2	2	4	4	3	3	3	3	1	0	0	0	0	0	0	0	0	0	0	0
201512	16	26	2010	CM16	CCLO	nest	1			2010-07-15	0	1	2	6	4	3	3.2	3	3	1.92354	0	0	0	0	0	0	0	0	0	3	2	6	3	4	3.6	4	4	1.51658	0	0	0	0	0	0	0	0	0	0	0
201512	16	26	2010	CM16	CCLO	random1	2	358	49	2010-07-15	0	0	1	7	1	1	2	2	2	2.82843	0	0	0	0	0	0	0	0	0	0	3	1	0	1	1	1	1	1.22474	0	0	0	0	0	0	0	0	0	0	0
201512	16	26	2010	CM16	CCLO	random2	2	325	5	2010-07-15	0	0	3	0	5	2	2	2	2	2.12132	2	1	0	0	0	0.6	1	1	0.894427	0	1	1	0	1	0.6	1	1	0.547723	1	0	0	0	0	0.2	0	0	0.447214	0	0
201512	16	27	2010	CM17	CCLO	nest	1			2010-07-21	0	1	3	3	0	1	1.6	2	2	1.34164	0	0	0	0	0	0	0	0	0	2	2	1	1	3	1.8	2	2	0.83666	0	0	0	0	0	0	0	0	0	0	0
201512	16	27	2010	CM17	CCLO	random1	2	42	21	2010-07-21	0	2	0	4	0	2	1.6	2	2	1.67332	0	0	0	0	0	0	0	0	0	2	2	2	2	0	1.6	2	2	0.894427	0	0	0	0	0	0	0	0	0	0	0
201512	16	27	2010	CM17	CCLO	random2	2	207	29	2010-07-21	0	1	4	4	2	4	3	3	3	1.41421	0	0	0	0	0	0	0	0	0	3	3	3	2	3	2.8	3	3	0.447214	0	0	0	0	0	0	0	0	0	0	0
201512	16	28	2010	CM29	CCLO	nest	1			2010-08-04	0	2	2	3	5	2	2.8	3	3	1.30384	0	0	0	0	0	0	0	0	0	3	3	1	2	1	2	2	2	1	0	0	0	0	0	0	0	0	0	0	0
201512	16	28	2010	CM29	CCLO	random1	2	63	9	2010-08-04	0	1	5	4	2	0	2.4	2	2	2.07364	0	0	0	0	0	0	0	0	0	1	2	1	0	0	0.8	1	1	0.83666	0	0	0	1	0	0.2	0	0	0.447214	0	0
201512	16	28	2010	CM29	CCLO	random2	2	174	48	2010-08-04	0	1	0	1	2	1	1	1	1	0.707107	0	0	0	0	0	0	0	0	0	5	5	5	5	4	4.8	5	5	0.447214	0	0	0	0	0	0	0	0	0	0	0
201512	16	29	2010	CM32	SAVS	nest	1			2010-08-07	1	4	2	1	3	1	2.2	2	2	1.30384	0	0	0	0	0	0	0	0	0	0	8	4	11	2	5	5	5	4.47214	0	0	0	0	0	0	0	0	0	0	0
201512	16	29	2010	CM32	SAVS	random1	2	97	20	2010-08-07	1	5	2	4	2	1	2.8	3	3	1.64317	0	0	0	0	0	0	0	0	0	3	5	2	2	5	3.4	3	3	1.51658	0	0	0	0	0	0	0	0	0	0	0
201512	16	29	2010	CM32	SAVS	random2	2	327	18	2010-08-07	1	4	2	5	6	3	4	4	4	1.58114	0	0	0	0	0	0	0	0	0	5	6	4	7	8	6	6	6	1.58114	0	0	0	0	0	0	0	0	0	0	0
201512	16	30	2010	YK11	WEME	nest	1			2010-08-04	1	1	3	3	2	1	2	2	2	1	0	0	0	0	0	0	0	0	0	10	6	2	1	1	4	4	4	3.937	0	0	0	0	0	0	0	0	0	0	0
201512	16	30	2010	YK11	WEME	random1	2	183	18	2010-08-04	1	3	2	4	3	2	2.8	3	3	0.83666	0	0	0	0	0	0	0	0	0	1	0	2	4	2	1.8	2	2	1.48324	0	0	0	0	0	0	0	0	0	0	0
201512	16	30	2010	YK11	WEME	random2	2	124	24	2010-08-04	1	2	2	2	0	3	1.8	2	2	1.09545	0	0	0	0	0	0	0	0	0	5	4	6	1	3	3.8	4	4	1.92354	0	0	0	0	0	0	0	0	0	0	0
201512	16	167	2011	JR28	VESP	nest	1		0	2011-07-29	1	4	2	4	2	0	2.4	2	2	1.67332	0	0	0	0	0	0	0	0	0	6	1	1	5	0	2.6	3	3	2.70185	0	0	0	0	0	0	0	0	0	0	0
201512	16	167	2011	JR28	VESP	random1	2	286	13	2011-07-29	1	5	8	2	2	3	4	4	4	2.54951	0	0	0	0	0	0	0	0	0	7	8	7	2	4	5.6	6	6	2.50998	0	0	0	0	0	0	0	0	0	0	0
201512	16	167	2011	JR28	VESP	random2	2	154	32	2011-07-29	1	0	1	7	3	1	2.4	2	2	2.79285	0	0	0	0	0	0	0	0	0	4	7	6	7	6	6	6	6	1.22474	0	0	0	0	0	0	0	0	0	0	0
201512	16	168	2011	LM31	SAVS	nest	1		0	2011-07-29	1	2	4	3	4	3	3.2	3	3	0.83666	0	0	0	0	0	0	0	0	0	4	3	7	5	2	4.2	4	4	1.92354	0	0	0	0	0	0	0	0	0	0	0
201512	16	168	2011	LM31	SAVS	random1	2	48	27	2011-07-29	1	2	0	5	1	3	2.2	2	2	1.92354	0	0	0	0	0	0	0	0	0	3	4	2	0	0	1.8	2	2	1.78885	0	0	0	0	0	0	0	0	0	0	0
201512	16	168	2011	LM31	SAVS	random2	2	316	35	2011-07-29	1	1	6	2	4	6	3.8	4	4	2.28035	0	0	0	0	0	0	0	0	0	8	7	8	5	4	6.4	6	6	1.81659	0	0	0	0	0	0	0	0	0	0	0
201512	16	340	2012	CH19	CCLO	nest	1	nest		2012-06-29	1	11	2	4	6	4	5.4	5	5	3.43511										9	3	3	4	4	4.6	5	5	2.50998										0	0
201512	16	340	2012	CH19	CCLO	random 1	2	195	33	2012-06-29	1	3	2	3	4	4	3.2	3	3	0.83666										1	0	2	2	2	1.4	1	1	0.894427										0	0
201512	16	340	2012	CH19	CCLO	random 2	2	44	42	2012-06-29	1	4	5	3	2	4	3.6	4	4	1.14018										2	2	5	4	2	3	3	3	1.41421										0	0
201512	16	341	2012	JY69	SAVS	random 1	2	53	23	2012-07-27	1	4	6	5	1	1	3.4	3	3	2.30217										3	8	3	5	3	4.4	4	4	2.19089										0	0
201512	16	341	2012	JY69	SAVS	random 2	2	245	27	2012-07-27	1	3	5	3	3	6	4	4	4	1.41421										1	4	4	5	6	4	4	4	1.87083										0	0
201512	16	341	2012	JY69	SAVS	nest	1			2012-07-27	1	12	6	9	9	7	8.6	9	9	2.30217										15	11	12	8	12	11.6	12	12	2.50998										0	0
202317	17	31	2010	CG3	CCLO	nest	1			2010-08-07	invalid									#DIV/0!	0	0	0	0	0	0	0	0	0
202317	17	31	2010	CG3	CCLO	random1	2			2010-08-07	invalid									#DIV/0!	0	0	0	0	0	0	0	0	0
202317	17	31	2010	CG3	CCLO	random2	2			2010-08-07	invalid									#DIV/0!	0	0	0	0	0	0	0	0	0
202317	17	32	2010	CH21	UNKSP	nest	1			2010-08-07	1	4	2	4	3	3	3.2	3	3	0.83666	0	0	1	1	0	0.4	0	0	0.547723	0	1	0	0	0	0.2	0	0	0.447214	0	0	0	0	0	0	0	0	0	0	0
202317	17	32	2010	CH21	UNKSP	random1	2	174	24	2010-08-07	1	0	1	2	3	3	1.8	2	2	1.30384	1	0	0	1	0	0.4	0	0	0.547723	2	0	1	0	0	0.6	1	1	0.894427	0	0	0	0	0	0	0	0	0	0	0
202317	17	32	2010	CH21	UNKSP	random2	2	317	18	2010-08-07	1	0	1	5	6	1	2.6	3	3	2.70185	1	0	0	0	0	0.2	0	0	0.447214	1	0	1	1	1	0.8	1	1	0.447214	0	0	0	0	0	0	0	0	0	0	0
202317	17	33	2010	CM24	CCLO	nest	1			2010-08-07	0	4	1	0	3	3	2.2	2	2	1.64317	0	0	0	0	0	0	0	0	0	1	2	4	4	5	3.2	3	3	1.64317	0	0	0	0	0	0	0	0	0	0	0
202317	17	33	2010	CM24	CCLO	random1	2	239	5	2010-08-07	0	1	1	3	2	2	1.8	2	2	0.83666	0	0	0	0	0	0	0	0	0	2	2	2	3	1	2	2	2	0.707107	0	0	0	0	0	0	0	0	0	0	0
202317	17	33	2010	CM24	CCLO	random2	2	235	48	2010-08-07	0	4	0	3	3	6	3.2	3	3	2.16795	0	0	0	0	0	0	0	0	0	4	4	5	4	6	4.6	5	5	0.894427	0	0	0	0	0	0	0	0	0	0	0
202317	17	34	2010	LL21	SAVS	nest	1			2010-08-07	0	10	3	7	4	3	5.4	5	5	3.04959	0	0	0	0	0	0	0	0	0	1	5	1	3	5	3	3	3	2	0	0	0	0	0	0	0	0	0	0	0
202317	17	34	2010	LL21	SAVS	random1	2	38	37	2010-08-07	0	7	5	4	7	4	5.4	5	5	1.51658	0	0	0	0	0	0	0	0	0	2	3	3	3	6	3.4	3	3	1.51658	0	0	0	0	0	0	0	0	0	0	0
202317	17	34	2010	LL21	SAVS	random2	2	249	27	2010-08-07	0	3	1	1	3	2	2	2	2	1	0	0	0	0	0	0	0	0	0	3	2	1	3	5	2.8	3	3	1.48324	0	0	0	0	0	0	0	0	0	0	0
202317	17	35	2010	LL22	CCLO	nest	1			2010-08-07	1	2	2	5	5	3	3.4	3	3	1.51658	0	0	0	0	0	0	0	0	0	4	6	2	3	5	4	4	4	1.58114	0	0	0	0	0	0	0	0	0	0	0
202317	17	35	2010	LL22	CCLO	random1	2	326	20	2010-08-07	1	2	0	1	0	0	0.6	1	1	0.894427	0	0	0	0	0	0	0	0	0	0	1	1	2	5	1.8	2	2	1.92354	0	0	0	0	0	0	0	0	0	0	0
202317	17	35	2010	LL22	CCLO	random2	2	275	24	2010-08-07	1	2	0	1	2	1	1.2	1	1	0.83666	0	0	0	0	0	0	0	0	0	1	2	1	3	4	2.2	2	2	1.30384	0	0	0	0	0	0	0	0	0	0	0
202317	17	36	2010	YK5	CCLO	nest	1			2010-08-07	0	2	2	0	3	2	1.8	2	2	1.09545	0	0	0	0	0	0	0	0	0	3	3	2	1	3	2.4	2	2	0.894427	0	0	0	0	0	0	0	0	0	0	0
202317	17	36	2010	YK5	CCLO	random1	2	108	19	2010-08-07	0	5	5	5	4	2	4.2	4	4	1.30384	0	0	0	0	0	0	0	0	0	2	3	3	3	3	2.8	3	3	0.447214	0	0	0	0	0	0	0	0	0	0	0
202317	17	36	2010	YK5	CCLO	random2	2	18	29	2010-08-07	0	2	4	6	9	8	5.8	6	6	2.86356	0	0	0	0	0	0	0	0	0	7	3	4	5	4	4.6	5	5	1.51658	0	0	0	0	0	0	0	0	0	0	0
202317	17	37	2010	YK8	CCLO	nest	1			2010-08-07	0	4	4	3	4	5	4	4	4	0.707107	0	0	0	0	0	0	0	0	0	3	2	3	2	4	2.8	3	3	0.83666	0	0	0	0	0	0	0	0	0	0	0
202317	17	37	2010	YK8	CCLO	random1	2	35	37	2010-08-07	0	3	2	1	1	0	1.4	1	1	1.14018	0	0	0	0	0	0	0	0	0	0	2	1	1	2	1.2	1	1	0.83666	0	0	0	0	0	0	0	0	0	0	0
202317	17	37	2010	YK8	CCLO	random2	2	210	2	2010-08-07	0	0	0	0	5	0	1	1	1	2.23607	0	0	0	0	0	0	0	0	0	1	2	3	3	1	2	2	2	1	0	0	0	0	0	0	0	0	0	0	0
202317	17	169	2011	AM35	CCLO	nest	1		0		0
202317	17	170	2011	AM36	CCLO	nest	1		0		0
202317	17	171	2011	AM46	SAVS	nest	1		0	2011-07-26	1	2	8	8	2	10	6	6	6	3.74166	0	0	0	0	0	0	0	0	0	3	9	5	0	4	4.2	4	4	3.27109	0	0	0	0	0	0	0	0	0	0	0
202317	17	171	2011	AM46	SAVS	random1	2	317	21	2011-07-26	1	1	1	3	4	6	3	3	3	2.12132	0	0	0	0	0	0	0	0	0	2	3	1	0	2	1.6	2	2	1.14018	0	0	0	0	0	0	0	0	0	0	0
202317	17	171	2011	AM46	SAVS	random2	2	136	17	2011-07-26	1	4	1	2	1	2	2	2	2	1.22474	0	0	0	1	0	0.2	0	0	0.447214	1	1	1	1	0	0.8	1	1	0.447214	0	0	0	0	0	0	0	0	0	0	0
221718	18	38	2010	CH25	CCSP	nest	1			2010-08-04	0	4	2	3	8	4	4.2	4	4	2.28035	1	3	0	0	2	1.2	1	1	1.30384	7	3	6	4	5	5	5	5	1.58114	0	0	0	0	0	0	0	0	0	0	0
221718	18	38	2010	CH25	CCSP	random1	2	159	27	2010-08-04	0	2	2	3	4	4	3	3	3	1	0	0	0	0	1	0.2	0	0	0.447214	1	5	3	1	8	3.6	4	4	2.96648	0	0	0	0	0	0	0	0	0	0	0
221718	18	38	2010	CH25	CCSP	random2	2	294	7	2010-08-04	0	1	1	0	1	0	0.6	1	1	0.547723	1	0	1	0	0	0.4	0	0	0.547723	1	4	5	0	2	2.4	2	2	2.07364	0	0	0	3	2	1	1	1	1.41421	0	0
221718	18	39	2010	LL29	SPPI	nest	1			2010-08-08	0	5	10	5	5	5	6	6	6	2.23607	0	0	0	1	0	0.2	0	0	0.447214	3	2	6	3	5	3.8	4	4	1.64317	0	0	0	0	0	0	0	0	0	0	0
221718	18	39	2010	LL29	SPPI	random1	2	128	47	2010-08-08	0	3	1	4	0		2	2	2	1.82574	1	0	0	1	0	0.4	0	0	0.547723	3	1	6	2		3	3	3	2.16025	0	0	0	1		0.25	0	0	0.5	0	0
221718	18	39	2010	LL29	SPPI	random2	2	162	44	2010-08-08	0	3	0	1	0	1	1	1	1	1.22474	0	0	0	0	0	0	0	0	0	0	2	6	4	3	3	3	3	2.23607	0	0	0	0	0	0	0	0	0	0	0
221718	18	172	2011	JR29	CCLO	nest	1		0	2011-08-03	0	2	2	2	2	2	2	2	2	0	0	0	0	0	0	0	0	0	0	1	1	1	1	1	1	1	1	0	0	0	0	0	0	0	0	0	0	0	0
221718	18	172	2011	JR29	CCLO	random1	2	133	19	2011-08-03	0	4	3	6	2	2	3.4	3	3	1.67332	0	0	0	0	0	0	0	0	0	2	4	2	2	1	2.2	2	2	1.09545	0	0	0	0	0	0	0	0	0	0	0
221718	18	172	2011	JR29	CCLO	random2	2	190	11	2011-08-03	0	4	1	3	1	6	3	3	3	2.12132	0	0	0	0	0	0	0	0	0	2	2	4	2	2	2.4	2	2	0.894427	0	0	0	0	0	0	0	0	0	0	0
221718	18	173	2011	JY24	CCLO	nest	1		0	2011-08-03	0	3	2	2	2	4	2.6	3	3	0.894427	0	0	0	0	0	0	0	0	0	4	1	1	1	1	1.6	2	2	1.34164	0	0	0	0	0	0	0	0	0	0	0
221718	18	173	2011	JY24	CCLO	random1	2	300	18	2011-08-03	0	1	2	4	1	1	1.8	2	2	1.30384	0	0	0	0	0	0	0	0	0	2	1	1	1	1	1.2	1	1	0.447214	0	0	0	0	0	0	0	0	0	0	0
221718	18	173	2011	JY24	CCLO	random2	2	22	15	2011-08-03	0	2	2	2	4	1	2.2	2	2	1.09545	0	0	0	0	0	0	0	0	0	1	1	1	3	1	1.4	1	1	0.894427	0	0	0	0	0	0	0	0	0	0	0
221718	18	174	2011	LL75	SAVS	nest	1		0	2011-08-03	1	6	11	11	10	13	10.2	10	10	2.58844	0	0	0	0	0	0	0	0	0	14	6	7	15	11	10.6	11	11	4.03733	0	0	0	0	0	0	0	0	0	0	0
221718	18	174	2011	LL75	SAVS	random1	2	180	10	2011-08-03	1	0	5	8	6	3	4.4	4	4	3.04959	0	0	0	0	0	0	0	0	0	4	4	4	4	5	4.2	4	4	0.447214	0	0	0	0	0	0	0	0	0	0	0
221718	18	174	2011	LL75	SAVS	random2	2	0	10	2011-08-03	1	2	3	2	1	4	2.4	2	2	1.14018	0	0	2	0	0	0.4	0	0	0.894427	1	5	4	6	4	4	4	4	1.87083	0	0	0	0	0	0	0	0	0	0	0
221718	18	175	2011	LM21	CCLO	nest	1		0	2011-08-03	0	7	3	2	5	5	4.4	4	4	1.94936	0	0	0	0	0	0	0	0	0	3	4	5	5	4	4.2	4	4	0.83666	0	0	0	0	0	0	0	0	0	0	0
221718	18	175	2011	LM21	CCLO	random1	2	180	10	2011-08-03	0	2	2	0	1	1	1.2	1	1	0.83666	0	0	0	0	0	0	0	0	0	7	3	5	4	7	5.2	5	5	1.78885	0	0	0	0	0	0	0	0	0	0	0
221718	18	175	2011	LM21	CCLO	random2	2	0	10	2011-08-03	0	4	6	9	2	1	4.4	4	4	3.20936	0	0	0	0	1	0.2	0	0	0.447214	0	4	0	5	3	2.4	2	2	2.30217	0	0	0	0	0	0	0	0	0	0	0
221718	18	176	2011	LM27	CCLO	nest	1		0	2011-08-03	1	2	2	4	3	6	3.4	3	3	1.67332	0	0	0	0	0	0	0	0	0	1	1	1	1	1	1	1	1	0	0	0	0	0	0	0	0	0	0	0	0
221718	18	176	2011	LM27	CCLO	random1	2	110	4	2011-08-03	1	2	2	2	4	1	2.2	2	2	1.09545	0	0	0	0	0	0	0	0	0	1	1	1	1	1	1	1	1	0	0	0	0	0	0	0	0	0	0	0	0
221718	18	176	2011	LM27	CCLO	random2	2	240	18	2011-08-03	1	1	1	3	1	4	2	2	2	1.41421	0	0	0	0	0	0	0	0	0	8	8	2	2	6	5.2	5	5	3.03315	0	0	0	0	0	0	0	0	0	0	0
221718	18	177	2011	YK32	BAIS	nest	1		0	2011-08-03	1	1	1	1	3	1	1.4	1	1	0.894427	0	0	0	0	0	0	0	0	0	1	2	1	1	4	1.8	2	2	1.30384	0	0	0	0	0	0	0	0	0	0	0
221718	18	177	2011	YK32	BAIS	random1	2	118	28	2011-08-03	1	2	2	3	2	2	2.2	2	2	0.447214	0	0	0	0	0	0	0	0	0	1	1	2	2	3	1.8	2	2	0.83666	0	0	0	0	0	0	0	0	0	0	0
221718	18	177	2011	YK32	BAIS	random2	2	48	29	2011-08-03	1	2	2	2	2	1	1.8	2	2	0.447214	0	0	0	0	0	0	0	0	0	1	3	1	6	2	2.6	3	3	2.07364	0	0	0	0	0	0	0	0	0	0	0
231512	19	40	2010	LL34	CCLO	nest	1			2010-08-07	0	5	2	0	2	0	1.8	2	2	2.04939	0	0	0	0	0	0	0	0	0	3	5	3	7	7	5	5	5	2	0	0	0	0	0	0	0	0	0	0	0
231512	19	40	2010	LL34	CCLO	random1	2	217	32	2010-08-07	0	1	2	1	3	7	2.8	3	3	2.48998	0	0	0	0	0	0	0	0	0	4	12	4	3	4	5.4	5	5	3.71484	0	0	0	0	0	0	0	0	0	0	0
231512	19	40	2010	LL34	CCLO	random2	2	303	12	2010-08-07	0	0	0	0	0	1	0.2	0	0	0.447214	0	0	0	0	0	0	0	0	0	1	4	3	3	1	2.4	2	2	1.34164	0	0	0	0	0	0	0	0	0	0	0
231512	19	178	2011	JR30	CCLO	nest	1		0	2011-07-29	0	2	1	1	1	1	1.2	1	1	0.447214	0	0	0	0	0	0	0	0	0	3	1	4	1	2	2.2	2	2	1.30384	0	0	0	0	0	0	0	0	0	0	0
231512	19	178	2011	JR30	CCLO	random1	2	345	47	2011-07-29	0	1	2	1	1	4	1.8	2	2	1.30384	0	0	0	0	0	0	0	0	0	4	6	6	3	8	5.4	5	5	1.94936	0	0	0	0	0	0	0	0	0	0	0
231512	19	178	2011	JR30	CCLO	random2	2	120	8	2011-07-29	0	1	4	4	4	4	3.4	3	3	1.34164	0	0	0	0	0	0	0	0	0	4	3	2	8	4	4.2	4	4	2.28035	0	0	0	0	0	0	0	0	0	0	0
231512	19	179	2011	LM29	SAVS	nest	1		0	2011-07-29	1	2	3	4	4	4	3.4	3	3	0.894427	0	0	0	0	0	0	0	0	0	4	1	2	6	5	3.6	4	4	2.07364	0	0	0	0	0	0	0	0	0	0	0
231512	19	179	2011	LM29	SAVS	random1	2	180	33	2011-07-29	1	2	1	1	1	1	1.2	1	1	0.447214	0	0	0	0	0	0	0	0	0	1	3	6	4	2	3.2	3	3	1.92354	0	0	0	0	0	0	0	0	0	0	0
231512	19	179	2011	LM29	SAVS	random2	2	240	9	2011-07-29	1	1	1	1	1	2	1.2	1	1	0.447214	0	0	0	0	0	0	0	0	0	2	1	0	0	0	0.6	1	1	0.894427	0	0	0	0	0	0	0	0	0	0	0
231512	19	180	2011	LM30	CCLO	nest	1		0	2011-07-29	1	2	1	1	1	1	1.2	1	1	0.447214	0	0	0	0	0	0	0	0	0	2	1	2	1	1	1.4	1	1	0.547723	0	0	0	0	0	0	0	0	0	0	0
231512	19	180	2011	LM30	CCLO	random1	2	90	4	2011-07-29	1	2	2	1	1	4	2	2	2	1.22474	0	0	0	0	0	0	0	0	0	4	1	2	2	3	2.4	2	2	1.14018	0	0	0	0	0	0	0	0	0	0	0
231512	19	180	2011	LM30	CCLO	random2	2	160	7	2011-07-29	1	1	3	1	2	5	2.4	2	2	1.67332	0	0	0	0	0	0	0	0	0	5	1	2	4	4	3.2	3	3	1.64317	0	0	0	0	0	0	0	0	0	0	0
231714	20	41	2010	CH9	UNKSP	nest	1			2010-07-12	unk	2	6	4	5	3	4	4	4	1.58114	0	0	0	0	0	0	0	0	0	1	3	1	2	0	1.4	1	1	1.14018	0	0	0	0	0	0	0	0	0	0	0
231714	20	41	2010	CH9	UNKSP	random1	2	204	17	2010-07-12	unk	4	1	2	6	3	3.2	3	3	1.92354	0	0	0	0	0	0	0	0	0	1	2	2	3	2	2	2	2	0.707107	0	0	0	0	0	0	0	0	0	0	0
231714	20	41	2010	CH9	UNKSP	random2	2	326	24	2010-07-12	unk	2	3	5	5	4	3.8	4	4	1.30384	0	0	0	0	0	0	0	0	0	3	0	1	3	3	2	2	2	1.41421	0	0	0	0	0	0	0	0	0	0	0
231714	20	181	2011	LL51	VESP	nest	1		0	2011-07-29	1	3	2	3	5	3	3.2	3	3	1.09545	0	0	0	0	0	0	0	0	0	1	3	5	2	1	2.4	2	2	1.67332	0	0	0	0	0	0	0	0	0	0	0
231714	20	181	2011	LL51	VESP	random1	2	267	37	2011-07-29	1	0	1	2	3	2	1.6	2	2	1.14018	0	0	0	0	0	0	0	0	0	4	4	1	0	3	2.4	2	2	1.81659	0	0	0	0	0	0	0	0	0	0	0
231714	20	181	2011	LL51	VESP	random2	2	81	41	2011-07-29	1	1	3	2	6	5	3.4	3	3	2.07364	0	0	0	0	0	0	0	0	0	1	3	5	2	5	3.2	3	3	1.78885	0	0	0	0	0	0	0	0	0	0	0
231714	20	382	2012	CH6	BAIS	nest	1	nest		2012-06-12	1	5	2	3	5	4	3.8	4	4	1.30384										4	7	8	8	5	6.4	6	6	1.81659										0	0
231714	20	382	2012	CH6	BAIS	random 1	2	39	22	2012-06-12	1	2	5	5	2	4	3.6	4	4	1.51658										10	13	7	5	4	7.8	8	8	3.70135										0	0
231714	20	382	2012	CH6	BAIS	random 2	2	39	50	2012-06-12	1	5	8	6	6	3	5.6	6	6	1.81659										5	12	3	17	7	8.8	9	9	5.6745										0	0
231714	20	383	2012	JY40	SAVS	nest	1	nest		2012-06-12	0	3	2	3	2	1	2.2	2	2	0.83666										9	8	7	9	4	7.4	7	7	2.07364										0	0
231714	20	383	2012	JY40	SAVS	random 1	2	40	3	2012-06-12	0	6	5	2	3	5	4.2	4	4	1.64317										4	1	5	4	6	4	4	4	1.87083										0	0
231714	20	383	2012	JY40	SAVS	random 2	2	12	8	2012-06-12	0	4	2	6	8	2	4.4	4	4	2.60768										20	15	11	6	6	11.6	12	12	6.02495										0	0
231714	20	384	2012	JY41	SPPI	nest	1	nest		2012-06-12	1	15	1	3	5	1	5	5	5	5.83095										15	20	7	12	10	12.8	13	13	4.96991										0	0
231714	20	384	2012	JY41	SPPI	random 1	2	21	6	2012-06-12	1	6	4	5	1	4	4	4	4	1.87083										6	7	2	4	3	4.4	4	4	2.07364										0	0
231714	20	384	2012	JY41	SPPI	random 2	2	15	31	2012-06-12	1	10	0	5	3	0	3.6	4	4	4.15933										15	5	0	1	3	4.8	5	5	6.01664										0	0
231714	20	385	2012	JY62	SAVS	nest	1			2012-07-19	1	11	9	7	10	8	9	9	9	1.58114										13	15	13	6	8	11	11	11	3.80789										0	0
231714	20	385	2012	JY62	SAVS	random 1	2	226	35	2012-07-19	1	13	9	21	5	10	11.6	12	12	5.98331										12	10	16	14	10	12.4	12	12	2.60768										0	0
231714	20	385	2012	JY62	SAVS	random 2	2	149	47	2012-07-18	1	5	3	3	4	8	4.6	5	5	2.07364										10	6	4	6	10	7.2	7	7	2.68328										0	0
231714	20	386	2012	JY63	SPPI	nest	1			2012-07-19	0	15	9	11	5	8	9.6	10	10	3.71484										13	8	7	5	4	7.4	7	7	3.50714										0	0
231714	20	386	2012	JY63	SPPI	random 1	2	177	7	2012-07-19	0	5	11	8	4	11	7.8	8	8	3.27109										9	8	11	8	5	8.2	8	8	2.16795										0	0
231714	20	386	2012	JY63	SPPI	random 2	2	149	41	2012-07-19	0	6	5	5	7	3	5.2	5	5	1.48324										4	9	8	8	6	7	7	7	2										0	0
231714	20	387	2012	JY66	SAVS	nest	1	nest		2012-07-19	1	4	4	3	6	6	4.6	5	5	1.34164										3	3	1	4	2	2.6	3	3	1.14018										0	0
231714	20	387	2012	JY66	SAVS	random 1	2	242	25	2012-07-19	1	7	8	6	2	7	6	6	6	2.34521										2	1	0	2	1	1.2	1	1	0.83666										0	0
231714	20	387	2012	JY66	SAVS	random 2	2	126	4	2012-07-19	1	4	2	5	6	8	5	5	5	2.23607										1	4	0	1	3	1.8	2	2	1.64317										0	0
231714	20	388	2012	JY71	SAVS	nest	1	nest		2012-07-23	0	5	8	3	8	6	6	6	6	2.12132										10	7	11	10	12	10	10	10	1.87083										0	0
231714	20	388	2012	JY71	SAVS	random 1	2	260	32	2012-07-23	0	8	6	4	2	7	5.4	5	5	2.40832										2	0	3	0	0	1	1	1	1.41421										0	0
231714	20	388	2012	JY71	SAVS	random 2	2	195	40	2012-07-23	0	6	3	5	11	3	5.6	6	6	3.28634										4	3	6	5	2	4	4	4	1.58114										0	0
231714	20	389	2012	MDG1	SAVS	random 1	2	230	9	2012-06-08	1	2	0	1	3	4	2	2	2	1.58114										6	3	1	5	4	3.8	4	4	1.92354										0	0
231714	20	389	2012	MDG1	SAVS	random 2	2	62	29	2012-06-08	1	2	6	5	6	2	4.2	4	4	2.04939										5	4	3	0	2	2.8	3	3	1.92354										0	0
231714	20	389	2012	MDG1	SAVS	nest	1	nest	0	2012-06-08	1	3	2	4	7	2	3.6	4	4	2.07364										6	4	7	2	4	4.6	5	5	1.94936										0	0
231714	20	390	2012	MDG2	SAVS	random 1	2	233	22	2012-06-08	3	1	4	3	4	3	3	3	3	1.22474										3	5	10	6	5	5.8	6	6	2.58844										0	0
231714	20	390	2012	MDG2	SAVS	random 2	2	32	39	2012-06-08	3	4	1	3	2	5	3	3	3	1.58114										4	3	6	7	5	5	5	5	1.58114										0	0
231714	20	390	2012	MDG2	SAVS	nest	1	nest		2012-06-08	3	6	2	1	8	1	3.6	4	4	3.20936										6	6	5	4	5	5.2	5	5	0.83666										0	0
231714	20	391	2012	MDG23	SAVS	nest	1	nest		2012-07-19	1	1	4	2	6	3	3.2	3	3	1.92354										8	3	9	3	2	5	5	5	3.24037										0	0
231714	20	391	2012	MDG23	SAVS	random 1	2	330	30	2012-07-19	1	4	5	1	3	2	3	3	3	1.58114										1	1	1	3	2	1.6	2	2	0.894427										0	0
231714	20	391	2012	MDG23	SAVS	random 2	2	256	42	2012-07-19	1	2	4	6	4	6	4.4	4	4	1.67332										3	3	5	1	1	2.6	3	3	1.67332										0	0
231714	20	392	2012	MDG24	SPPI	nest	1	nest		2012-07-26	1	4	2	6	6	2	4	4	4	2										6	1	1	3	4	3	3	3	2.12132										0	0
231714	20	392	2012	MDG24	SPPI	random 1	2	26	41	2012-07-26	1	3	8	2	4	3	4	4	4	2.34521										4	0	3	1	3	2.2	2	2	1.64317										0	0
231714	20	392	2012	MDG24	SPPI	random 2	2	201	9	2012-07-26	1	5	6	2	2	1	3.2	3	3	2.16795										1	2	6	4	3	3.2	3	3	1.92354										0	0
241912	21	42	2010	AM8	CCLO	nest	1			2010-08-06	0	8	4	22	5	1	8	8	8	8.21584	0	0	0	0	1	0.2	0	0	0.447214	8	5	35	7	5	12	12	12	12.9228	0	0	0	0	0	0	0	0	0	0	0
241912	21	42	2010	AM8	CCLO	random1	2	326	26	2010-08-06	0	3	0	2	3	0	1.6	2	2	1.51658	0	0	0	0	0	0	0	0	0	3	2	4	2	6	3.4	3	3	1.67332	0	0	0	0	0	0	0	0	0	0	0
241912	21	42	2010	AM8	CCLO	random2	2	71	35	2010-08-06	0	1	2	5	2	6	3.2	3	3	2.16795	0	0	0	0	0	0	0	0	0	5	5	2	9	11	6.4	6	6	3.57771	0	0	0	0	1	0.2	0	0	0.447214	0	0
241912	21	43	2010	JR2	SAVS	nest	1			2010-08-08	3	6	2	16	0	7	6.2	6	6	6.18061	0	0	0	0	0	0	0	0	0	5	8	8	0	8	5.8	6	6	3.49285	0	0	0	0	0	0	0	0	0	0	0
241912	21	43	2010	JR2	SAVS	random1	2	274	25	2010-08-08	3	2	0	3	0	2	1.4	1	1	1.34164	0	0	0	0	0	0	0	0	0	2	4	2	5	4	3.4	3	3	1.34164	0	0	0	0	0	0	0	0	0	0	0
241912	21	43	2010	JR2	SAVS	random2	2	162	7	2010-08-08	3	0	0	0	0	1	0.2	0	0	0.447214	0	0	0	0	0	0	0	0	0	2	5	0	0	2	1.8	2	2	2.04939	1	0	0	0	0	0.2	0	0	0.447214	0	0
241912	21	44	2010	LL5	SAVS	nest	1			2010-08-06	1	2	5	3	8	11	5.8	6	6	3.70135	0	0	1	0	0	0.2	0	0	0.447214	19	5	3	6	13	9.2	9	9	6.64831	0	0	0	0	0	0	0	0	0	0	0
241912	21	44	2010	LL5	SAVS	random1	2	300	41	2010-08-06	1	0	8	0	5	1	2.8	3	3	3.56371	0	0	0	0	0	0	0	0	0	3	2	5	2	8	4	4	4	2.54951	0	0	0	0	0	0	0	0	0	0	0
241912	21	44	2010	LL5	SAVS	random2	2	29	14	2010-08-06	1	0	3	1	0	0	0.8	1	1	1.30384	0	0	0	0	0	0	0	0	0	2	2	0	0	3	1.4	1	1	1.34164	0	0	0	0	0	0	0	0	0	0	0
241912	21	45	2010	LL10	BAIS	nest	1			2010-08-06	1	5	2	4	7	3	4.2	4	4	1.92354	0	1	0	0	0	0.2	0	0	0.447214	35	17	5	4	4	13	13	13	13.4722	0	0	0	0	0	0	0	0	0	0	0
241912	21	45	2010	LL10	BAIS	random1	2	204	47	2010-08-06	1	0	2	3	1	2	1.6	2	2	1.14018	0	0	0	1	0	0.2	0	0	0.447214	2	0	2	6	3	2.6	3	3	2.19089	0	0	0	0	0	0	0	0	0	0	0
241912	21	45	2010	LL10	BAIS	random2	2	161	28	2010-08-06	1	8	25	6	16	5	12	12	12	8.45577	0	0	0	0	0	0	0	0	0	5	12	5	12	8	8.4	8	8	3.50714	0	0	0	0	0	0	0	0	0	0	0
241912	21	182	2011	JY21	CCLO	nest	1		0	2011-07-31	0	3	3	2	4	6	3.6	4	4	1.51658	0	0	0	0	0	0	0	0	0	7	6	9	7	5	6.8	7	7	1.48324	0	0	0	0	0	0	0	0	0	0	0
241912	21	182	2011	JY21	CCLO	random1	2	30	1	2011-07-31	0	2	1	1	2	0	1.2	1	1	0.83666	0	0	0	0	0	0	0	0	0	1	1	3	2	3	2	2	2	1	0	0	0	0	0	0	0	0	0	0	0
241912	21	182	2011	JY21	CCLO	random2	2	174	15	2011-07-31	0	0	0	0	0	0	0	0	0	0	0	0	0	0	0	0	0	0	0	3	3	3	5	4	3.6	4	4	0.894427	0	0	0	0	0	0	0	0	0	0	0
241912	21	342	2012	CH10	BAIS	nest	1	nest		2012-06-21	1	0	5	3	4	5	3.4	3	3	2.07364										6	8	1	2	3	4	4	4	2.91548										0	0
241912	21	342	2012	CH10	BAIS	random 1	2	220	40	2012-06-21	1	4	3	5	4	3	3.8	4	4	0.83666										1	2	0	3	3	1.8	2	2	1.30384										0	0
241912	21	342	2012	CH10	BAIS	random 2	2	110	50	2012-06-21	1	2	3	1	3	2	2.2	2	2	0.83666										3	4	7	5	5	4.8	5	5	1.48324										0	0
241912	21	343	2012	CH11	VESP	nest	1	nest		2012-06-21	1	7	4	6	5	3	5	5	5	1.58114										15	3	1	8	5	6.4	6	6	5.45894										0	0
241912	21	343	2012	CH11	VESP	random 1	2	0	27	2012-06-21	1	5	0	1	7	2	3	3	3	2.91548										6	3	4	0	4	3.4	3	3	2.19089										0	0
241912	21	343	2012	CH11	VESP	random 2	2	301	33	2012-06-21	1	2	7	3	3	3	3.6	4	4	1.94936										4	5	2	3	4	3.6	4	4	1.14018										0	0
241912	21	344	2012	LP5	SAVS	nest	1	nest		2012-06-21	unk	5	5	5	6	0	4.2	4	4	2.38747										10	11	3	3	3	6	6	6	4.12311										0	0
241912	21	344	2012	LP5	SAVS	random 1	2	49	39	2012-06-21	unk	5	7	3	3	4	4.4	4	4	1.67332										2	3	5	3	2	3	3	3	1.22474										0	0
241912	21	344	2012	LP5	SAVS	random 2	2	233	22	2012-06-21	unk	3	5	6	3	3	4	4	4	1.41421										1	2	2	1	3	1.8	2	2	0.83666										0	0
241912	21	345	2012	CH8	SAVS	nest	1	nest		2012-06-21	3	0	5	8	3	2	3.6	4	4	3.04959										3	7	7	4	3	4.8	5	5	2.04939										0	0
241912	21	345	2012	CH8	SAVS	random 1	2	151	12	2012-06-21	3	10	5	15	7	5	8.4	8	8	4.219										2	4	3	4	3	3.2	3	3	0.83666										0	0
241912	21	345	2012	CH8	SAVS	random 2	2	57	8	2012-06-21	3	2	5	4	4	2	3.4	3	3	1.34164										3	8	6	5	1	4.6	5	5	2.70185										0	0
241912	21	346	2012	JY43	SAVS	random 1	2	57	12	2012-06-21	1	4	3	3	5	1	3.2	3	3	1.48324										2	5	2	3	2	2.8	3	3	1.30384										0	0
241912	21	346	2012	JY43	SAVS	random 2	2	151	3	2012-06-21	1	1	1	1	0	2	1	1	1	0.707107										0	2	0	0	1	0.6	1	1	0.894427										0	0
241912	21	346	2012	JY43	SAVS	nest	1	nest		2012-06-21	1	5	3	3	3	1	3	3	3	1.41421										2	2	7	2	0	2.6	3	3	2.60768										0	0
241912	21	347	2012	JY64	SAVS	nest	1	nest		2012-07-23	1	4	5	7	3	3	4.4	4	4	1.67332										6	4	10	2	3	5	5	5	3.16228										0	0
241912	21	347	2012	JY64	SAVS	random 1	2	162	4	2012-07-23	1	4	7	5	7	6	5.8	6	6	1.30384										3	0	2	0	5	2	2	2	2.12132										0	0
241912	21	347	2012	JY64	SAVS	random 2	2	201	9	2012-07-23	1	16	9	31	14	11	16.2	16	16	8.70057										0	4	4	0	2	2	2	2	2										0	0
241912	21	348	2012	LP16	SAVS	nest	1	nest		2012-07-23	1	5	9	12	14	16	11.2	11	11	4.32435										9	13	11	15	15	12.6	13	13	2.60768										0	0
241912	21	348	2012	LP16	SAVS	random 1	2	242	14	2012-07-23	1	0	1	0	1	0	0.4	0	0	0.547723										0	0	0	0	0	0	0	0	0										10	14
241912	21	348	2012	LP16	SAVS	random 2	2	96	39	2012-07-23	1	1	2	0	0	1	0.8	1	1	0.83666										2	0	4	0	1	1.4	1	1	1.67332										0	0
281611	22	46	2010	AM11	CCLO	nest	1			2010-08-02	0	3	2	1	0	2	1.6	2	2	1.14018	0	0	0	0	0	0	0	0	0	4	1	0	0	1	1.2	1	1	1.64317	0	0	0	0	0	0	0	0	0	0	0
281611	22	46	2010	AM11	CCLO	random1	2	239	20	2010-08-02	0	0	1	3	0	3	1.4	1	1	1.51658	0	0	0	2	0	0.4	0	0	0.894427	2	5	1	0	2	2	2	2	1.87083	0	0	0	0	0	0	0	0	0	0	0
281611	22	46	2010	AM11	CCLO	random2	2	249	48	2010-08-02	0	1	1	1	1	0	0.8	1	1	0.447214	0	0	0	0	0	0	0	0	0	0	4	6	8	5	4.6	5	5	2.96648	0	0	0	0	0	0	0	0	0	0	0
281611	22	47	2010	CH12	CCLO	nest	1			2010-08-02	0	3	2	4	1	3	2.6	3	3	1.14018	0	0	0	0	0	0	0	0	0	0	1	3	1	2	1.4	1	1	1.14018	0	0	0	0	0	0	0	0	0	0	0
281611	22	47	2010	CH12	CCLO	random1	2	264	14	2010-08-02	0	4	2	3	2	0	2.2	2	2	1.48324	0	0	0	0	0	0	0	0	0	2	1	2	4	1	2	2	2	1.22474	0	0	0	0	0	0	0	0	0	0	0
281611	22	47	2010	CH12	CCLO	random2	2	155	3	2010-08-02	0	0	4	4	6	3	3.4	3	3	2.19089	0	0	0	0	0	0	0	0	0	5	2	4	2	5	3.6	4	4	1.51658	0	0	0	0	0	0	0	0	0	0	0
281611	22	48	2010	CH18	CCLO	nest	1			2010-08-02	1	0	0	0	0	3	0.6	1	1	1.34164	0	0	0	0	0	0	0	0	0	2	5	2	4	2	3	3	3	1.41421	0	0	0	0	0	0	0	0	0	0	0
281611	22	48	2010	CH18	CCLO	random1	2	285	16	2010-08-02	1	2	2	2	3	6	3	3	3	1.73205	0	0	0	0	0	0	0	0	0	2	6	0	2	4	2.8	3	3	2.28035	0	0	0	0	0	0	0	0	0	0	0
281611	22	48	2010	CH18	CCLO	random2	2	108	19	2010-08-02	1	0	0	2	1	1	0.8	1	1	0.83666	0	0	0	0	0	0	0	0	0	2	1	3	1	0	1.4	1	1	1.14018	0	0	0	0	0	0	0	0	0	0	0
281611	22	49	2010	CM7	CCLO	nest	1			2010-08-02	1	4	1	2	2	1	2	2	2	1.22474	0	0	0	0	0	0	0	0	0	1	4	5	7	6	4.6	5	5	2.30217	0	0	0	0	0	0	0	0	0	0	0
281611	22	49	2010	CM7	CCLO	random1	2	7	119	2010-08-02	1	0	1	4	2	0	1.4	1	1	1.67332	0	0	0	0	0	0	0	0	0	3	2	3	3	3	2.8	3	3	0.447214	0	0	0	0	0	0	0	0	0	0	0
281611	22	49	2010	CM7	CCLO	random2	2	6	33	2010-08-02	1	0	4	0	1	0	1	1	1	1.73205	0	0	0	0	0	0	0	0	0	1	11	2	2	3	3.8	4	4	4.08656	0	0	0	0	0	0	0	0	0	0	0
281611	22	50	2010	CM8	CCLO	nest	1			2010-08-02	3	6	4	0	1	1	2.4	2	2	2.50998	0	0	0	2	1	0.6	1	1	0.894427	4	6	5	1	4	4	4	4	1.87083	0	0	0	0	0	0	0	0	0	0	0
281611	22	50	2010	CM8	CCLO	random1	2	36	254	2010-08-02	3	0	2	2	1	0	1	1	1	1	0	0	0	0	0	0	0	0	0	1	2	1	1	1	1.2	1	1	0.447214	0	0	0	0	0	0	0	0	0	0	0
281611	22	50	2010	CM8	CCLO	random2	2	27	159	2010-08-02	3	2	5	2	2	2	2.6	3	3	1.34164	0	0	0	0	0	0	0	0	0	2	1	3	1	4	2.2	2	2	1.30384	0	0	0	0	0	0	0	0	0	0	0
281611	22	51	2010	LL11	CCLO	nest	1			2010-08-02	0	4	0	0	0	2	1.2	1	1	1.78885	0	0	0	0	0	0	0	0	0	5	7	1	3	3	3.8	4	4	2.28035	0	0	0	0	0	0	0	0	0	0	0
281611	22	51	2010	LL11	CCLO	random1	2	189	13	2010-08-02	0	0	2	2	0	0	0.8	1	1	1.09545	0	1	0	0	0	0.2	0	0	0.447214	2	1	3	0	1	1.4	1	1	1.14018	0	0	0	0	0	0	0	0	0	0	0
281611	22	51	2010	LL11	CCLO	random2	2	290	37	2010-08-02	0	2	1	0	0	1	0.8	1	1	0.83666	0	0	0	0	0	0	0	0	0	0	1	2	2	0	1	1	1	1	0	0	0	0	0	0	0	0	0	0	0
281611	22	52	2010	LL18	CCLO	nest	1			2010-08-02	1	2	3	2	0	0	1.4	1	1	1.34164	0	0	0	0	0	0	0	0	0	4	0	4	1	6	3	3	3	2.44949	0	0	0	0	0	0	0	0	0	0	0
281611	22	52	2010	LL18	CCLO	random1	2	38	5	2010-08-02	1	1	2	0	4	3	2	2	2	1.58114	0	0	0	0	0	0	0	0	0	3	4	4	0	4	3	3	3	1.73205	0	0	0	0	0	0	0	0	0	0	0
281611	22	52	2010	LL18	CCLO	random2	2	301	27	2010-08-02	1	2	1	1	0	0	0.8	1	1	0.83666	0	0	0	0	0	0	0	0	0	1	7	3	0	1	2.4	2	2	2.79285	0	0	0	0	1	0.2	0	0	0.447214	0	0
281611	22	183	2011	AM20	CCLO	nest	1		0		0
281611	22	184	2011	AM21	CCLO	nest	1		0		1
281611	22	185	2011	AM28	CCLO	nest	1		0		0
281611	22	186	2011	JR22	CCLO	nest	1		0	2011-07-14	1	3	3	5	3	2	3.2	3	3	1.09545	0	0	0	0	0	0	0	0	0	1	1	3	0	3	1.6	2	2	1.34164	0	0	0	0	0	0	0	0	0	0	0
281611	22	186	2011	JR22	CCLO	random1	2	348	43	2011-07-14	1	2	3	1	2	2	2	2	2	0.707107	0	0	0	0	0	0	0	0	0	0	0	0	1	0	0.2	0	0	0.447214	0	0	0	0	0	0	0	0	0	0	0
281611	22	186	2011	JR22	CCLO	random2	2	327	1	2011-07-14	1	0	0	0	1	2	0.6	1	1	0.894427	0	0	0	0	0	0	0	0	0	0	0	0	0	0	0	0	0	0	0	0	0	0	0	0	0	0	0	0	0
281611	22	187	2011	JR24	CCLO	nest	1		0	2011-07-15	1	2	4	2	1	0	1.8	2	2	1.48324	0	1	0	0	0	0.2	0	0	0.447214	1	0	2	1	1	1	1	1	0.707107	0	0	0	0	0	0	0	0	0	0	0
281611	22	187	2011	JR24	CCLO	random1	2	216	40	2011-07-15	1	2	4	3	3	3	3	3	3	0.707107	0	0	0	0	0	0	0	0	0	4	6	5	4	9	5.6	6	6	2.07364	0	0	0	0	0	0	0	0	0	0	0
281611	22	187	2011	JR24	CCLO	random2	2	258	14	2011-07-15	1	3	6	2	1	4	3.2	3	3	1.92354	0	0	0	0	0	0	0	0	0	0	4	1	1	0	1.2	1	1	1.64317	0	0	0	0	0	0	0	0	0	0	0
281611	22	188	2011	JR25	BAIS	nest	1		0	2011-07-14	1	4	2	4	4	7	4.2	4	4	1.78885	0	0	0	0	0	0	0	0	0	2	3	3	1	2	2.2	2	2	0.83666	0	0	0	0	0	0	0	0	0	0	0
281611	22	188	2011	JR25	BAIS	random1	2	113	21	2011-07-14	1	0	1	0	0	1	0.4	0	0	0.547723	0	0	0	0	0	0	0	0	0	0	0	2	0	0	0.4	0	0	0.894427	0	0	0	0	0	0	0	0	0	0	0
281611	22	188	2011	JR25	BAIS	random2	2	227	10	2011-07-14	1	2	0	0	3	0	1	1	1	1.41421	0	0	0	0	0	0	0	0	0	0	0	1	1	0	0.4	0	0	0.547723	0	0	0	0	0	0	0	0	0	0	0
281611	22	189	2011	JR26	SAVS	nest	1		0	2011-07-15	0	4	3	1	5	1	2.8	3	3	1.78885	0	0	0	0	0	0	0	0	0	1	3	2	2	1	1.8	2	2	0.83666	0	0	0	0	0	0	0	0	0	0	0
281611	22	189	2011	JR26	SAVS	random1	2	330	9	2011-07-15	0	9	0	3	5	3	4	4	4	3.31662	0	0	0	0	0	0	0	0	0	0	6	4	3	5	3.6	4	4	2.30217	0	0	0	0	0	0	0	0	0	0	0
281611	22	189	2011	JR26	SAVS	random2	2	143	45	2011-07-15	0	5	0	5	3	4	3.4	3	3	2.07364	0	0	0	0	0	0	0	0	0	1	7	3	5	4	4	4	4	2.23607	0	0	0	0	0	0	0	0	0	0	0
281611	22	190	2011	JY01	CCLO	nest	1		0	2011-07-15	0	3	1	0	0	2	1.2	1	1	1.30384	0	0	0	0	0	0	0	0	0	3	4	2	1	0	2	2	2	1.58114	0	0	0	0	0	0	0	0	0	0	0
281611	22	190	2011	JY01	CCLO	random1	2	238	49	2011-07-15	0	4	2	3	3	1	2.6	3	3	1.14018	0	0	0	0	0	0	0	0	0	4	2	3	0	1	2	2	2	1.58114	0	0	0	0	0	0	0	0	0	0	0
281611	22	190	2011	JY01	CCLO	random2	2	153	15	2011-07-15	0	3	4	3	3	4	3.4	3	3	0.547723	0	0	0	0	0	0	0	0	0	2	0	3	0	0	1	1	1	1.41421	0	0	0	0	0	0	0	0	0	0	0
281611	22	191	2011	JY06	CCLO	nest	1		0	2011-07-14	0	3	2	5	4	3	3.4	3	3	1.14018	0	0	0	0	0	0	0	0	0	1	1	3	2	1	1.6	2	2	0.894427	0	0	0	0	0	0	0	0	0	0	0
281611	22	191	2011	JY06	CCLO	random1	2	124	32	2011-07-14	0	3	0	2	0	0	1	1	1	1.41421	0	0	0	0	0	0	0	0	0	1	0	2	0	0	0.6	1	1	0.894427	0	0	0	0	0	0	0	0	0	0	0
281611	22	191	2011	JY06	CCLO	random2	2	59	26	2011-07-14	0	2	4	5	2	5	3.6	4	4	1.51658	0	0	0	0	0	0	0	0	0	2	2	2	3	2	2.2	2	2	0.447214	0	0	0	0	0	0	0	0	0	0	0
281611	22	192	2011	JY07	CCLO	nest	1		0	2011-07-14	1	9	8	4	6	4	6.2	6	6	2.28035	0	0	0	0	0	0	0	0	0	4	3	1	0	1	1.8	2	2	1.64317	0	0	0	0	0	0	0	0	0	0	0
281611	22	192	2011	JY07	CCLO	random1	2	200	28	2011-07-14	1	2	1	1	0	3	1.4	1	1	1.14018	0	0	0	0	0	0	0	0	0	0	0	1	0	1	0.4	0	0	0.547723	0	0	0	0	0	0	0	0	0	0	0
281611	22	192	2011	JY07	CCLO	random2	2	210	8	2011-07-14	1	3	4	4	1	6	3.6	4	4	1.81659	0	0	0	0	0	0	0	0	0	1	1	2	0	2	1.2	1	1	0.83666	0	0	0	0	0	0	0	0	0	0	0
281611	22	193	2011	JY15	SAVS	nest	1		0	2011-07-15	1	4	5	4	10	10	6.6	7	7	3.1305	0	0	0	0	0	0	0	0	0	6	2	0	0	5	2.6	3	3	2.79285	0	0	0	0	0	0	0	0	0	0	0
281611	22	193	2011	JY15	SAVS	random1	2	327	17	2011-07-15	1	3	0	1	2	1	1.4	1	1	1.14018	0	0	0	1	0	0.2	0	0	0.447214	2	2	1	0	3	1.6	2	2	1.14018	0	0	0	0	0	0	0	0	0	0	0
281611	22	193	2011	JY15	SAVS	random2	2	348	30	2011-07-15	1	2	3	1	2	0	1.6	2	2	1.14018	0	0	0	0	0	0	0	0	0	2	1	3	1	3	2	2	2	1	0	0	0	0	0	0	0	0	0	0	0
281611	22	194	2011	JY18	SAVS	nest	1		0	2011-07-14	1	3	3	2	5	5	3.6	4	4	1.34164	0	0	0	0	0	0	0	0	0	3	0	1	2	1	1.4	1	1	1.14018	0	0	0	0	0	0	0	0	0	3	3
281611	22	194	2011	JY18	SAVS	random1	2	153	14	2011-07-14	1	2	1	0	2	1	1.2	1	1	0.83666	0	0	0	0	0	0	0	0	0	1	2	0	1	1	1	1	1	0.707107	0	0	0	0	0	0	0	0	0	0	0
281611	22	194	2011	JY18	SAVS	random2	2	230	15	2011-07-14	1	5	3	4	4	4	4	4	4	0.707107	0	0	0	0	0	0	0	0	0	2	1	3	2	2	2	2	2	0.707107	0	0	0	0	0	0	0	0	0	0	0
281611	22	195	2011	JY19	CCLO	nest	1		0	2011-07-14	1	4	3	0	4	1	2.4	2	2	1.81659	0	0	0	0	0	0	0	0	0	1	1	0	1	1	0.8	1	1	0.447214	0	0	0	0	0	0	0	0	0	0	0
281611	22	195	2011	JY19	CCLO	random1	2	332	16	2011-07-14	1	5	3	3	5	7	4.6	5	5	1.67332	0	0	0	0	0	0	0	0	0	1	1	2	1	2	1.4	1	1	0.547723	0	0	0	0	0	0	0	0	0	0	0
281611	22	195	2011	JY19	CCLO	random2	2	111	40	2011-07-14	1	0	2	4	0	1	1.4	1	1	1.67332	0	0	0	0	0	0	0	0	0	0	0	0	0	0	0	0	0	0	0	0	0	0	0	0	0	0	0	0	2
281611	22	196	2011	JY23	CCLO	nest	1		0	2011-08-04	invalid	1	2	2	1	1	1.4	1	1	0.547723	0	0	0	0	0	0	0	0	0	1	1	1	1	1	1	1	1	0	0	0	0	0	0	0	0	0	0	0	0
281611	22	196	2011	JY23	CCLO	random1	2	62	12	2011-08-04	invalid	1	1	1	3	1	1.4	1	1	0.894427	0	0	0	0	0	0	0	0	0	1	1	2	2	2	1.6	2	2	0.547723	0	0	0	0	0	0	0	0	0	0	0
281611	22	196	2011	JY23	CCLO	random2	2	38	21	2011-08-04	invalid	3	3	2	4	1	2.6	3	3	1.14018	0	0	0	0	0	0	0	0	0	1	6	3	8	2	4	4	4	2.91548	0	0	0	0	0	0	0	0	0	0	0
281611	22	197	2011	JY26	WEME	nest	1		0	2011-07-25	1	2	4	3	5	4	3.6	4	4	1.14018	0	0	0	0	0	0	0	0	0	4	6	5	4	6	5	5	5	1	0	0	0	0	0	0	0	0	0	0	0
281611	22	197	2011	JY26	WEME	random1	2	148	48	2011-07-25	1	2	2	4	2	2	2.4	2	2	0.894427	0	0	0	0	0	0	0	0	0	2	2	4	4	2	2.8	3	3	1.09545	0	0	0	0	0	0	0	0	0	0	0
281611	22	197	2011	JY26	WEME	random2	2	330	28	2011-07-25	1	3	1	2	2	7	3	3	3	2.34521	0	0	0	0	0	0	0	0	0	5	9	4	5	8	6.2	6	6	2.16795	0	0	0	0	0	0	0	0	0	0	0
281611	22	198	2011	LL36	CCLO	nest	1		0	2011-08-04	0	2	1	1	1	1	1.2	1	1	0.447214	0	0	0	0	0	0	0	0	0	3	1	4	2	2	2.4	2	2	1.14018	0	0	0	0	0	0	0	0	0	0	0
281611	22	198	2011	LL36	CCLO	random1	2	220	40	2011-08-04	0	2	1	1	1	1	1.2	1	1	0.447214	0	0	0	0	0	0	0	0	0	1	1	1	1	1	1	1	1	0	0	0	0	0	0	0	0	0	0	0	0
281611	22	198	2011	LL36	CCLO	random2	2	80	31	2011-08-04	0	1	1	2	2	2	1.6	2	2	0.547723	0	0	0	0	0	0	0	0	0	3	3	1	1	1	1.8	2	2	1.09545	0	0	0	0	0	0	0	0	0	0	0
281611	22	199	2011	LL45	CCLO	nest	1		0	2011-07-14	1	4	2	3	1	0	2	2	2	1.58114	0	0	0	0	0	0	0	0	0	1	2	0	3	2	1.6	2	2	1.14018	0	0	0	0	0	0	0	0	0	0	0
281611	22	199	2011	LL45	CCLO	random1	2	211	14	2011-07-14	1	0	1	1	2	3	1.4	1	1	1.14018	0	0	0	0	0	0	0	0	0	0	0	0	0	0	0	0	0	0	0	0	0	0	0	0	0	0	0	0	0
281611	22	199	2011	LL45	CCLO	random2	2	93	41	2011-07-14	1	7	5	4	4	4	4.8	5	5	1.30384	0	0	0	0	0	0	0	0	0	1	0	2	1	2	1.2	1	1	0.83666	0	0	0	0	0	0	0	0	0	0	0
281611	22	200	2011	LL58	CCLO	nest	1		0	2011-07-14	1	1	3	4	4	6	3.6	4	4	1.81659	0	0	0	0	0	0	0	0	0	2	2	3	1	0	1.6	2	2	1.14018	0	0	0	0	0	0	0	0	0	0	0
281611	22	200	2011	LL58	CCLO	random1	2	143	41	2011-07-14	1	3	3	4	3	3	3.2	3	3	0.447214	0	0	0	0	0	0	0	0	0	0	1	1	1	0	0.6	1	1	0.547723	0	0	0	0	0	0	0	0	0	0	0
281611	22	200	2011	LL58	CCLO	random2	2	330	22	2011-07-14	1	5	1	3	3	4	3.2	3	3	1.48324	0	0	0	0	0	0	0	0	0	2	0	0	1	2	1	1	1	1	0	0	0	0	0	0	0	0	0	0	0
281611	22	201	2011	LL59	CCLO	nest	1		0	2011-07-15	0	1	5	2	0	1	1.8	2	2	1.92354	0	0	0	0	0	0	0	0	0	1	1	1	4	2	1.8	2	2	1.30384	0	0	0	0	0	0	0	0	0	0	0
281611	22	201	2011	LL59	CCLO	random1	2	111	15	2011-07-15	0	10	11	16	4	7	9.6	10	10	4.50555	0	0	0	0	0	0	0	0	0	0	0	3	4	2	1.8	2	2	1.78885	0	0	0	0	0	0	0	0	0	0	0
281611	22	201	2011	LL59	CCLO	random2	2	332	24	2011-07-15	0	3	2	4	1	0	2	2	2	1.58114	0	0	0	0	0	0	0	0	0	0	2	1	2	2	1.4	1	1	0.894427	0	0	0	0	0	0	0	0	0	0	0
281611	22	202	2011	LL60	CCLO	nest	1		0	2011-07-14	1	4	7	4	1	1	3.4	3	3	2.50998	0	0	0	0	0	0	0	0	0	2	2	1	2	3	2	2	2	0.707107	0	0	0	0	0	0	0	0	0	0	0
281611	22	202	2011	LL60	CCLO	random1	2	32	216	2011-07-14	1	3	2	1	1	1	1.6	2	2	0.894427	0	0	0	0	0	0	0	0	0	3	3	2	2	3	2.6	3	3	0.547723	0	0	0	0	0	0	0	0	0	0	0
281611	22	202	2011	LL60	CCLO	random2	2	258	29	2011-07-14	1	2	1	0	2	2	1.4	1	1	0.894427	0	0	0	0	0	0	0	0	0	0	1	1	2	2	1.2	1	1	0.83666	0	0	0	0	0	0	0	0	0	0	0
281611	22	203	2011	LL74	CCLO	nest	1		0	2011-07-25	1	3	4	2	1	2	2.4	2	2	1.14018	0	0	0	0	0	0	0	0	0	1	3	1	6	2	2.6	3	3	2.07364	0	0	0	0	0	0	0	0	0	0	0
281611	22	203	2011	LL74	CCLO	random1	2	180	10	2011-07-25	1	3	6	0	3	0	2.4	2	2	2.50998	0	0	0	0	0	0	0	0	0	1	2	4	3	1	2.2	2	2	1.30384	0	0	0	0	0	0	0	0	0	0	0
281611	22	203	2011	LL74	CCLO	random2	2	0	10	2011-07-25	1	2	0	3	2	1	1.6	2	2	1.14018	0	0	0	0	0	0	0	0	0	1	3	0	2	2	1.6	2	2	1.14018	0	0	0	0	0	0	0	0	0	0	0
281611	22	204	2011	LM11	CCLO	nest	1		0	2011-07-14	0	3	4	1	2	4	2.8	3	3	1.30384	0	0	0	0	0	0	0	0	0	1	0	0	3	1	1	1	1	1.22474	0	0	0	0	0	0	0	0	0	0	0
281611	22	204	2011	LM11	CCLO	random1	2	154	37	2011-07-14	0	0	2	1	1	0	0.8	1	1	0.83666	0	0	0	0	0	0	0	0	0	0	0	0	0	2	0.4	0	0	0.894427	0	0	0	0	0	0	0	0	0	0	0
281611	22	204	2011	LM11	CCLO	random2	2	309	18	2011-07-14	0	1	0	2	2	2	1.4	1	1	0.894427	0	0	0	0	0	0	0	0	0	0	0	0	0	3	0.6	1	1	1.34164	0	0	0	0	0	0	0	0	0	0	0
281611	22	205	2011	YK13	CCLO	nest	1		0	2011-07-15	1	12	3	6	20	11	10.4	10	10	6.50385	0	0	0	0	0	0	0	0	0	0	1	3	0	0	0.8	1	1	1.30384	0	0	0	0	0	0	0	0	0	0	0
281611	22	205	2011	YK13	CCLO	random1	2	59	39	2011-07-15	1	0	0	0	2	0	0.4	0	0	0.894427	0	0	0	0	5	1	1	1	2.23607	2	1	2	2	1	1.6	2	2	0.547723	0	0	0	0	0	0	0	0	0	0	0
281611	22	205	2011	YK13	CCLO	random2	2	124	35	2011-07-15	1	4	4	2	1	2	2.6	3	3	1.34164	0	0	0	0	0	0	0	0	0	1	0	1	2	1	1	1	1	0.707107	0	0	0	0	0	0	0	0	0	0	0
281611	22	206	2011	YK14	CCLO	nest	1		0	2011-07-14	0	2	3	2	0	2	1.8	2	2	1.09545	0	0	0	0	0	0	0	0	0	2	3	4	3	4	3.2	3	3	0.83666	0	0	0	0	0	0	0	0	0	0	0
281611	22	206	2011	YK14	CCLO	random1	2	325	2	2011-07-14	0	2	3	2	2	6	3	3	3	1.73205	0	0	0	0	0	0	0	0	0	3	2	3	0	2	2	2	2	1.22474	0	0	0	0	0	0	0	0	0	0	0
281611	22	206	2011	YK14	CCLO	random2	2	63	29	2011-07-14	0	4	2	3	4	0	2.6	3	3	1.67332	0	0	0	0	0	0	0	0	0	1	0	1	2	0	0.8	1	1	0.83666	0	0	0	0	0	0	0	0	0	0	0
[truncated: 545 more rows]
[truncated: 111 more columns]
